# Supplementary material for: Mitochondrial-nuclear epistasis underlying phenotypic variation in breast cancer pathology
Source: Sci Rep. 2022 Jan 26;12:1393. doi: 10.1038/s41598-022-05148-4 (PMC8791930; doi:10.1038/s41598-022-05148-4)
Supplement: Supplementary file 4 — Supplementary Data 1. [file 41598_2022_5148_MOESM4_ESM.xlsx]

## Sheet: Supplementary_Data_1_TCGA_BRCA_
Case ID	gender	race	ethnicity	primary_diagnosis	tumor_stage	Diagnosis_Age_Yrs	vital_status	tissue_or_organ_of_origin	Ball_Hall_Adjusted	Banfield_Raftery_Adjusted	C_index_Adjusted	Det_Ratio_Adjusted	PatternLabels	Num Of Nuclei	Log2 SizeArea/NumOfNucs
TCGA-3C-AALJ	Female	black or african american	not hispanic or latino	Infiltrating duct carcinoma, NOS	IIb	62	alive	Breast, NOS	-1000 to -500	0 - 10K	-0.02 to -0.01	1000 to 2000	Brisk Band-like	14.6378	5.81259
TCGA-3C-AALK	Female	black or african american	not hispanic or latino	Infiltrating duct carcinoma, NOS	Ia	52	alive	Breast, NOS	-1000 to -500	0 - 10K	-0.01 to 0	0 to 1000	Brisk Diffuse	19.5087	4.99271
TCGA-5T-A9QA	Female	black or african american	not hispanic or latino	Infiltrating duct mixed with other types of carcinoma	IIa	52	alive	Breast, NOS	-500 to 0	> 30K	-0.01 to 0	> 2000	Brisk Band-like	11.8603	6.23403
TCGA-A1-A0SF	Female	white	not hispanic or latino	Infiltrating duct carcinoma, NOS	IIa	54	alive	Breast, NOS	-1000 to -500	-10K - 0	-0.01 to 0	0 to 1000	Brisk Diffuse	16.7578	4.53713
TCGA-A1-A0SJ	Female	black or african american	not hispanic or latino	Infiltrating duct carcinoma, NOS	IIIa	39	alive	Breast, NOS	-500 to 0	-10K - 0	-0.01 to 0	0 to 1000	Non-Brisk Multifocal	8.31216	6.08119
TCGA-A1-A0SP	Female	not reported	not hispanic or latino	Infiltrating duct carcinoma, NOS	IIa	40	alive	Breast, NOS	-500 to 0	20K - 30K	-0.01 to 0	0 to 1000	Brisk Diffuse	17.4646	5.02596
TCGA-A1-A0SQ	Female	white	not hispanic or latino	Infiltrating duct carcinoma, NOS	IIb	45	alive	Breast, NOS	-500 to 0	10K - 20K	0 to 0.01	0 to 1000	Brisk Diffuse	17.5656	4.29633
TCGA-A2-A04P	Female	black or african american	not reported	Infiltrating duct carcinoma, NOS	IIIc	36	dead	Breast, NOS	-1000 to -500	-20K - -10K	-0.01 to 0	0 to 1000	Brisk Band-like	12.2133	4.86081
TCGA-A2-A04R	Female	black or african american	not hispanic or latino	Infiltrating duct carcinoma, NOS	Ia	36	alive	Breast, NOS	-1000 to -500	-10K - 0	-0.01 to 0	0 to 1000	Non-Brisk Multifocal	19.5024	5.10642
TCGA-A2-A04T	Female	white	not reported	Infiltrating duct carcinoma, NOS	IIa	62	alive	Breast, NOS	-500 to 0	10K - 20K	-0.01 to 0	< -2000	Brisk Band-like	20.6076	4.14984
TCGA-A2-A04W	Female	white	not hispanic or latino	Apocrine adenocarcinoma	IIb	50	alive	Breast, NOS	-500 to 0	> 30K	-0.01 to 0	1000 to 2000	Brisk Band-like	19.0929	4.53654
TCGA-A2-A0CM	Female	black or african american	not hispanic or latino	Infiltrating duct carcinoma, NOS	IIa	40	dead	Breast, NOS	-1000 to -500	-10K - 0	-0.01 to 0	0 to 1000	Brisk Band-like	22.1576	4.76411
TCGA-A2-A0D1	Female	white	not hispanic or latino	Infiltrating duct carcinoma, NOS	IIa	76	alive	Breast, NOS	-500 to 0	> 30K	-0.01 to 0	> 2000	Brisk Band-like	19.1514	4.86935
TCGA-A2-A0EM	Female	white	not hispanic or latino	Infiltrating duct carcinoma, NOS	Ia	73	alive	Breast, NOS	-500 to 0	-10K - 0	-0.02 to -0.01	0 to 1000	Non-Brisk Multifocal	12.8886	6.01052
TCGA-A2-A0EO	Female	white	not hispanic or latino	Infiltrating duct carcinoma, NOS	Ia	54	alive	Breast, NOS	-1000 to -500	0 - 10K	-0.02 to -0.01	0 to 1000	Non-Brisk Multifocal	16.8054	4.7783
TCGA-A2-A0ES	Female	white	not hispanic or latino	Lobular carcinoma, NOS	IIa	52	alive	Breast, NOS	-500 to 0	> 30K	-0.01 to 0	0 to 1000	Brisk Diffuse	12.6816	4.70595
TCGA-A2-A0EV	Female	white	not hispanic or latino	Infiltrating duct carcinoma, NOS	Ia	80	alive	Breast, NOS	0 to 500	20K - 30K	-0.01 to 0	1000 to 2000	Non-Brisk Multifocal	17.0733	4.27644
TCGA-A2-A0EX	Female	white	not hispanic or latino	Lobular carcinoma, NOS	IIb	46	alive	Breast, NOS	-1000 to -500	-10K - 0	-0.01 to 0	0 to 1000	Brisk Diffuse	15.1156	4.59632
TCGA-A2-A0EY	Female	white	not hispanic or latino	Infiltrating duct carcinoma, NOS	IIb	62	alive	Breast, NOS	500 to 1000	-10K - 0	-0.01 to 0	0 to 1000	Non-Brisk Focal	14.8809	4.5305
TCGA-A2-A0SU	Female	white	not hispanic or latino	Infiltrating duct carcinoma, NOS	IIa	66	alive	Breast, NOS	-500 to 0	10K - 20K	-0.01 to 0	0 to 1000	Brisk Diffuse	16.2987	4.93074
TCGA-A2-A0SY	Female	white	not hispanic or latino	Lobular carcinoma, NOS	IIIa	62	alive	Breast, NOS	500 to 1000	0 - 10K	-0.01 to 0	0 to 1000	Non-Brisk Focal	14.1229	4.70849
TCGA-A2-A0T1	Female	american indian or alaska native	not hispanic or latino	Infiltrating duct carcinoma, NOS	IIIc	55	alive	Breast, NOS	-1000 to -500	0 - 10K	-0.01 to 0	0 to 1000	Brisk Band-like	19.6739	5.15051
TCGA-A2-A0T2	Female	white	not hispanic or latino	Infiltrating duct carcinoma, NOS	Iv	66	dead	Breast, NOS	-500 to 0	20K - 30K	-0.01 to 0	0 to 1000	Brisk Diffuse	22.3264	4.5617
TCGA-A2-A0T6	Female	white	not hispanic or latino	Lobular carcinoma, NOS	IIb	50	alive	Breast, NOS	-1000 to -500	-10K - 0	-0.01 to 0	0 to 1000	Non-Brisk Focal	18.2748	4.69343
TCGA-A2-A0YD	Female	white	not hispanic or latino	Lobular carcinoma, NOS	IIb	63	alive	Breast, NOS	-500 to 0	0 - 10K	-0.01 to 0	0 to 1000	Non-Brisk Focal	21.6316	4.22306
TCGA-A2-A0YI	Female	white	not hispanic or latino	Infiltrating duct and lobular carcinoma	I	62	alive	Breast, NOS	-500 to 0	0 - 10K	-0.01 to 0	0 to 1000	Brisk Diffuse	17.5645	4.57561
TCGA-A2-A1G0	Female	white	not hispanic or latino	Infiltrating duct carcinoma, NOS	IIb	49	alive	Breast, NOS	-1000 to -500	-10K - 0	-0.01 to 0	0 to 1000	Non-Brisk Multifocal	15.805	5.13903
TCGA-A2-A1G4	Female	white	not hispanic or latino	Infiltrating duct carcinoma, NOS	IIIa	71	alive	Breast, NOS	-1000 to -500	10K - 20K	-0.01 to 0	0 to 1000	Brisk Diffuse	13.39	5.10233
TCGA-A2-A25A	Female	white	not hispanic or latino	Lobular carcinoma, NOS	IIa	44	alive	Breast, NOS	-500 to 0	20K - 30K	-0.01 to 0	0 to 1000	Brisk Diffuse	17.3193	4.68047
TCGA-A2-A25B	Female	black or african american	not hispanic or latino	Infiltrating duct carcinoma, NOS	IIb	39	alive	Breast, NOS	0 to 500	-10K - 0	-0.01 to 0	0 to 1000	Non-Brisk Focal	18.2771	4.63591
TCGA-A2-A25C	Female	white	not hispanic or latino	Infiltrating duct carcinoma, NOS	IIb	50	alive	Breast, NOS	-1000 to -500	-10K - 0	-0.02 to -0.01	0 to 1000	Non-Brisk Focal	16.0082	4.93825
TCGA-A2-A25D	Female	white	not hispanic or latino	Lobular carcinoma, NOS	IIIc	89	alive	Breast, NOS	-500 to 0	0 - 10K	-0.01 to 0	0 to 1000	Non-Brisk Multifocal	12.0104	5.13503
TCGA-A2-A25E	Female	black or african american	not hispanic or latino	Infiltrating duct carcinoma, NOS	IIIa	34	alive	Breast, NOS	-1000 to -500	-10K - 0	-0.01 to 0	0 to 1000	Brisk Band-like	14.9379	5.34457
TCGA-A2-A25F	Female	white	not hispanic or latino	Infiltrating duct carcinoma, NOS	IIa	66	alive	Breast, NOS	-500 to 0	20K - 30K	-0.01 to 0	1000 to 2000	Brisk Diffuse	18.1031	4.80181
TCGA-A2-A3XT	Female	black or african american	not hispanic or latino	Infiltrating duct carcinoma, NOS	IIb	45	alive	Breast, NOS	-1000 to -500	0 - 10K	-0.01 to 0	0 to 1000	Brisk Band-like	20.0501	4.75443
TCGA-A2-A3XV	Female	black or african american	not hispanic or latino	Infiltrating duct carcinoma, NOS	IIa	46	alive	Breast, NOS	-1000 to -500	-10K - 0	-0.01 to 0	0 to 1000	Brisk Band-like	13.5876	4.57961
TCGA-A2-A3XY	Female	black or african american	not hispanic or latino	Infiltrating duct carcinoma, NOS	IIb	49	dead	Breast, NOS	-1000 to -500	-10K - 0	-0.02 to -0.01	1000 to 2000	Brisk Band-like	12.658	4.62173
TCGA-A2-A3XZ	Female	black or african american	not hispanic or latino	Infiltrating duct carcinoma, NOS	I	46	alive	Breast, NOS	-1000 to -500	20K - 30K	-0.01 to 0	0 to 1000	Brisk Band-like	14.1197	4.89127
TCGA-A2-A3Y0	Female	black or african american	not hispanic or latino	Infiltrating duct carcinoma, NOS	IIb	57	alive	Breast, NOS	-500 to 0	10K - 20K	-0.01 to 0	0 to 1000	Brisk Diffuse	20.0172	4.27486
TCGA-A2-A4RW	Female	white	not hispanic or latino	Lobular carcinoma, NOS	IIIc	49	alive	Breast, NOS	0 to 500	-10K - 0	-0.01 to 0	0 to 1000	Non-Brisk Focal	14.6219	4.52573
TCGA-A2-A4S2	Female	white	not hispanic or latino	Infiltrating lobular mixed with other types of carcinoma	IIIa	62	alive	Breast, NOS	-1000 to -500	0 - 10K	-0.01 to 0	0 to 1000	Brisk Diffuse	10.8881	4.53546
TCGA-A2-A4S3	Female	black or african american	not hispanic or latino	Infiltrating duct carcinoma, NOS	IIb	59	alive	Breast, NOS	-1000 to -500	> 30K	-0.01 to 0	0 to 1000	Brisk Diffuse	20.5959	4.36788
TCGA-A7-A0CH	Female	white	not hispanic or latino	Infiltrating duct carcinoma, NOS	IIa	79	alive	Breast, NOS	< -1000	-10K - 0	< -0.02	> 2000	Non-Brisk Focal	18.9979	4.9178
TCGA-A7-A26I	Female	white	not hispanic or latino	Infiltrating duct carcinoma, NOS	IIa	65	alive	Breast, NOS	-1000 to -500	-10K - 0	< -0.02	1000 to 2000	Non-Brisk Focal	19.1098	3.49288
TCGA-A7-A26J	Female	white	not hispanic or latino	Infiltrating duct carcinoma, NOS	IIa	49	alive	Breast, NOS	< -1000	-10K - 0	< -0.02	< -2000	Non-Brisk Focal	26.8668	3.08079
TCGA-A7-A4SC	Female	white	not hispanic or latino	Lobular carcinoma, NOS	IIb	62	alive	Breast, NOS	-1000 to -500	-10K - 0	< -0.02	> 2000	Non-Brisk Focal	6.89451	4.24726
TCGA-A7-A5ZX	Female	white	not hispanic or latino	Lobular carcinoma, NOS	IIIc	48	alive	Breast, NOS	-1000 to -500	-10K - 0	< -0.02	> 2000	Non-Brisk Focal	16.4526	4.43429
TCGA-A8-A09W	Female	not reported	not reported	Lobular carcinoma, NOS	IIIb	70	alive	Breast, NOS	< -1000	-10K - 0	< -0.02	< -2000	Non-Brisk Focal	22.0886	4.14458
TCGA-AC-A3BB	Female	black or african american	not hispanic or latino	Lobular carcinoma, NOS	IIIa	46	alive	Breast, NOS	-1000 to -500	-10K - 0	< -0.02	0 to 1000	Non-Brisk Focal	14.4239	4.71642
TCGA-AC-A3TM	Female	white	not hispanic or latino	Lobular carcinoma, NOS	IIIa	50	alive	Breast, NOS	-500 to 0	0 - 10K	-0.01 to 0	0 to 1000	Brisk Diffuse	19.1438	4.33185
TCGA-AN-A0AJ	Female	white	not hispanic or latino	Infiltrating duct and lobular carcinoma	IIb	79	alive	Breast, NOS	0 to 500	> 30K	-0.01 to 0	> 2000	Brisk Diffuse	19.7352	5.17222
TCGA-AN-A0AL	Female	white	not hispanic or latino	Infiltrating duct carcinoma, NOS	IIIb	41	alive	Breast, NOS	-500 to 0	0 - 10K	-0.02 to -0.01	0 to 1000	Brisk Diffuse	22.3893	4.80849
TCGA-AN-A0AR	Female	white	not hispanic or latino	Infiltrating duct carcinoma, NOS	IIa	55	alive	Breast, NOS	-500 to 0	-10K - 0	-0.02 to -0.01	0 to 1000	Brisk Diffuse	28.4904	4.04939
TCGA-AN-A0AT	Female	white	not hispanic or latino	Infiltrating duct carcinoma, NOS	IIa	62	alive	Breast, NOS	-500 to 0	0 - 10K	-0.02 to -0.01	> 2000	Brisk Diffuse	26.317	4.27607
TCGA-AN-A0FF	Female	white	not hispanic or latino	Infiltrating duct carcinoma, NOS	Ia	32	alive	Breast, NOS	-500 to 0	10K - 20K	-0.01 to 0	1000 to 2000	Brisk Band-like	18.317	4.6968
TCGA-AN-A0FJ	Female	white	not hispanic or latino	Infiltrating duct carcinoma, NOS	Iv	59	alive	Breast, NOS	-500 to 0	-10K - 0	-0.02 to -0.01	0 to 1000	Brisk Diffuse	24.2921	4.90474
TCGA-AN-A0FL	Female	white	not hispanic or latino	Infiltrating duct carcinoma, NOS	IIa	62	alive	Breast, NOS	-500 to 0	-10K - 0	-0.02 to -0.01	< -2000	Brisk Diffuse	21.0947	4.31984
TCGA-AN-A0FN	Female	white	not hispanic or latino	Infiltrating duct carcinoma, NOS	Ia	61	alive	Breast, NOS	0 to 500	-10K - 0	-0.01 to 0	0 to 1000	Brisk Diffuse	19.3446	4.46693
TCGA-AO-A03L	Female	asian	not hispanic or latino	Infiltrating duct carcinoma, NOS	IIIa	34	alive	Breast, NOS	-500 to 0	> 30K	0 to 0.01	0 to 1000	Brisk Diffuse	25.5798	3.96531
TCGA-AO-A03O	Female	black or african american	not hispanic or latino	Infiltrating duct carcinoma, NOS	IIa	69	dead	Breast, NOS	-500 to 0	0 - 10K	-0.01 to 0	0 to 1000	Non-Brisk Multifocal	24.1099	4.11055
TCGA-AO-A03T	Female	white	not hispanic or latino	Infiltrating duct carcinoma, NOS	IIb	42	alive	Breast, NOS	-1000 to -500	-10K - 0	-0.01 to 0	0 to 1000	Non-Brisk Focal	8.72345	5.11609
TCGA-AO-A0J4	Female	black or african american	not hispanic or latino	Infiltrating duct carcinoma, NOS	Ia	41	alive	Breast, NOS	-1000 to -500	0 - 10K	0 to 0.01	0 to 1000	Brisk Band-like	23.7859	4.42277
TCGA-AO-A0J6	Female	white	not hispanic or latino	Infiltrating duct carcinoma, NOS	IIa	61	alive	Breast, NOS	-500 to 0	> 30K	-0.01 to 0	1000 to 2000	Brisk Band-like	24.6828	4.4943
TCGA-AO-A0J9	Female	white	not hispanic or latino	Lobular carcinoma, NOS	IIIc	61	alive	Breast, NOS	0 to 500	-10K - 0	-0.01 to 0	0 to 1000	Non-Brisk Focal	15.8473	5.9182
TCGA-AO-A0JC	Female	white	not hispanic or latino	Infiltrating duct carcinoma, NOS	IIa	64	alive	Breast, NOS	-500 to 0	> 30K	-0.01 to 0	1000 to 2000	Brisk Diffuse	12.4989	5.32403
TCGA-AO-A0JD	Female	white	not hispanic or latino	Infiltrating duct carcinoma, NOS	IIIa	59	alive	Breast, NOS	-1000 to -500	10K - 20K	-0.01 to 0	0 to 1000	Brisk Diffuse	12.0969	4.92606
TCGA-AO-A0JE	Female	black or african american	not hispanic or latino	Infiltrating duct carcinoma, NOS	IIIa	53	alive	Breast, NOS	-1000 to -500	10K - 20K	-0.01 to 0	0 to 1000	Brisk Band-like	24.0414	4.05755
TCGA-AO-A0JG	Female	white	not hispanic or latino	Infiltrating duct mixed with other types of carcinoma	IIIa	49	alive	Breast, NOS	-1000 to -500	-10K - 0	-0.01 to 0	0 to 1000	Brisk Band-like	17.5776	4.64571
TCGA-AO-A0JL	Female	white	not hispanic or latino	Infiltrating duct carcinoma, NOS	IIIa	59	alive	Breast, NOS	-500 to 0	0 - 10K	-0.01 to 0	0 to 1000	Non-Brisk Multifocal	19.0937	4.12023
TCGA-AO-A0JM	Female	not reported	hispanic or latino	Infiltrating duct carcinoma, NOS	IIb	40	alive	Breast, NOS	-500 to 0	10K - 20K	-0.01 to 0	0 to 1000	Brisk Band-like	12.5757	4.61138
TCGA-AO-A12D	Female	white	not hispanic or latino	Infiltrating duct carcinoma, NOS	IIa	43	alive	Breast, NOS	-1000 to -500	> 30K	-0.01 to 0	1000 to 2000	Brisk Diffuse	20.5406	4.67258
TCGA-AO-A1KP	Female	white	not hispanic or latino	Infiltrating duct carcinoma, NOS	IIa	77	alive	Breast, NOS	-1000 to -500	-10K - 0	-0.01 to 0	0 to 1000	Non-Brisk Multifocal	15.0457	4.50951
TCGA-AO-A1KR	Female	white	not hispanic or latino	Infiltrating duct carcinoma, NOS	IIa	51	alive	Breast, NOS	-500 to 0	> 30K	-0.01 to 0	> 2000	Brisk Band-like	16.5605	5.11438
TCGA-AO-A1KS	Female	white	not hispanic or latino	Lobular carcinoma, NOS	IIa	69	alive	Breast, NOS	-1000 to -500	10K - 20K	-0.01 to 0	0 to 1000	Brisk Band-like	19.6761	4.71944
TCGA-AO-A1KT	Female	white	not hispanic or latino	Infiltrating duct carcinoma, NOS	IIa	78	alive	Breast, NOS	0 to 500	-10K - 0	-0.02 to -0.01	0 to 1000	Non-Brisk Focal	13.8899	4.62645
TCGA-AQ-A04J	Female	white	not hispanic or latino	Infiltrating duct carcinoma, NOS	IIa	45	alive	Breast, NOS	-500 to 0	-10K - 0	-0.01 to 0	0 to 1000	Brisk Band-like	19.4704	3.9254
TCGA-AQ-A7U7	Female	white	not hispanic or latino	Lobular carcinoma, NOS	IIIa	55	dead	Breast, NOS	-500 to 0	0 - 10K	-0.02 to -0.01	1000 to 2000	Brisk Diffuse	18.35	4.07045
TCGA-AR-A0TP	Female	white	not hispanic or latino	Infiltrating duct carcinoma, NOS	IIa	43	alive	Breast, NOS	-1000 to -500	-10K - 0	< -0.02	0 to 1000	Non-Brisk Focal	20.9284	4.30852
TCGA-AR-A0TR	Female	white	not hispanic or latino	Infiltrating duct carcinoma, NOS	IIb	68	dead	Breast, NOS	-500 to 0	10K - 20K	-0.01 to 0	0 to 1000	Brisk Diffuse	29.7661	4.27763
TCGA-AR-A0TS	Female	white	not hispanic or latino	Infiltrating duct carcinoma, NOS	IIb	46	alive	Breast, NOS	-500 to 0	> 30K	-0.01 to 0	1000 to 2000	Brisk Diffuse	25.957	4.26286
TCGA-AR-A0TT	Female	black or african american	not reported	Infiltrating duct carcinoma, NOS	IIIa	53	alive	Breast, NOS	-1000 to -500	0 - 10K	-0.01 to 0	0 to 1000	Brisk Band-like	23.197	3.86311
TCGA-AR-A0TU	Female	not reported	not reported	Infiltrating duct carcinoma, NOS	IIa	35	alive	Breast, NOS	-1000 to -500	10K - 20K	-0.02 to -0.01	0 to 1000	Brisk Band-like	20.4203	4.73704
TCGA-AR-A0TV	Female	not reported	not reported	Infiltrating duct carcinoma, NOS	IIa	66	alive	Breast, NOS	-1000 to -500	-10K - 0	-0.01 to 0	0 to 1000	Brisk Band-like	25.3542	4.35312
TCGA-AR-A0TW	Female	white	not hispanic or latino	Infiltrating duct carcinoma, NOS	IIIa	50	alive	Breast, NOS	-500 to 0	> 30K	-0.01 to 0	1000 to 2000	Brisk Diffuse	28.6495	4.06321
TCGA-AR-A0TX	Female	not reported	not reported	Infiltrating duct carcinoma, NOS	IIa	64	alive	Breast, NOS	-1000 to -500	-10K - 0	-0.02 to -0.01	0 to 1000	Non-Brisk Focal	19.4057	4.98063
TCGA-AR-A0U1	Female	white	not hispanic or latino	Infiltrating duct carcinoma, NOS	IIb	36	alive	Breast, NOS	-1000 to -500	-10K - 0	-0.01 to 0	0 to 1000	Brisk Band-like	19.124	5.0173
TCGA-AR-A0U3	Female	white	hispanic or latino	Infiltrating duct carcinoma, NOS	IIb	59	alive	Breast, NOS	-500 to 0	> 30K	-0.01 to 0	1000 to 2000	Brisk Diffuse	21.6565	4.29754
TCGA-AR-A0U4	Female	white	not hispanic or latino	Infiltrating duct carcinoma, NOS	IIa	54	alive	Breast, NOS	-1000 to -500	0 - 10K	-0.01 to 0	0 to 1000	Brisk Diffuse	29.4321	3.82826
TCGA-AR-A1AJ	Female	white	not hispanic or latino	Infiltrating duct carcinoma, NOS	I	83	alive	Breast, NOS	-500 to 0	-30K - -20K	-0.01 to 0	0 to 1000	Brisk Diffuse	14.1491	4.1183
TCGA-AR-A1AM	Female	white	not hispanic or latino	Lobular carcinoma, NOS	IIIa	52	alive	Breast, NOS	-1000 to -500	-20K - -10K	-0.01 to 0	0 to 1000	Non-Brisk Multifocal	20.1214	4.34675
TCGA-AR-A1AP	Female	white	not hispanic or latino	Infiltrating duct carcinoma, NOS	I	80	alive	Breast, NOS	-1000 to -500	0 - 10K	-0.01 to 0	0 to 1000	Brisk Diffuse	17.9534	4.62977
TCGA-AR-A1AW	Female	white	not hispanic or latino	Infiltrating duct carcinoma, NOS	IIa	65	alive	Breast, NOS	0 to 500	-30K - -20K	-0.01 to 0	1000 to 2000	Brisk Diffuse	13.3542	4.6934
TCGA-AR-A24H	Female	white	not hispanic or latino	Lobular carcinoma, NOS	IIa	65	alive	Breast, NOS	-500 to 0	0 - 10K	-0.01 to 0	0 to 1000	Brisk Band-like	22.6438	4.59001
TCGA-AR-A24K	Female	white	not reported	Infiltrating duct carcinoma, NOS	IIa	46	alive	Breast, NOS	-500 to 0	20K - 30K	-0.01 to 0	1000 to 2000	Brisk Diffuse	21.0367	4.61206
TCGA-AR-A24L	Female	white	not hispanic or latino	Infiltrating duct carcinoma, NOS	IIb	26	dead	Breast, NOS	-500 to 0	-10K - 0	-0.02 to -0.01	0 to 1000	Non-Brisk Focal	23.4	4.07447
TCGA-AR-A24M	Female	white	not hispanic or latino	Infiltrating duct and lobular carcinoma	IIIa	38	alive	Breast, NOS	-500 to 0	0 - 10K	-0.01 to 0	0 to 1000	Brisk Diffuse	21.0163	4.10483
TCGA-AR-A24N	Female	white	not hispanic or latino	Infiltrating duct carcinoma, NOS	I	54	alive	Breast, NOS	-500 to 0	20K - 30K	-0.01 to 0	0 to 1000	Brisk Diffuse	21.2419	4.59595
TCGA-AR-A24P	Female	white	not hispanic or latino	Infiltrating duct carcinoma, NOS	I	47	alive	Breast, NOS	0 to 500	0 - 10K	-0.01 to 0	0 to 1000	Brisk Diffuse	21.8046	4.20185
TCGA-AR-A24Q	Female	white	not reported	Infiltrating duct carcinoma, NOS	IIb	49	alive	Breast, NOS	-500 to 0	> 30K	-0.01 to 0	1000 to 2000	Brisk Diffuse	15.2436	4.84206
TCGA-AR-A24R	Female	white	not hispanic or latino	Infiltrating duct carcinoma, NOS	IIIa	45	alive	Breast, NOS	-1000 to -500	0 - 10K	-0.02 to -0.01	0 to 1000	Brisk Diffuse	19.8378	4.78303
TCGA-AR-A24S	Female	white	not hispanic or latino	Infiltrating duct carcinoma, NOS	I	61	alive	Breast, NOS	-1000 to -500	-10K - 0	-0.02 to -0.01	0 to 1000	Non-Brisk Multifocal	16.4853	4.70936
TCGA-AR-A24T	Female	white	not hispanic or latino	Lobular carcinoma, NOS	IIIc	46	alive	Breast, NOS	0 to 500	0 - 10K	-0.01 to 0	0 to 1000	Non-Brisk Multifocal	19.3822	4.17035
TCGA-AR-A24U	Female	white	not hispanic or latino	Infiltrating duct carcinoma, NOS	IIa	47	alive	Breast, NOS	-500 to 0	-10K - 0	-0.01 to 0	0 to 1000	Brisk Diffuse	10.5242	5.69899
TCGA-AR-A24V	Female	white	not hispanic or latino	Infiltrating duct carcinoma, NOS	IIb	52	alive	Breast, NOS	-500 to 0	-10K - 0	-0.01 to 0	0 to 1000	Non-Brisk Focal	21.042	4.31101
TCGA-AR-A250	Female	white	not hispanic or latino	Infiltrating duct carcinoma, NOS	IIa	58	alive	Breast, NOS	-500 to 0	20K - 30K	-0.01 to 0	> 2000	Brisk Band-like	21.0551	4.84479
TCGA-AR-A252	Female	white	not hispanic or latino	Infiltrating duct carcinoma, NOS	I	50	alive	Breast, NOS	-500 to 0	> 30K	-0.01 to 0	1000 to 2000	Brisk Diffuse	23.5334	4.05989
TCGA-AR-A2LH	Female	white	not hispanic or latino	Lobular carcinoma, NOS	III	55	dead	Breast, NOS	-500 to 0	> 30K	-0.01 to 0	1000 to 2000	Brisk Diffuse	13.9005	4.47446
TCGA-AR-A2LK	Female	white	not hispanic or latino	Lobular carcinoma, NOS	III	62	dead	Breast, NOS	-1000 to -500	-10K - 0	-0.01 to 0	0 to 1000	Non-Brisk Multifocal	17.0952	4.6602
TCGA-AR-A5QN	Female	white	not hispanic or latino	Lobular carcinoma, NOS	IIIc	68	alive	Breast, NOS	-1000 to -500	-10K - 0	-0.01 to 0	0 to 1000	Brisk Diffuse	9.4367	4.29584
TCGA-AR-A5QQ	Female	white	not hispanic or latino	Metaplastic carcinoma, NOS	IIIa	68	dead	Breast, NOS	-500 to 0	10K - 20K	-0.01 to 0	0 to 1000	Brisk Band-like	23.8038	3.81347
TCGA-B6-A0I1	Female	black or african american	not hispanic or latino	Infiltrating duct carcinoma, NOS	IIa	73	dead	Breast, NOS	-500 to 0	0 - 10K	-0.01 to 0	0 to 1000	Brisk Band-like	19.2106	4.49495
TCGA-B6-A0I6	Female	black or african american	not hispanic or latino	Infiltrating duct carcinoma, NOS	IIa	49	dead	Breast, NOS	-1000 to -500	10K - 20K	-0.02 to -0.01	0 to 1000	Brisk Diffuse	18.3115	4.62992
TCGA-B6-A0I9	Female	white	not hispanic or latino	Infiltrating duct carcinoma, NOS	Iv	62	dead	Breast, NOS	0 to 500	0 - 10K	0 to 0.01	0 to 1000	Brisk Diffuse	20.7782	5.26406
TCGA-B6-A0IE	Female	black or african american	not hispanic or latino	Lobular carcinoma, NOS	IIIa	38	dead	Breast, NOS	-500 to 0	0 - 10K	-0.01 to 0	0 to 1000	Non-Brisk Multifocal	16.2699	4.47076
TCGA-B6-A0IG	Female	white	not hispanic or latino	Infiltrating duct carcinoma, NOS	IIb	50	dead	Breast, NOS	0 to 500	0 - 10K	-0.01 to 0	0 to 1000	Brisk Diffuse	17.6375	4.59998
TCGA-B6-A0IK	Female	white	not hispanic or latino	Infiltrating duct carcinoma, NOS	IIIb	63	dead	Breast, NOS	-1000 to -500	-10K - 0	-0.01 to 0	0 to 1000	Non-Brisk Multifocal	15.4754	4.72193
TCGA-B6-A0IN	Female	white	not hispanic or latino	Infiltrating duct mixed with other types of carcinoma	x	45	dead	Breast, NOS	0 to 500	0 - 10K	-0.01 to 0	0 to 1000	Non-Brisk Multifocal	18.3256	4.35475
TCGA-B6-A0IO	Female	white	not hispanic or latino	Infiltrating duct carcinoma, NOS	IIa	66	alive	Breast, NOS	-500 to 0	-10K - 0	-0.01 to 0	0 to 1000	Brisk Diffuse	17.8396	5.14666
TCGA-B6-A0IQ	Female	white	not hispanic or latino	Infiltrating duct carcinoma, NOS	IIIa	40	alive	Breast, NOS	-500 to 0	> 30K	-0.01 to 0	0 to 1000	Non-Brisk Multifocal	18.6673	5.42449
TCGA-B6-A0RH	Female	black or african american	not hispanic or latino	Infiltrating duct carcinoma, NOS	IIa	51	dead	Breast, NOS	-1000 to -500	20K - 30K	-0.02 to -0.01	> 2000	Brisk Band-like	20.6655	3.99027
TCGA-B6-A0RS	Female	white	not hispanic or latino	Infiltrating duct carcinoma, NOS	IIa	38	dead	Breast, NOS	-1000 to -500	> 30K	-0.01 to 0	0 to 1000	Brisk Band-like	15.7168	5.50525
TCGA-B6-A0RT	Female	white	not hispanic or latino	Infiltrating duct carcinoma, NOS	IIIa	39	alive	Breast, NOS	-500 to 0	0 - 10K	-0.01 to 0	0 to 1000	Brisk Band-like	21.3591	5.2164
TCGA-B6-A0RV	Female	white	not hispanic or latino	Infiltrating duct and lobular carcinoma	IIIa	42	alive	Breast, NOS	-500 to 0	10K - 20K	-0.01 to 0	0 to 1000	Brisk Diffuse	16.767	4.19615
TCGA-B6-A0WT	Female	white	not hispanic or latino	Infiltrating duct carcinoma, NOS	IIb	61	alive	Breast, NOS	-500 to 0	0 - 10K	-0.01 to 0	0 to 1000	Brisk Band-like	17.1962	4.92391
TCGA-B6-A0WY	Female	white	not hispanic or latino	Infiltrating duct carcinoma, NOS	IIIa	40	dead	Breast, NOS	-500 to 0	0 - 10K	-0.01 to 0	0 to 1000	Non-Brisk Multifocal	22.6374	4.35231
TCGA-B6-A0X0	Female	white	not hispanic or latino	Cribriform carcinoma, NOS	I	54	dead	Breast, NOS	-500 to 0	0 - 10K	-0.01 to 0	0 to 1000	Brisk Band-like	19.9883	5.01211
TCGA-B6-A0X1	Female	white	not hispanic or latino	Infiltrating duct carcinoma, NOS	NA	48	dead	Breast, NOS	-500 to 0	> 30K	-0.02 to -0.01	> 2000	Brisk Band-like	19.1235	4.55702
TCGA-B6-A1KF	Female	white	not hispanic or latino	Infiltrating duct carcinoma, NOS	IIb	68	alive	Breast, NOS	0 to 500	0 - 10K	-0.02 to -0.01	0 to 1000	Non-Brisk Focal	17.2778	4.56147
TCGA-B6-A1KI	Female	white	not hispanic or latino	Infiltrating duct carcinoma, NOS	I	63	alive	Breast, NOS	500 to 1000	-10K - 0	< -0.02	0 to 1000	Non-Brisk Focal	13.4449	4.8322
TCGA-BH-A0AU	Female	white	not hispanic or latino	Infiltrating duct carcinoma, NOS	IIa	45	alive	Breast, NOS	-500 to 0	10K - 20K	-0.01 to 0	0 to 1000	Brisk Diffuse	20.1059	4.35401
TCGA-BH-A0AV	Female	black or african american	not reported	Infiltrating duct carcinoma, NOS	I	52	alive	Breast, NOS	-500 to 0	10K - 20K	0 to 0.01	0 to 1000	Brisk Diffuse	17.2625	4.21552
TCGA-BH-A0B0	Female	black or african american	not reported	Infiltrating duct carcinoma, NOS	I	56	alive	Breast, NOS	-1000 to -500	-10K - 0	-0.01 to 0	0 to 1000	Non-Brisk Focal	15.9093	4.72416
TCGA-BH-A0B3	Female	white	not reported	Infiltrating duct carcinoma, NOS	IIb	53	alive	Breast, NOS	-1000 to -500	> 30K	-0.01 to 0	0 to 1000	Brisk Band-like	25.3926	4.40822
TCGA-BH-A0B7	Female	white	not hispanic or latino	Infiltrating duct carcinoma, NOS	IIb	42	alive	Breast, NOS	-1000 to -500	-10K - 0	-0.01 to 0	0 to 1000	Non-Brisk Multifocal	16.8596	3.85814
TCGA-BH-A0BA	Female	white	not reported	Infiltrating duct and lobular carcinoma	IIIc	51	alive	Breast, NOS	-1000 to -500	0 - 10K	-0.01 to 0	0 to 1000	Brisk Diffuse	6.91949	5.03527
TCGA-BH-A0BC	Female	white	not reported	Infiltrating duct carcinoma, NOS	IIIc	60	alive	Breast, NOS	-1000 to -500	-10K - 0	-0.02 to -0.01	0 to 1000	Brisk Band-like	20.9592	4.41565
TCGA-BH-A0BF	Female	white	not hispanic or latino	Infiltrating duct carcinoma, NOS	IIb	56	dead	Breast, NOS	-500 to 0	> 30K	-0.01 to 0	0 to 1000	Brisk Band-like	18.8004	2.91255
TCGA-BH-A0BO	Female	white	not hispanic or latino	Infiltrating duct carcinoma, NOS	I	54	alive	Breast, NOS	< -1000	-10K - 0	< -0.02	0 to 1000	None	7.55228	4.81061
TCGA-BH-A0BQ	Female	white	not hispanic or latino	Infiltrating duct carcinoma, NOS	I	39	alive	Breast, NOS	-1000 to -500	10K - 20K	-0.01 to 0	0 to 1000	Brisk Band-like	17.007	4.77939
TCGA-BH-A0BT	Female	white	not hispanic or latino	Infiltrating duct carcinoma, NOS	IIa	56	alive	Breast, NOS	-1000 to -500	0 - 10K	-0.01 to 0	0 to 1000	Brisk Diffuse	16.4995	4.99118
TCGA-BH-A0BZ	Female	white	not hispanic or latino	Infiltrating duct carcinoma, NOS	IIIa	59	alive	Breast, NOS	-1000 to -500	10K - 20K	-0.01 to 0	0 to 1000	Brisk Diffuse	7.14516	4.18359
TCGA-BH-A0C0	Female	white	not reported	Infiltrating duct carcinoma, NOS	IIa	62	alive	Breast, NOS	-500 to 0	0 - 10K	-0.01 to 0	0 to 1000	Brisk Band-like	27.5429	4.50014
TCGA-BH-A0C3	Female	white	not reported	Infiltrating duct and lobular carcinoma	I	47	alive	Breast, NOS	-1000 to -500	10K - 20K	-0.01 to 0	0 to 1000	Brisk Diffuse	11.637	4.97562
TCGA-BH-A0C7	Female	white	not hispanic or latino	Infiltrating duct carcinoma, NOS	IIb	48	alive	Breast, NOS	-500 to 0	0 - 10K	-0.01 to 0	0 to 1000	Non-Brisk Multifocal	17.0672	4.91927
TCGA-BH-A0DL	Female	white	not hispanic or latino	Metaplastic carcinoma, NOS	IIa	64	alive	Breast, NOS	-1000 to -500	10K - 20K	-0.01 to 0	0 to 1000	Brisk Band-like	28.7851	4.03873
TCGA-BH-A0DQ	Female	white	not reported	Infiltrating duct carcinoma, NOS	IIb	42	alive	Breast, NOS	-500 to 0	0 - 10K	-0.01 to 0	0 to 1000	Non-Brisk Multifocal	13.5771	4.01406
TCGA-BH-A0DZ	Female	white	not reported	Infiltrating duct carcinoma, NOS	IIb	43	alive	Breast, NOS	-500 to 0	0 - 10K	-0.01 to 0	0 to 1000	Brisk Band-like	20.5245	4.33413
TCGA-BH-A0E1	Female	white	not reported	Infiltrating duct carcinoma, NOS	IIb	52	alive	Breast, NOS	0 to 500	-10K - 0	-0.01 to 0	0 to 1000	Non-Brisk Multifocal	15.3005	5.53525
TCGA-BH-A0EB	Female	white	not reported	Infiltrating duct carcinoma, NOS	Ia	69	alive	Breast, NOS	0 to 500	0 - 10K	0 to 0.01	0 to 1000	Brisk Band-like	19.94	4.49229
TCGA-BH-A0HO	Female	white	not reported	Infiltrating duct carcinoma, NOS	IIa	48	alive	Breast, NOS	0 to 500	-10K - 0	-0.02 to -0.01	0 to 1000	Non-Brisk Focal	20.3043	4.89794
TCGA-BH-A0W3	Female	white	not hispanic or latino	Infiltrating duct carcinoma, NOS	IIa	58	alive	Breast, NOS	-500 to 0	0 - 10K	-0.02 to -0.01	0 to 1000	Non-Brisk Multifocal	20.4903	4.78482
TCGA-BH-A0W7	Female	white	not hispanic or latino	Infiltrating duct carcinoma, NOS	I	49	alive	Breast, NOS	-500 to 0	0 - 10K	-0.02 to -0.01	0 to 1000	Non-Brisk Multifocal	20.8831	4.52786
TCGA-BH-A18H	Female	white	not hispanic or latino	Infiltrating duct carcinoma, NOS	Ia	63	alive	Breast, NOS	-500 to 0	0 - 10K	0 to 0.01	0 to 1000	Non-Brisk Multifocal	17.1604	4.21911
TCGA-BH-A18J	Female	white	not hispanic or latino	Infiltrating duct carcinoma, NOS	Iv	56	dead	Breast, NOS	0 to 500	-10K - 0	-0.01 to 0	0 to 1000	Non-Brisk Focal	9.36337	4.38703
TCGA-BH-A18R	Female	white	not hispanic or latino	Infiltrating duct carcinoma, NOS	IIa	50	dead	Breast, NOS	-500 to 0	0 - 10K	-0.01 to 0	0 to 1000	Non-Brisk Multifocal	10.6327	4.13047
TCGA-BH-A18S	Female	white	not hispanic or latino	Infiltrating duct mixed with other types of carcinoma	I	79	dead	Lower-inner quadrant of breast	-1000 to -500	-10K - 0	-0.02 to -0.01	0 to 1000	Non-Brisk Focal	8.57653	4.68097
TCGA-BH-A18T	Female	white	not hispanic or latino	Infiltrating duct carcinoma, NOS	IIa	70	dead	Breast, NOS	-500 to 0	> 30K	0 to 0.01	0 to 1000	Brisk Band-like	7.32125	4.76316
TCGA-BH-A1EU	Female	white	not hispanic or latino	Infiltrating duct carcinoma, NOS	I	83	dead	Breast, NOS	-1000 to -500	-10K - 0	-0.02 to -0.01	0 to 1000	Non-Brisk Focal	11.7074	4.99913
TCGA-BH-A1EV	Female	white	not hispanic or latino	Infiltrating duct carcinoma, NOS	IIIa	45	dead	Breast, NOS	-500 to 0	-10K - 0	-0.01 to 0	0 to 1000	Non-Brisk Focal	9.78116	4.2674
TCGA-BH-A1EY	Female	white	not hispanic or latino	Infiltrating duct carcinoma, NOS	IIa	79	dead	Breast, NOS	-1000 to -500	-10K - 0	-0.02 to -0.01	0 to 1000	Non-Brisk Focal	14.7816	4.30209
TCGA-BH-A1F8	Female	white	not hispanic or latino	Infiltrating duct carcinoma, NOS	IIIb	89	dead	Breast, NOS	>= 1500	0 - 10K	-0.01 to 0	0 to 1000	Non-Brisk Focal	15.4244	4.1932
TCGA-BH-A1FB	Female	white	not hispanic or latino	Infiltrating duct carcinoma, NOS	IIb	60	dead	Breast, NOS	-1000 to -500	10K - 20K	-0.01 to 0	0 to 1000	Brisk Band-like	12.0152	4.78497
TCGA-BH-A202	Female	white	not hispanic or latino	Infiltrating duct carcinoma, NOS	II	60	alive	Breast, NOS	-500 to 0	0 - 10K	-0.02 to -0.01	0 to 1000	Brisk Band-like	16.8453	4.7459
TCGA-BH-A208	Female	white	not hispanic or latino	Infiltrating duct carcinoma, NOS	IIb	48	dead	Breast, NOS	-1000 to -500	0 - 10K	-0.01 to 0	0 to 1000	Non-Brisk Multifocal	19.9805	4.6158
TCGA-BH-A2L8	Female	white	not hispanic or latino	Lobular carcinoma, NOS	IIa	45	alive	Breast, NOS	-500 to 0	> 30K	-0.01 to 0	1000 to 2000	Brisk Band-like	22.13	4.07342
TCGA-BH-A42U	Female	black or african american	not hispanic or latino	Lobular carcinoma, NOS	IIa	80	alive	Breast, NOS	-1000 to -500	> 30K	-0.01 to 0	> 2000	Brisk Diffuse	9.56205	5.01351
TCGA-BH-A5J0	Female	black or african american	not hispanic or latino	Infiltrating duct carcinoma, NOS	Ia	63	alive	Breast, NOS	-500 to 0	0 - 10K	-0.01 to 0	0 to 1000	Brisk Band-like	14.5664	5.03976
TCGA-C8-A12L	Female	asian	not hispanic or latino	Infiltrating duct carcinoma, NOS	IIa	67	alive	Breast, NOS	-1000 to -500	-10K - 0	-0.02 to -0.01	0 to 1000	Brisk Diffuse	15.8675	4.15777
TCGA-C8-A12M	Female	asian	not hispanic or latino	Infiltrating duct carcinoma, NOS	IIa	70	alive	Breast, NOS	-1000 to -500	-10K - 0	-0.01 to 0	0 to 1000	Brisk Diffuse	23.5847	4.37138
TCGA-C8-A12T	Female	asian	not hispanic or latino	Infiltrating duct carcinoma, NOS	IIa	0	alive	Breast, NOS	-1000 to -500	0 - 10K	-0.01 to 0	0 to 1000	Brisk Band-like	23.2014	4.34912
TCGA-C8-A12V	Female	asian	not hispanic or latino	Infiltrating duct carcinoma, NOS	IIa	55	alive	Breast, NOS	-500 to 0	> 30K	0 to 0.01	0 to 1000	Brisk Diffuse	26.3506	4.05759
TCGA-C8-A12X	Female	asian	not hispanic or latino	Mucinous adenocarcinoma	IIb	62	alive	Breast, NOS	-1000 to -500	-10K - 0	-0.01 to 0	0 to 1000	Brisk Diffuse	13.8433	5.26407
TCGA-C8-A12Z	Female	asian	not hispanic or latino	Infiltrating duct carcinoma, NOS	IIb	45	alive	Breast, NOS	-1000 to -500	-10K - 0	-0.01 to 0	0 to 1000	Brisk Diffuse	15.2736	5.07968
TCGA-C8-A1HF	Female	asian	not hispanic or latino	Infiltrating duct carcinoma, NOS	IIa	0	alive	Breast, NOS	-1000 to -500	10K - 20K	-0.01 to 0	0 to 1000	Brisk Diffuse	16.1548	5.47738
TCGA-C8-A1HG	Female	asian	not hispanic or latino	Infiltrating duct carcinoma, NOS	IIa	0	alive	Breast, NOS	-500 to 0	0 - 10K	-0.01 to 0	0 to 1000	Brisk Diffuse	18.9839	5.37717
TCGA-C8-A1HJ	Female	asian	not hispanic or latino	Infiltrating duct carcinoma, NOS	IIa	53	alive	Breast, NOS	-500 to 0	-10K - 0	-0.01 to 0	0 to 1000	Brisk Diffuse	20.5633	4.98457
TCGA-C8-A26W	Female	asian	not hispanic or latino	Infiltrating duct carcinoma, NOS	IIb	58	alive	Breast, NOS	-1000 to -500	0 - 10K	-0.01 to 0	0 to 1000	Brisk Diffuse	20.3962	4.79829
TCGA-C8-A275	Female	asian	not hispanic or latino	Infiltrating duct carcinoma, NOS	IIa	56	alive	Breast, NOS	-1000 to -500	-10K - 0	-0.01 to 0	0 to 1000	Brisk Diffuse	19.1376	5.57156
TCGA-C8-A9FZ	Female	white	not hispanic or latino	Infiltrating lobular mixed with other types of carcinoma	IIb	49	alive	Breast, NOS	0 to 500	10K - 20K	-0.02 to -0.01	0 to 1000	Brisk Band-like	25.9657	4.49262
TCGA-D8-A13Z	Female	white	not hispanic or latino	Infiltrating duct carcinoma, NOS	NA	51	alive	Breast, NOS	-1000 to -500	0 - 10K	-0.02 to -0.01	0 to 1000	Brisk Band-like	25.403	3.7237
TCGA-D8-A142	Female	white	not hispanic or latino	Infiltrating duct carcinoma, NOS	IIb	74	alive	Breast, NOS	-1000 to -500	10K - 20K	-0.01 to 0	0 to 1000	Brisk Band-like	26.1425	3.79083
TCGA-D8-A143	Female	white	not hispanic or latino	Infiltrating duct carcinoma, NOS	IIa	51	alive	Breast, NOS	-1000 to -500	0 - 10K	-0.01 to 0	0 to 1000	Brisk Diffuse	14.4072	5.16241
TCGA-D8-A145	Female	white	not hispanic or latino	Infiltrating duct carcinoma, NOS	IIa	80	alive	Breast, NOS	-1000 to -500	-10K - 0	0 to 0.01	0 to 1000	Brisk Diffuse	11.5479	4.49528
TCGA-D8-A147	Female	white	not hispanic or latino	Infiltrating duct carcinoma, NOS	NA	45	alive	Breast, NOS	-1000 to -500	20K - 30K	-0.01 to 0	0 to 1000	Brisk Band-like	23.672	4.78274
TCGA-D8-A1J9	Female	white	not hispanic or latino	Infiltrating duct carcinoma, NOS	Ia	48	alive	Breast, NOS	-1000 to -500	10K - 20K	-0.02 to -0.01	> 2000	Brisk Band-like	16.0977	4.79178
TCGA-D8-A1JB	Female	white	not hispanic or latino	Infiltrating duct carcinoma, NOS	IIb	54	alive	Breast, NOS	-1000 to -500	20K - 30K	-0.01 to 0	1000 to 2000	Brisk Diffuse	15.9417	4.66493
TCGA-D8-A1JD	Female	white	not hispanic or latino	Infiltrating duct carcinoma, NOS	IIb	41	alive	Breast, NOS	-1000 to -500	0 - 10K	-0.02 to -0.01	1000 to 2000	Brisk Band-like	23.2584	4.70009
TCGA-D8-A1JF	Female	white	not hispanic or latino	Infiltrating duct carcinoma, NOS	IIIa	79	alive	Breast, NOS	-500 to 0	10K - 20K	-0.02 to -0.01	0 to 1000	Brisk Band-like	12.3154	5.16048
TCGA-D8-A1JG	Female	white	not hispanic or latino	Infiltrating duct carcinoma, NOS	IIa	62	alive	Breast, NOS	-500 to 0	> 30K	-0.01 to 0	0 to 1000	Brisk Diffuse	21.0418	4.96807
TCGA-D8-A1JJ	Female	white	not hispanic or latino	Infiltrating duct carcinoma, NOS	IIa	54	alive	Breast, NOS	-1000 to -500	0 - 10K	-0.01 to 0	0 to 1000	Brisk Diffuse	22.0802	4.31133
TCGA-D8-A1JK	Female	white	not hispanic or latino	Infiltrating duct carcinoma, NOS	IIa	89	alive	Breast, NOS	-500 to 0	0 - 10K	-0.02 to -0.01	1000 to 2000	Non-Brisk Multifocal	16.7403	4.17483
TCGA-D8-A1JL	Female	white	not hispanic or latino	Infiltrating duct carcinoma, NOS	IIa	72	alive	Breast, NOS	-500 to 0	> 30K	-0.01 to 0	> 2000	Brisk Diffuse	23.7736	4.4925
TCGA-D8-A1JM	Female	white	not hispanic or latino	Infiltrating duct carcinoma, NOS	IIb	59	alive	Breast, NOS	-500 to 0	0 - 10K	0 to 0.01	0 to 1000	Brisk Diffuse	16.3305	4.11632
TCGA-D8-A1JN	Female	white	not hispanic or latino	Lobular carcinoma, NOS	IIIc	80	alive	Breast, NOS	-1000 to -500	20K - 30K	-0.01 to 0	0 to 1000	Brisk Diffuse	18.3759	4.62362
TCGA-D8-A1JP	Female	white	not hispanic or latino	Infiltrating duct carcinoma, NOS	Ia	73	alive	Breast, NOS	-1000 to -500	-10K - 0	-0.01 to 0	0 to 1000	Brisk Band-like	16.9578	4.66972
TCGA-D8-A1X6	Female	white	not hispanic or latino	Infiltrating duct carcinoma, NOS	IIIa	80	alive	Breast, NOS	-500 to 0	-10K - 0	-0.01 to 0	0 to 1000	Non-Brisk Multifocal	23.1855	4.41944
TCGA-D8-A1X9	Female	white	not hispanic or latino	Infiltrating duct carcinoma, NOS	IIb	66	alive	Breast, NOS	-1000 to -500	-10K - 0	-0.02 to -0.01	0 to 1000	Brisk Diffuse	17.0537	5.15152
TCGA-D8-A1XB	Female	white	not hispanic or latino	Infiltrating duct carcinoma, NOS	IIb	62	alive	Breast, NOS	-1000 to -500	10K - 20K	-0.01 to 0	0 to 1000	Brisk Band-like	21.5622	4.54773
TCGA-D8-A1XD	Female	white	not hispanic or latino	Infiltrating duct carcinoma, NOS	IIIa	36	alive	Breast, NOS	-500 to 0	0 - 10K	-0.02 to -0.01	0 to 1000	Non-Brisk Multifocal	18.3624	4.79608
TCGA-D8-A1XF	Female	white	not hispanic or latino	Infiltrating duct carcinoma, NOS	IIa	45	alive	Breast, NOS	-1000 to -500	0 - 10K	-0.01 to 0	0 to 1000	Brisk Diffuse	18.7742	4.53084
TCGA-D8-A1XK	Female	white	not hispanic or latino	Infiltrating duct carcinoma, NOS	IIb	55	alive	Breast, NOS	-1000 to -500	-10K - 0	-0.01 to 0	0 to 1000	Brisk Diffuse	16.489	5.57642
TCGA-D8-A1XL	Female	white	not hispanic or latino	Infiltrating duct carcinoma, NOS	IIb	34	alive	Breast, NOS	-1000 to -500	-10K - 0	-0.01 to 0	0 to 1000	Brisk Band-like	21.9329	4.63315
TCGA-D8-A1XO	Female	white	not hispanic or latino	Lobular carcinoma, NOS	IIb	56	alive	Breast, NOS	-1000 to -500	-10K - 0	-0.01 to 0	0 to 1000	Non-Brisk Multifocal	17.9627	4.66078
TCGA-D8-A1XT	Female	white	not hispanic or latino	Infiltrating duct carcinoma, NOS	IIa	61	alive	Breast, NOS	1000 to 1500	-10K - 0	-0.02 to -0.01	0 to 1000	Non-Brisk Focal	17.9364	4.33149
TCGA-D8-A1XW	Female	white	not hispanic or latino	Infiltrating duct carcinoma, NOS	IIa	53	alive	Breast, NOS	-1000 to -500	0 - 10K	-0.01 to 0	0 to 1000	Brisk Band-like	29.6898	3.75128
TCGA-D8-A1XZ	Female	white	not hispanic or latino	Infiltrating duct carcinoma, NOS	IIIa	81	alive	Breast, NOS	-500 to 0	10K - 20K	-0.02 to -0.01	0 to 1000	Brisk Band-like	22.0419	4.69796
TCGA-D8-A1Y1	Female	white	not hispanic or latino	Infiltrating duct carcinoma, NOS	IIIa	80	dead	Breast, NOS	-500 to 0	> 30K	-0.01 to 0	1000 to 2000	Brisk Band-like	24.5502	4.26705
TCGA-D8-A27K	Female	white	not hispanic or latino	Infiltrating duct carcinoma, NOS	IIb	47	alive	Breast, NOS	-1000 to -500	0 - 10K	-0.01 to 0	0 to 1000	Non-Brisk Multifocal	20.4584	3.98892
TCGA-D8-A27L	Female	white	not hispanic or latino	Infiltrating duct carcinoma, NOS	IIIa	49	alive	Breast, NOS	-1000 to -500	-10K - 0	-0.01 to 0	0 to 1000	Non-Brisk Multifocal	20.6688	4.11293
TCGA-D8-A27M	Female	white	not hispanic or latino	Infiltrating duct carcinoma, NOS	Ia	59	alive	Breast, NOS	-1000 to -500	-10K - 0	-0.01 to 0	> 2000	Brisk Band-like	18.4303	4.64842
TCGA-D8-A27R	Female	white	not hispanic or latino	Infiltrating duct carcinoma, NOS	IIIc	41	alive	Breast, NOS	-500 to 0	> 30K	-0.01 to 0	0 to 1000	Brisk Diffuse	9.73891	4.3939
TCGA-D8-A27T	Female	white	not hispanic or latino	Lobular carcinoma, NOS	IIIc	53	alive	Breast, NOS	-1000 to -500	10K - 20K	-0.01 to 0	0 to 1000	Non-Brisk Multifocal	11.6029	5.26192
TCGA-D8-A27V	Female	white	not hispanic or latino	Lobular carcinoma, NOS	IIa	62	alive	Breast, NOS	0 to 500	0 - 10K	-0.02 to -0.01	0 to 1000	Non-Brisk Focal	22.163	3.75927
TCGA-D8-A27W	Female	white	not hispanic or latino	Mucinous adenocarcinoma	IIIb	55	alive	Breast, NOS	500 to 1000	0 - 10K	-0.02 to -0.01	0 to 1000	Non-Brisk Focal	12.5408	4.87554
TCGA-D8-A3Z6	Female	white	not hispanic or latino	Lobular carcinoma, NOS	IIIc	56	alive	Breast, NOS	-1000 to -500	-10K - 0	-0.02 to -0.01	0 to 1000	Brisk Band-like	19.296	4.46037
TCGA-D8-A73X	Female	white	not hispanic or latino	Tubular adenocarcinoma	IIa	53	alive	Breast, NOS	-1000 to -500	-10K - 0	-0.01 to 0	0 to 1000	Brisk Band-like	16.8368	4.70547
TCGA-E2-A106	Female	asian	not hispanic or latino	Infiltrating duct carcinoma, NOS	Ib	34	alive	Breast, NOS	-500 to 0	-10K - 0	-0.02 to -0.01	0 to 1000	Non-Brisk Focal	19.0505	4.85091
TCGA-E2-A108	Female	white	not hispanic or latino	Infiltrating duct carcinoma, NOS	IIIa	64	alive	Breast, NOS	-1000 to -500	0 - 10K	-0.01 to 0	0 to 1000	Brisk Diffuse	8.17858	5.52161
TCGA-E2-A10B	Female	white	not hispanic or latino	Infiltrating duct carcinoma, NOS	IIb	67	alive	Breast, NOS	-500 to 0	-10K - 0	-0.01 to 0	0 to 1000	Brisk Band-like	16.1304	4.72973
TCGA-E2-A14N	Female	white	not hispanic or latino	Infiltrating duct carcinoma, NOS	IIb	37	alive	Breast, NOS	-1000 to -500	10K - 20K	-0.01 to 0	0 to 1000	Brisk Diffuse	16.5795	5.20858
TCGA-E2-A14T	Female	white	not hispanic or latino	Infiltrating duct carcinoma, NOS	IIa	52	alive	Breast, NOS	-500 to 0	-10K - 0	-0.01 to 0	0 to 1000	Non-Brisk Focal	11.5255	5.74976
TCGA-E2-A14X	Female	black or african american	not hispanic or latino	Infiltrating duct carcinoma, NOS	IIIa	55	alive	Breast, NOS	-500 to 0	> 30K	-0.01 to 0	1000 to 2000	Brisk Diffuse	24.3722	4.07378
TCGA-E2-A155	Female	white	not hispanic or latino	Infiltrating duct carcinoma, NOS	IIb	58	alive	Breast, NOS	-500 to 0	> 30K	-0.01 to 0	> 2000	Brisk Band-like	15.0602	4.29666
TCGA-E2-A159	Female	white	not hispanic or latino	Infiltrating duct carcinoma, NOS	IIa	50	alive	Breast, NOS	-500 to 0	> 30K	0 to 0.01	0 to 1000	Brisk Band-like	19.6232	4.39393
TCGA-E2-A15K	Female	white	not hispanic or latino	Infiltrating duct carcinoma, NOS	IIb	58	alive	Breast, NOS	-1000 to -500	-10K - 0	0 to 0.01	0 to 1000	Brisk Band-like	19.1698	5.53573
TCGA-E2-A15S	Female	white	not hispanic or latino	Infiltrating duct carcinoma, NOS	IIb	34	alive	Breast, NOS	-1000 to -500	0 - 10K	-0.01 to 0	0 to 1000	Brisk Diffuse	18.9034	4.61834
TCGA-E2-A1AZ	Female	white	hispanic or latino	Infiltrating duct carcinoma, NOS	IIb	63	alive	Breast, NOS	-500 to 0	> 30K	-0.01 to 0	1000 to 2000	Brisk Band-like	22.7195	3.91397
TCGA-E2-A1B0	Female	white	not hispanic or latino	Infiltrating duct carcinoma, NOS	IIIa	50	alive	Breast, NOS	-1000 to -500	10K - 20K	-0.01 to 0	0 to 1000	Brisk Band-like	20.2375	4.5316
TCGA-E2-A1B5	Female	white	not hispanic or latino	Lobular carcinoma, NOS	IIa	46	alive	Breast, NOS	-500 to 0	0 - 10K	-0.01 to 0	0 to 1000	Non-Brisk Multifocal	7.08432	4.89793
TCGA-E2-A1B6	Female	white	not hispanic or latino	Infiltrating duct carcinoma, NOS	IIa	44	alive	Breast, NOS	-500 to 0	> 30K	-0.01 to 0	> 2000	Brisk Diffuse	18.2583	4.86647
TCGA-E2-A1L9	Female	white	not hispanic or latino	Infiltrating duct carcinoma, NOS	IIa	40	alive	Breast, NOS	-1000 to -500	-10K - 0	-0.02 to -0.01	0 to 1000	Brisk Diffuse	15.247	5.42408
TCGA-E2-A1LH	Female	white	not hispanic or latino	Infiltrating duct carcinoma, NOS	I	59	alive	Breast, NOS	-500 to 0	10K - 20K	-0.01 to 0	0 to 1000	Brisk Band-like	12.9593	5.67652
TCGA-E2-A1LK	Female	black or african american	not hispanic or latino	Infiltrating duct carcinoma, NOS	IIIc	84	dead	Breast, NOS	-500 to 0	20K - 30K	-0.02 to -0.01	> 2000	Brisk Band-like	9.36571	5.32752
TCGA-E2-A2P6	Female	not reported	hispanic or latino	Lobular carcinoma, NOS	IIb	77	alive	Breast, NOS	-500 to 0	20K - 30K	-0.01 to 0	0 to 1000	Brisk Diffuse	19.1075	4.71254
TCGA-E2-A3DX	Female	white	not hispanic or latino	Lobular carcinoma, NOS	IIIc	43	alive	Breast, NOS	-1000 to -500	20K - 30K	-0.01 to 0	0 to 1000	Brisk Diffuse	22.3198	3.63395
TCGA-E2-A570	Female	black or african american	not hispanic or latino	Infiltrating duct carcinoma, NOS	Ib	47	alive	Breast, NOS	-500 to 0	0 - 10K	-0.01 to 0	0 to 1000	Non-Brisk Multifocal	15.7834	4.59432
TCGA-E2-A572	Female	black or african american	not hispanic or latino	Infiltrating duct carcinoma, NOS	IIIa	72	alive	Breast, NOS	-1000 to -500	0 - 10K	-0.01 to 0	0 to 1000	Brisk Diffuse	10.9145	4.97441
TCGA-E2-A576	Female	black or african american	not hispanic or latino	Lobular carcinoma, NOS	Ia	69	alive	Breast, NOS	500 to 1000	-10K - 0	-0.02 to -0.01	0 to 1000	Non-Brisk Focal	14.0176	5.1527
TCGA-E2-A9RU	Female	black or african american	not hispanic or latino	Infiltrating duct carcinoma, NOS	IIIc	89	alive	Breast, NOS	-500 to 0	0 - 10K	-0.01 to 0	0 to 1000	Brisk Band-like	18.6437	4.80618
TCGA-E9-A1N8	Female	white	not hispanic or latino	Infiltrating duct carcinoma, NOS	IIa	48	alive	Breast, NOS	-1000 to -500	-10K - 0	-0.01 to 0	0 to 1000	Brisk Diffuse	9.39547	3.38873
TCGA-E9-A1QZ	Female	white	not hispanic or latino	Infiltrating duct carcinoma, NOS	IIa	61	alive	Breast, NOS	-1000 to -500	-10K - 0	-0.02 to -0.01	0 to 1000	Non-Brisk Focal	4.28411	5.90244
TCGA-E9-A1R0	Female	white	not hispanic or latino	Infiltrating duct carcinoma, NOS	IIa	58	alive	Breast, NOS	-1000 to -500	-10K - 0	-0.01 to 0	0 to 1000	Non-Brisk Multifocal	11.8237	4.97796
TCGA-E9-A1R5	Female	white	not hispanic or latino	Infiltrating duct carcinoma, NOS	Ia	63	alive	Breast, NOS	-1000 to -500	-10K - 0	-0.01 to 0	0 to 1000	Brisk Band-like	13.258	5.35897
TCGA-E9-A1RF	Female	white	not hispanic or latino	Infiltrating duct carcinoma, NOS	IIIa	68	alive	Breast, NOS	-1000 to -500	-10K - 0	0 to 0.01	0 to 1000	Brisk Band-like	14.5197	4.93052
TCGA-E9-A1RG	Female	white	not hispanic or latino	Infiltrating duct carcinoma, NOS	IIIa	62	alive	Breast, NOS	-1000 to -500	-10K - 0	-0.02 to -0.01	0 to 1000	Non-Brisk Multifocal	15.4454	4.91561
TCGA-E9-A1RH	Female	white	not hispanic or latino	Infiltrating duct carcinoma, NOS	IIa	63	alive	Breast, NOS	-1000 to -500	-10K - 0	-0.02 to -0.01	1000 to 2000	Brisk Band-like	8.28646	5.51347
TCGA-E9-A22D	Female	white	not hispanic or latino	Infiltrating duct carcinoma, NOS	IIa	38	alive	Breast, NOS	-1000 to -500	-20K - -10K	-0.01 to 0	1000 to 2000	Brisk Band-like	21.7243	4.89432
TCGA-E9-A22G	Female	white	not hispanic or latino	Infiltrating duct carcinoma, NOS	IIa	47	alive	Breast, NOS	-1000 to -500	0 - 10K	-0.01 to 0	0 to 1000	Brisk Diffuse	15.0447	5.80702
TCGA-E9-A22H	Female	white	not hispanic or latino	Infiltrating duct carcinoma, NOS	IIb	42	alive	Breast, NOS	-1000 to -500	-10K - 0	0 to 0.01	0 to 1000	Non-Brisk Multifocal	12.1288	5.34312
TCGA-E9-A249	Female	white	not hispanic or latino	Infiltrating duct carcinoma, NOS	IIa	45	alive	Breast, NOS	-1000 to -500	10K - 20K	-0.01 to 0	0 to 1000	Brisk Diffuse	18.348	5.37202
TCGA-E9-A295	Female	white	not hispanic or latino	Lobular carcinoma, NOS	IIa	71	alive	Breast, NOS	-500 to 0	-10K - 0	-0.01 to 0	0 to 1000	Non-Brisk Multifocal	21.45	4.47233
TCGA-E9-A2JS	Female	white	not hispanic or latino	Lobular carcinoma, NOS	IIb	72	dead	Breast, NOS	-1000 to -500	0 - 10K	-0.01 to 0	0 to 1000	Brisk Diffuse	18.8302	5.05733
TCGA-E9-A3QA	Female	white	not hispanic or latino	Medullary carcinoma, NOS	IIa	33	alive	Breast, NOS	0 to 500	< -30K	0 to 0.01	< -2000	Brisk Diffuse	19.3607	4.41992
TCGA-EW-A1IY	Female	asian	not hispanic or latino	Infiltrating duct carcinoma, NOS	I	38	alive	Breast, NOS	-500 to 0	0 - 10K	-0.02 to -0.01	0 to 1000	Brisk Band-like	13.2664	4.80113
TCGA-EW-A1J1	Female	white	hispanic or latino	Infiltrating duct carcinoma, NOS	IIb	38	alive	Breast, NOS	-500 to 0	20K - 30K	-0.01 to 0	0 to 1000	Brisk Band-like	16.3313	4.41047
TCGA-EW-A1J3	Female	white	hispanic or latino	Lobular carcinoma, NOS	Ia	61	alive	Breast, NOS	0 to 500	0 - 10K	-0.01 to 0	0 to 1000	Non-Brisk Multifocal	16.3414	4.78337
TCGA-EW-A1OV	Female	white	hispanic or latino	Infiltrating duct carcinoma, NOS	IIb	56	alive	Breast, NOS	-500 to 0	> 30K	-0.02 to -0.01	> 2000	Brisk Band-like	23.3046	4.22889
TCGA-EW-A1OY	Female	white	hispanic or latino	Infiltrating duct carcinoma, NOS	IIa	63	alive	Breast, NOS	-500 to 0	-10K - 0	-0.02 to -0.01	0 to 1000	Non-Brisk Focal	17.9558	4.68484
TCGA-EW-A1OZ	Female	black or african american	not hispanic or latino	Infiltrating duct carcinoma, NOS	IIa	56	alive	Breast, NOS	0 to 500	0 - 10K	-0.02 to -0.01	0 to 1000	Brisk Band-like	17.2094	4.89758
TCGA-EW-A1P1	Female	white	hispanic or latino	Infiltrating duct carcinoma, NOS	IIIc	68	alive	Breast, NOS	-1000 to -500	0 - 10K	-0.01 to 0	0 to 1000	Brisk Band-like	16.0201	5.52424
TCGA-EW-A1P3	Female	white	not hispanic or latino	Infiltrating duct carcinoma, NOS	IIa	48	alive	Breast, NOS	500 to 1000	10K - 20K	-0.02 to -0.01	0 to 1000	Brisk Band-like	18.2255	5.38039
TCGA-EW-A1P8	Female	white	not hispanic or latino	Infiltrating duct carcinoma, NOS	IIIc	58	dead	Breast, NOS	-500 to 0	0 - 10K	-0.02 to -0.01	0 to 1000	Brisk Band-like	16.7276	5.18084
TCGA-EW-A1PA	Female	white	hispanic or latino	Infiltrating duct carcinoma, NOS	IIb	59	alive	Breast, NOS	-500 to 0	> 30K	-0.01 to 0	0 to 1000	Brisk Diffuse	10.9993	5.18174
TCGA-EW-A1PB	Female	black or african american	not hispanic or latino	Infiltrating duct carcinoma, NOS	IIIa	70	alive	Breast, NOS	-500 to 0	> 30K	-0.01 to 0	0 to 1000	Brisk Band-like	24.4553	4.82678
TCGA-EW-A1PC	Female	black or african american	not hispanic or latino	Infiltrating duct carcinoma, NOS	IIb	66	alive	Breast, NOS	0 to 500	0 - 10K	-0.01 to 0	0 to 1000	Non-Brisk Multifocal	18.5372	5.37606
TCGA-EW-A1PE	Female	white	hispanic or latino	Intraductal micropapillary carcinoma	IIa	56	alive	Breast, NOS	-500 to 0	0 - 10K	-0.01 to 0	0 to 1000	Brisk Band-like	11.3092	4.86852
TCGA-EW-A1PG	Female	white	hispanic or latino	Lobular carcinoma, NOS	IIb	53	alive	Breast, NOS	-500 to 0	-10K - 0	-0.02 to -0.01	0 to 1000	Non-Brisk Focal	15.8259	4.33888
TCGA-EW-A1PH	Female	white	hispanic or latino	Infiltrating duct carcinoma, NOS	IIa	52	alive	Breast, NOS	0 to 500	> 30K	-0.02 to -0.01	1000 to 2000	Brisk Band-like	16.6984	4.75993
TCGA-EW-A2FR	Female	black or african american	not hispanic or latino	Infiltrating duct carcinoma, NOS	IIIc	59	alive	Breast, NOS	-500 to 0	10K - 20K	-0.01 to 0	0 to 1000	Brisk Band-like	18.6896	4.9992
TCGA-EW-A2FV	Female	white	hispanic or latino	Intraductal micropapillary carcinoma	IIIc	39	alive	Breast, NOS	-1000 to -500	20K - 30K	-0.01 to 0	0 to 1000	Brisk Band-like	14.7312	4.72926
TCGA-EW-A3U0	Female	black or african american	not hispanic or latino	Infiltrating duct carcinoma, NOS	IIIa	61	alive	Breast, NOS	0 to 500	0 - 10K	-0.01 to 0	0 to 1000	Non-Brisk Multifocal	14.1723	3.53396
TCGA-EW-A6S9	Female	black or african american	not hispanic or latino	Infiltrating duct carcinoma, NOS	IIa	34	alive	Breast, NOS	0 to 500	-10K - 0	-0.01 to 0	0 to 1000	Brisk Band-like	15.3101	5.03692
TCGA-EW-A6SD	Female	black or african american	hispanic or latino	Infiltrating duct carcinoma, NOS	IIb	32	alive	Breast, NOS	-1000 to -500	> 30K	-0.01 to 0	0 to 1000	Brisk Band-like	21.7111	4.24019
TCGA-GM-A2DB	Female	white	not hispanic or latino	Infiltrating duct carcinoma, NOS	IIa	62	alive	Breast, NOS	-1000 to -500	0 - 10K	-0.01 to 0	0 to 1000	Brisk Band-like	14.434	5.98181
TCGA-GM-A2DF	Female	black or african american	not hispanic or latino	Infiltrating duct carcinoma, NOS	IIa	53	alive	Breast, NOS	-1000 to -500	> 30K	-0.02 to -0.01	0 to 1000	Brisk Diffuse	17.6796	4.85142
TCGA-GM-A2DK	Female	white	not hispanic or latino	Infiltrating duct carcinoma, NOS	I	58	alive	Breast, NOS	-500 to 0	0 - 10K	0 to 0.01	0 to 1000	Brisk Diffuse	8.85786	5.878
TCGA-GM-A2DM	Female	white	hispanic or latino	Infiltrating duct carcinoma, NOS	IIa	57	alive	Breast, NOS	-500 to 0	0 - 10K	-0.01 to 0	0 to 1000	Brisk Band-like	15.2091	5.39582
TCGA-GM-A3NW	Female	white	not hispanic or latino	Lobular carcinoma, NOS	IIa	63	alive	Breast, NOS	-500 to 0	-10K - 0	-0.01 to 0	0 to 1000	Non-Brisk Focal	15.6373	4.21986
TCGA-GM-A3XG	Female	white	not hispanic or latino	Lobular carcinoma, NOS	IIIa	46	alive	Breast, NOS	-500 to 0	-10K - 0	-0.02 to -0.01	0 to 1000	Non-Brisk Focal	10.7079	4.79284
TCGA-LL-A440	Female	white	not hispanic or latino	Lobular carcinoma, NOS	Ia	61	alive	Breast, NOS	-1000 to -500	-10K - 0	< -0.02	0 to 1000	Non-Brisk Focal	12.0769	4.73142
TCGA-LL-A5YN	Female	black or african american	not hispanic or latino	Infiltrating duct carcinoma, NOS	IIa	46	alive	Breast, NOS	-1000 to -500	10K - 20K	-0.02 to -0.01	0 to 1000	Brisk Diffuse	16.2078	4.54656
TCGA-LL-A6FR	Female	black or african american	not hispanic or latino	Infiltrating duct carcinoma, NOS	IIa	50	alive	Breast, NOS	-500 to 0	-10K - 0	-0.01 to 0	0 to 1000	Brisk Band-like	21.7226	4.15135
TCGA-LL-A8F5	Female	black or african american	not hispanic or latino	Infiltrating duct carcinoma, NOS	IIa	61	alive	Breast, NOS	-500 to 0	0 - 10K	-0.01 to 0	1000 to 2000	Brisk Band-like	19.9159	4.67112
TCGA-OL-A5D7	Female	black or african american	not hispanic or latino	Infiltrating duct carcinoma, NOS	IIa	70	alive	Breast, NOS	-500 to 0	0 - 10K	-0.01 to 0	1000 to 2000	Brisk Band-like	16.2605	4.79277
TCGA-OL-A6VQ	Female	white	not hispanic or latino	Lobular carcinoma, NOS	IIa	49	alive	Breast, NOS	-1000 to -500	20K - 30K	0 to 0.01	0 to 1000	Brisk Band-like	18.9729	4.5986
TCGA-WT-AB41	Female	black or african american	not hispanic or latino	Infiltrating duct carcinoma, NOS	IIb	0	alive	Breast, NOS	-500 to 0	0 - 10K	0 to 0.01	0 to 1000	Brisk Band-like	18.2366	4.93385
