# Supplementary material for: Mitochondrial-nuclear epistasis underlying phenotypic variation in breast cancer pathology
Source: Sci Rep. 2022 Jan 26;12:1393. doi: 10.1038/s41598-022-05148-4 (PMC8791930; doi:10.1038/s41598-022-05148-4)
Supplement: Supplementary file 5 — Supplementary Data 2. [file 41598_2022_5148_MOESM5_ESM.xlsx]

## Sheet: Supplementary_Data_4_METRABRIC_
Alt Number	EGA Sample Accession ID	Alias_name	EGA Unique File Accession ID	MeanNumOf Nuclei	log2(MeanSizeArea/MeanNumOfNuc)
1729	EGAN01000192154	MB-0002	EGAF00000176636	228.865	1.53775
1648	EGAN01000192109	MB-0008	EGAF00000176659	238.235	1.51612
1649	EGAN01000192232	MB-0010	EGAF00000176948	315.571	0.673156
1730	EGAN01000192440	MB-0028	EGAF00000176836	368.625	2.43332
1659	EGAN01000192390	MB-0035	EGAF00000176595	1057.4	-0.239353
1660	EGAN01000192512	MB-0036	EGAF00000176608	702.613	0.438755
1666	EGAN01000193042	MB-0050	EGAF00000176834	522.518	-0.331296
1720	EGAN01000193456	MB-0059	EGAF00000176878	581	1.38152
1708	EGAN01000192607	MB-0060	EGAF00000177060	643.774	1.30767
1674	EGAN01000192892	MB-0066	EGAF00000176542	543.187	0.262829
1691	EGAN01000192731	MB-0101	EGAF00000176698	459.875	1.27946
1692	EGAN01000192897	MB-0102	EGAF00000177100	677.159	0.212815
1696	EGAN01000192171	MB-0106	EGAF00000176819	238.52	0.941422
1712	EGAN01000193247	MB-0108	EGAF00000176737	978.522	0.170347
1699	EGAN01000192856	MB-0109	EGAF00000176928	195.848	1.52434
1702	EGAN01000193188	MB-0112	EGAF00000176913	637.403	0.181268
1706	EGAN01000192539	MB-0117	EGAF00000176564	306.421	0.854588
5147	EGAN01000193222	MB-0120	EGAF00000177058	760.2	0.712622
5148	EGAN01000192189	MB-0121	EGAF00000176937	763.633	-0.873263
5241	EGAN01000192458	MB-0122	EGAF00000176961	870.231	-0.912606
5150	EGAN01000192641	MB-0123	EGAF00000176561	661.474	0.59334
5153	EGAN01000192384	MB-0126	EGAF00000176784	681.156	0.369437
5155	EGAN01000191984	MB-0128	EGAF00000176783	532	0.402174
5156	EGAN01000193195	MB-0129	EGAF00000176678	726.5	-0.798111
5157	EGAN01000192303	MB-0130	EGAF00000176844	702.656	-0.665072
5158	EGAN01000193094	MB-0131	EGAF00000176774	676.48	0.226471
5160	EGAN01000192735	MB-0133	EGAF00000176917	931.045	-0.944367
5162	EGAN01000192370	MB-0135	EGAF00000176934	620.25	0.308513
5163	EGAN01000192464	MB-0136	EGAF00000176570	1239.3	-0.705034
5165	EGAN01000192078	MB-0138	EGAF00000176673	602.636	0.395002
5168	EGAN01000191839	MB-0139	EGAF00000176726	833	0.152781
5167	EGAN01000192406	MB-0140	EGAF00000176656	694.773	0.682882
5169	EGAN01000192413	MB-0142	EGAF00000176884	752.615	0.378559
5170	EGAN01000192467	MB-0143	EGAF00000176590	768.548	0.0322899
5171	EGAN01000192209	MB-0144	EGAF00000176852	737.786	-0.937796
5175	EGAN01000192377	MB-0145	EGAF00000176568	622.389	-0.331237
5174	EGAN01000192052	MB-0148	EGAF00000176768	786.84	0.715863
5176	EGAN01000191908	MB-0149	EGAF00000177028	873.634	-0.334265
5177	EGAN01000193038	MB-0150	EGAF00000176700	1087.23	-0.363182
5178	EGAN01000192815	MB-0151	EGAF00000176658	844.611	-0.96889
5179	EGAN01000192314	MB-0152	EGAF00000177043	1057.79	-0.906523
5181	EGAN01000192182	MB-0154	EGAF00000177099	627.589	-1.23561
5182	EGAN01000192944	MB-0155	EGAF00000176936	779.551	-0.790511
5184	EGAN01000192817	MB-0157	EGAF00000176864	794.743	0.337191
5189	EGAN01000192085	MB-0162	EGAF00000177057	612.739	0.367327
5191	EGAN01000192433	MB-0164	EGAF00000176603	1238.42	-1.44563
5192	EGAN01000193258	MB-0165	EGAF00000176710	957.923	0.0342769
5193	EGAN01000193057	MB-0166	EGAF00000176915	772.261	0.586031
5194	EGAN01000192797	MB-0167	EGAF00000176637	1138.82	-0.785802
5195	EGAN01000192562	MB-0168	EGAF00000177049	1183.03	-1.2485
5197	EGAN01000193125	MB-0170	EGAF00000176703	705.267	-0.586752
5198	EGAN01000192035	MB-0171	EGAF00000177059	486.704	0.137706
5199	EGAN01000192150	MB-0172	EGAF00000176892	1024.7	-0.527379
5200	EGAN01000192494	MB-0173	EGAF00000176632	830.02	0.223906
5201	EGAN01000192374	MB-0174	EGAF00000176900	980.792	-1.28641
5203	EGAN01000193154	MB-0176	EGAF00000177083	778.313	-0.536781
5204	EGAN01000192894	MB-0177	EGAF00000176682	555.743	-1.11696
5206	EGAN01000192351	MB-0179	EGAF00000176853	594.372	-0.618988
5207	EGAN01000193077	MB-0180	EGAF00000176952	900.108	-0.548446
5208	EGAN01000192246	MB-0181	EGAF00000176867	779.786	-0.184658
5211	EGAN01000192431	MB-0184	EGAF00000176977	730.875	-0.210233
5212	EGAN01000193151	MB-0185	EGAF00000176980	787.436	0.0848757
5216	EGAN01000192934	MB-0189	EGAF00000176983	971.3	-1.2593
5219	EGAN01000193025	MB-0192	EGAF00000176680	673.291	0.382188
5220	EGAN01000193348	MB-0193	EGAF00000176949	719.706	0.0942693
5221	EGAN01000193294	MB-0194	EGAF00000176679	1047.58	-0.879077
5222	EGAN01000193176	MB-0195	EGAF00000176745	1145.72	-0.0677261
5224	EGAN01000192475	MB-0197	EGAF00000176785	1147.33	-0.390456
5225	EGAN01000191959	MB-0198	EGAF00000176738	879.433	0.168409
5228	EGAN01000192616	MB-0201	EGAF00000177008	822.048	0.0385153
5229	EGAN01000192367	MB-0202	EGAF00000176607	1154.26	-0.801268
5230	EGAN01000192678	MB-0203	EGAF00000176567	858.291	-0.70561
5231	EGAN01000192527	MB-0204	EGAF00000176818	791.582	-1.14425
5298	EGAN01000193073	MB-0205	EGAF00000176630	399.75	0.5148
5233	EGAN01000193029	MB-0206	EGAF00000176582	539.589	1.07214
5236	EGAN01000192012	MB-0209	EGAF00000176922	692.442	0.0576958
5250	EGAN01000193334	MB-0214	EGAF00000176920	1465.65	-0.93891
5246	EGAN01000192262	MB-0218	EGAF00000176849	386.778	1.1517
18968	EGAN01000192082	MB-0220	EGAF00000176662	1080.16	-0.615394
18971	EGAN01000192777	MB-0224	EGAF00000176901	1162.01	-1.60719
18972	EGAN01000192022	MB-0225	EGAF00000177050	1115.03	-1.87533
18976	EGAN01000192639	MB-0229	EGAF00000176750	386.919	0.50731
18979	EGAN01000193040	MB-0232	EGAF00000177051	1180.14	-0.811057
18983	EGAN01000191952	MB-0236	EGAF00000176808	1100.33	-0.853051
18985	EGAN01000192218	MB-0238	EGAF00000176806	1358.69	-1.33329
18995	EGAN01000192632	MB-0248	EGAF00000176654	462.097	2.34522
18996	EGAN01000192890	MB-0249	EGAF00000177053	593.929	1.98621
19798	EGAN01000192926	MB-0257	EGAF00000177101	539.981	0.0401753
19004	EGAN01000192534	MB-0259	EGAF00000176576	1215.2	-0.490505
19014	EGAN01000193183	MB-0269	EGAF00000177052	777.76	-1.4028
19017	EGAN01000193087	MB-0272	EGAF00000176850	984.053	0.312542
19018	EGAN01000193167	MB-0273	EGAF00000176619	714.667	-0.187953
19020	EGAN01000192119	MB-0275	EGAF00000177092	696.684	-0.601614
19025	EGAN01000192954	MB-0280	EGAF00000176965	451.854	-0.00556973
19028	EGAN01000193106	MB-0283	EGAF00000176967	732.807	-0.757984
19030	EGAN01000192667	MB-0285	EGAF00000176897	1136.78	-2.59077
19031	EGAN01000192884	MB-0286	EGAF00000176855	442.512	-0.962509
19032	EGAN01000192288	MB-0287	EGAF00000177070	1185.07	-1.55441
19037	EGAN01000192673	MB-0292	EGAF00000176911	696.618	0.0476225
19040	EGAN01000191911	MB-0295	EGAF00000176870	432.146	1.60963
19046	EGAN01000192651	MB-0301	EGAF00000176840	1009.5	-1.62041
19047	EGAN01000192840	MB-0302	EGAF00000176736	975.485	-1.32911
19051	EGAN01000192114	MB-0306	EGAF00000176642	812.971	-0.515584
19052	EGAN01000192282	MB-0307	EGAF00000176978	777.432	-0.637718
19055	EGAN01000192355	MB-0310	EGAF00000176566	846.241	-0.691356
19056	EGAN01000192971	MB-0311	EGAF00000176749	1214.13	-2.34852
19058	EGAN01000192791	MB-0313	EGAF00000176571	514.944	1.51928
19059	EGAN01000193351	MB-0314	EGAF00000176910	856.41	-0.548103
19060	EGAN01000193244	MB-0315	EGAF00000176586	887.97	-0.174661
19061	EGAN01000191822	MB-0316	EGAF00000176881	1053.69	-0.176881
19062	EGAN01000192323	MB-0317	EGAF00000176579	1066.06	-0.13134
19064	EGAN01000192681	MB-0319	EGAF00000177096	878.593	-0.0329069
5402	EGAN01000192770	MB-0320	EGAF00000176641	792.889	-1.34504
5403	EGAN01000192546	MB-0321	EGAF00000176787	1471.05	-1.64995
5406	EGAN01000192093	MB-0324	EGAF00000176851	930.138	-0.95257
5407	EGAN01000191889	MB-0325	EGAF00000176828	509.696	0.435836
5409	EGAN01000192556	MB-0327	EGAF00000176759	1328.6	-1.56846
5410	EGAN01000193217	MB-0328	EGAF00000176624	679.873	0.21803
5411	EGAN01000192648	MB-0329	EGAF00000176976	1011.93	-1.7127
5317	EGAN01000192853	MB-0335	EGAF00000176558	372.5	-0.168173
5318	EGAN01000191989	MB-0336	EGAF00000176687	1320.97	-1.38352
5323	EGAN01000191814	MB-0341	EGAF00000176722	957.532	-1.08692
5324	EGAN01000193280	MB-0342	EGAF00000176597	918.4	-2.05629
5326	EGAN01000192764	MB-0344	EGAF00000176734	869.964	-1.79705
5328	EGAN01000192304	MB-0346	EGAF00000176614	401.362	1.24508
5330	EGAN01000193268	MB-0348	EGAF00000177002	572	0.0117708
5331	EGAN01000193379	MB-0349	EGAF00000176541	919.652	-0.595216
5334	EGAN01000193458	MB-0352	EGAF00000176995	584.02	0.179076
5335	EGAN01000192031	MB-0353	EGAF00000176711	1304.53	-1.81353
5336	EGAN01000192326	MB-0354	EGAF00000176648	610.977	0.0930996
5337	EGAN01000192526	MB-0355	EGAF00000176562	356.541	0.822618
5338	EGAN01000192700	MB-0356	EGAF00000177036	365.647	-0.34897
5340	EGAN01000193406	MB-0358	EGAF00000176757	388.051	-0.764772
5341	EGAN01000191969	MB-0359	EGAF00000176788	621.571	-1.49325
5342	EGAN01000192482	MB-0360	EGAF00000176777	1295.53	-1.6058
5347	EGAN01000192157	MB-0365	EGAF00000176572	413.382	0.433126
5348	EGAN01000191926	MB-0366	EGAF00000176842	1104.28	-1.02441
5352	EGAN01000191966	MB-0370	EGAF00000176974	629.69	-0.162251
5353	EGAN01000192915	MB-0371	EGAF00000176945	476.1	-1.33167
5355	EGAN01000192366	MB-0373	EGAF00000176634	1140.87	-1.85442
5359	EGAN01000193426	MB-0377	EGAF00000176918	845	-2.33033
5364	EGAN01000192000	MB-0382	EGAF00000176547	570	-0.841578
5365	EGAN01000191955	MB-0383	EGAF00000176843	789.714	-1.07864
5366	EGAN01000192176	MB-0384	EGAF00000177078	1145.5	-1.25868
5421	EGAN01000192581	MB-0386	EGAF00000176769	332.25	0.769547
5372	EGAN01000191832	MB-0390	EGAF00000176954	567.189	-1.52885
5377	EGAN01000192516	MB-0395	EGAF00000176552	914.71	-1.20043
5379	EGAN01000191861	MB-0397	EGAF00000176598	342.364	1.50978
5381	EGAN01000192676	MB-0399	EGAF00000176792	696.636	-0.750993
5386	EGAN01000193207	MB-0404	EGAF00000176997	927.738	-0.621236
5390	EGAN01000192900	MB-0408	EGAF00000176681	1158.23	-2.0559
5392	EGAN01000193201	MB-0410	EGAF00000176821	1222.6	-2.07077
5395	EGAN01000192266	MB-0413	EGAF00000176773	1316.09	-2.44248
5396	EGAN01000191994	MB-0414	EGAF00000176714	746.857	0.255381
5399	EGAN01000191915	MB-0417	EGAF00000176935	754	-0.560135
5400	EGAN01000192118	MB-0418	EGAF00000176731	616.615	-0.708386
8892	EGAN01000192905	MB-0420	EGAF00000176653	242.489	-0.125186
8893	EGAN01000193169	MB-0421	EGAF00000176742	362.222	-0.249284
8894	EGAN01000192629	MB-0422	EGAF00000176964	396.324	0.202461
8895	EGAN01000192400	MB-0423	EGAF00000176764	267.645	0.306722
8896	EGAN01000193136	MB-0424	EGAF00000176813	641.724	-1.41853
8897	EGAN01000192870	MB-0425	EGAF00000176644	791.229	-0.680773
8898	EGAN01000193450	MB-0426	EGAF00000176599	303.344	-0.618026
8899	EGAN01000192067	MB-0427	EGAF00000176871	561.324	-0.785321
8900	EGAN01000192210	MB-0428	EGAF00000176661	1007.02	-0.858143
8901	EGAN01000191997	MB-0429	EGAF00000176950	958.439	0.106338
8903	EGAN01000192015	MB-0431	EGAF00000176786	695.329	-0.754443
8904	EGAN01000192719	MB-0432	EGAF00000176885	348.846	0.603577
8906	EGAN01000193104	MB-0434	EGAF00000176823	432.815	-0.34835
8908	EGAN01000192689	MB-0436	EGAF00000177020	1074.92	-1.15496
8909	EGAN01000193022	MB-0437	EGAF00000176994	351.851	0.483873
8910	EGAN01000193208	MB-0438	EGAF00000176615	794.545	-0.279277
8911	EGAN01000193376	MB-0439	EGAF00000176803	793.04	-0.0317224
8912	EGAN01000192584	MB-0440	EGAF00000176814	693.2	0.252035
8914	EGAN01000192318	MB-0442	EGAF00000176549	832.273	-1.78507
8915	EGAN01000192937	MB-0443	EGAF00000176705	705.643	0.833271
8916	EGAN01000193030	MB-0444	EGAF00000176730	685.25	-1.55872
8917	EGAN01000193271	MB-0445	EGAF00000176905	941.875	-1.77628
8918	EGAN01000193295	MB-0446	EGAF00000176775	996.75	-0.538286
8920	EGAN01000192129	MB-0448	EGAF00000177064	430.357	0.0631562
8924	EGAN01000192744	MB-0452	EGAF00000176970	884.071	-0.631441
8925	EGAN01000192296	MB-0453	EGAF00000176704	599.947	-1.05079
8926	EGAN01000192045	MB-0454	EGAF00000176857	486.905	-0.422726
8927	EGAN01000191919	MB-0455	EGAF00000176694	702.067	-0.241608
8930	EGAN01000192061	MB-0458	EGAF00000176810	491.031	-1.19663
8931	EGAN01000193237	MB-0459	EGAF00000176780	547.169	-0.294631
8932	EGAN01000191864	MB-0460	EGAF00000176847	1028.5	-1.40446
8934	EGAN01000192549	MB-0462	EGAF00000176588	998.595	0.203812
8935	EGAN01000192075	MB-0463	EGAF00000176569	957.929	-1.46479
8936	EGAN01000193035	MB-0464	EGAF00000176984	685.615	-0.85621
8937	EGAN01000192825	MB-0465	EGAF00000176701	680.246	-0.468621
8938	EGAN01000193422	MB-0466	EGAF00000177077	324.052	-0.150853
8939	EGAN01000193178	MB-0467	EGAF00000176716	929	-1.4201
8941	EGAN01000192181	MB-0468	EGAF00000176727	692.111	0.349239
8993	EGAN01000191837	MB-0469	EGAF00000176756	867.826	-0.472633
8944	EGAN01000191894	MB-0471	EGAF00000177085	722.84	-0.459045
8948	EGAN01000192714	MB-0475	EGAF00000176539	985.533	-0.615896
8949	EGAN01000192948	MB-0476	EGAF00000177075	630.05	-0.148477
8952	EGAN01000191947	MB-0479	EGAF00000176674	1031.38	-1.75888
8953	EGAN01000192360	MB-0480	EGAF00000176982	753	-0.330714
8954	EGAN01000192604	MB-0481	EGAF00000177081	832	-0.806827
8955	EGAN01000192426	MB-0482	EGAF00000176845	1010.68	-1.53426
8994	EGAN01000192612	MB-0483	EGAF00000176583	873.571	-1.02313
8957	EGAN01000192659	MB-0484	EGAF00000176835	1051.27	-2.12945
8958	EGAN01000193000	MB-0485	EGAF00000176875	1094.19	-2.00533
8959	EGAN01000193213	MB-0486	EGAF00000176926	710.206	-1.06479
8960	EGAN01000193266	MB-0487	EGAF00000176611	265.667	0.905975
8961	EGAN01000193242	MB-0488	EGAF00000176755	539.8	-1.00624
8963	EGAN01000192743	MB-0490	EGAF00000176846	829.235	-1.78498
8964	EGAN01000192969	MB-0491	EGAF00000176925	1269.48	-2.10418
8965	EGAN01000192311	MB-0492	EGAF00000176732	480.792	-0.656501
8967	EGAN01000191869	MB-0494	EGAF00000176555	1119.05	-2.04586
8968	EGAN01000192168	MB-0495	EGAF00000176585	306.75	-0.344746
8970	EGAN01000193344	MB-0497	EGAF00000177069	538.063	-0.299775
8973	EGAN01000192621	MB-0500	EGAF00000176969	1238.92	-1.78517
8974	EGAN01000193353	MB-0501	EGAF00000176919	531.952	-0.26827
8977	EGAN01000192228	MB-0504	EGAF00000176622	1000.5	-1.43381
8979	EGAN01000191849	MB-0506	EGAF00000177014	790.061	0.286361
8980	EGAN01000191991	MB-0507	EGAF00000177021	1005.53	-1.02303
8982	EGAN01000192443	MB-0509	EGAF00000177032	315.667	0.727717
8984	EGAN01000192224	MB-0511	EGAF00000177010	817.242	-1.31583
8986	EGAN01000192821	MB-0513	EGAF00000176831	804.409	0.132092
8987	EGAN01000191853	MB-0514	EGAF00000176758	680	0.367368
8989	EGAN01000193372	MB-0516	EGAF00000176713	254.975	3.13854
8990	EGAN01000192123	MB-0517	EGAF00000176893	472.646	0.0480885
8992	EGAN01000193160	MB-0519	EGAF00000176649	734.308	-0.753962
16570	EGAN01000192598	MB-0524	EGAF00000176951	931	-1.54731
16572	EGAN01000193231	MB-0526	EGAF00000176868	1116.88	-1.37302
16573	EGAN01000193433	MB-0527	EGAF00000176795	840.182	-0.535817
16574	EGAN01000191857	MB-0528	EGAF00000177031	389.131	-0.320651
16575	EGAN01000192102	MB-0529	EGAF00000177038	706.755	-0.543714
16582	EGAN01000193066	MB-0536	EGAF00000176707	548.125	0.430944
16584	EGAN01000192787	MB-0538	EGAF00000176985	912.529	-0.781367
16586	EGAN01000192552	MB-0540	EGAF00000177027	399.75	2.38838
16587	EGAN01000193045	MB-0541	EGAF00000176665	1018.67	-0.438425
16588	EGAN01000192353	MB-0542	EGAF00000176584	822.923	-0.730725
16589	EGAN01000192568	MB-0543	EGAF00000176664	1003.25	-0.297699
16590	EGAN01000192624	MB-0544	EGAF00000176647	931.864	-1.6766
16591	EGAN01000192839	MB-0545	EGAF00000176996	652.06	-0.564349
16592	EGAN01000193148	MB-0546	EGAF00000176721	661.5	0.0383984
16594	EGAN01000193366	MB-0547	EGAF00000176888	735.917	-0.0795547
16595	EGAN01000192090	MB-0549	EGAF00000177079	753.754	-0.36833
16609	EGAN01000192932	MB-0564	EGAF00000176856	828.898	-1.54483
16613	EGAN01000192269	MB-0568	EGAF00000176793	1002.55	-1.14246
16616	EGAN01000193223	MB-0571	EGAF00000177093	874.833	-0.149977
8810	EGAN01000192196	MB-0574	EGAF00000176655	832.276	-0.671662
8811	EGAN01000192409	MB-0575	EGAF00000176563	1037.56	-1.57099
8812	EGAN01000192573	MB-0576	EGAF00000176941	833.529	-2.66353
8815	EGAN01000192806	MB-0579	EGAF00000176709	536.081	-0.467132
8816	EGAN01000192422	MB-0580	EGAF00000177047	1157.79	-1.40536
8817	EGAN01000192592	MB-0581	EGAF00000176753	783.178	-0.972646
8818	EGAN01000193453	MB-0582	EGAF00000176696	1537.48	-2.69437
8819	EGAN01000193060	MB-0583	EGAF00000176677	653.304	-2.0467
8820	EGAN01000192928	MB-0584	EGAF00000176947	1208	-1.24714
8821	EGAN01000192333	MB-0585	EGAF00000176693	537.893	-0.270905
8825	EGAN01000193126	MB-0589	EGAF00000176944	925.409	-1.57227
8826	EGAN01000192271	MB-0590	EGAF00000176718	1277.15	-3.60563
8827	EGAN01000192752	MB-0591	EGAF00000177019	1249.5	-1.77559
8829	EGAN01000192391	MB-0593	EGAF00000176816	593.649	-2.25255
8830	EGAN01000192187	MB-0594	EGAF00000176824	1028.96	-1.1123
8832	EGAN01000192509	MB-0596	EGAF00000176663	1045.38	-1.40439
8833	EGAN01000192136	MB-0597	EGAF00000176837	897.879	-1.53913
8834	EGAN01000192861	MB-0598	EGAF00000176686	846.059	-1.29007
8835	EGAN01000192256	MB-0599	EGAF00000176959	739.778	-1.46775
8837	EGAN01000193285	MB-0600	EGAF00000176715	1159.63	-1.68248
8838	EGAN01000192984	MB-0601	EGAF00000176908	714.5	-0.696755
8840	EGAN01000191845	MB-0603	EGAF00000176760	935.5	-1.55325
8842	EGAN01000193108	MB-0605	EGAF00000176638	712.5	-0.260518
8844	EGAN01000192577	MB-0607	EGAF00000176670	631.125	-1.00065
8845	EGAN01000192712	MB-0608	EGAF00000176723	848.867	-0.773564
8850	EGAN01000192784	MB-0613	EGAF00000177056	861.875	-1.63869
8851	EGAN01000192214	MB-0614	EGAF00000176683	816.436	-1.52387
8855	EGAN01000192503	MB-0618	EGAF00000176621	674.517	-1.20617
8856	EGAN01000192339	MB-0619	EGAF00000176748	781	-0.944272
8858	EGAN01000192161	MB-0621	EGAF00000176972	1116.79	-2.23119
8861	EGAN01000193048	MB-0624	EGAF00000176960	717.482	-1.56017
8863	EGAN01000191918	MB-0626	EGAF00000177007	798.933	-0.279831
8867	EGAN01000193404	MB-0630	EGAF00000176817	790.759	-1.11903
8873	EGAN01000192242	MB-0636	EGAF00000176602	598.96	-0.866732
8874	EGAN01000192428	MB-0637	EGAF00000176992	989.461	-2.51885
8876	EGAN01000192979	MB-0639	EGAF00000176616	1389	-2.732
8879	EGAN01000192955	MB-0642	EGAF00000177034	443.6	0.521714
8880	EGAN01000193309	MB-0643	EGAF00000177005	961.667	-1.42257
8881	EGAN01000192696	MB-0644	EGAF00000176999	688.5	-1.51462
8771	EGAN01000192173	MB-0650	EGAF00000177072	481.031	1.25258
8773	EGAN01000192587	MB-0652	EGAF00000176987	608.789	-0.623562
8777	EGAN01000193462	MB-0656	EGAF00000176825	1032.68	-1.99847
8778	EGAN01000193369	MB-0657	EGAF00000176765	573.022	-2.05083
8779	EGAN01000192811	MB-0658	EGAF00000177063	800.4	-0.673342
8780	EGAN01000192165	MB-0659	EGAF00000176931	448.977	1.04336
8781	EGAN01000191972	MB-0660	EGAF00000176581	510.378	-1.06052
8782	EGAN01000193157	MB-0661	EGAF00000176912	491.017	-0.567124
8783	EGAN01000193408	MB-0662	EGAF00000176752	480.319	0.468356
8887	EGAN01000192643	MB-0664	EGAF00000177062	1066.64	-0.947501
8889	EGAN01000193437	MB-0666	EGAF00000176629	750.325	-1.4639
16622	EGAN01000191978	MB-0874	EGAF00000177098	1132.19	-1.13704
16624	EGAN01000192387	MB-0877	EGAF00000176830	1133.44	-0.342617
16633	EGAN01000192521	MB-0895	EGAF00000176574	1279.33	-1.29491
13622	EGAN01000192261	MB-7000	EGAF00000176565	657.477	-0.216866
13623	EGAN01000192457	MB-7001	EGAF00000176799	1005.06	-0.5689
13889	EGAN01000192563	MB-7002	EGAF00000176873	726.378	-0.233599
13743	EGAN01000192072	MB-7003	EGAF00000176741	760.327	0.311404
13626	EGAN01000192611	MB-7004	EGAF00000176772	690.135	-1.44288
13627	EGAN01000192006	MB-7005	EGAF00000176691	1089.97	-1.03218
13628	EGAN01000193423	MB-7006	EGAF00000177102	977.25	-1.82496
13630	EGAN01000193082	MB-7008	EGAF00000176692	1075.12	-1.31952
13631	EGAN01000192065	MB-7009	EGAF00000176882	1051.14	-1.67755
13632	EGAN01000192497	MB-7010	EGAF00000177023	541.033	-0.786155
13633	EGAN01000192307	MB-7011	EGAF00000176747	717.922	-0.422645
13634	EGAN01000192558	MB-7012	EGAF00000176942	950.222	-0.244744
13635	EGAN01000192451	MB-7013	EGAF00000176592	886.383	-0.133821
13637	EGAN01000192781	MB-7014	EGAF00000177033	1051.58	-1.27103
13744	EGAN01000192987	MB-7015	EGAF00000176946	963.852	0.0901247
13639	EGAN01000193444	MB-7017	EGAF00000176874	1044.96	-0.921667
13640	EGAN01000191961	MB-7018	EGAF00000176832	816.768	-0.797609
13641	EGAN01000192290	MB-7019	EGAF00000176660	902.886	-1.95038
13642	EGAN01000192959	MB-7020	EGAF00000176728	1115.02	-1.7199
13644	EGAN01000193393	MB-7022	EGAF00000177016	909.4	-0.792906
13645	EGAN01000192104	MB-7023	EGAF00000176559	792.968	-0.440242
13646	EGAN01000192050	MB-7024	EGAF00000176865	867.443	-0.487052
13647	EGAN01000191872	MB-7025	EGAF00000176719	1136.73	-0.676465
13648	EGAN01000192571	MB-7026	EGAF00000177026	595.543	-0.612865
13649	EGAN01000192362	MB-7027	EGAF00000176859	1011.33	-2.01577
13888	EGAN01000192949	MB-7028	EGAF00000176770	1118.7	-0.99867
13651	EGAN01000192747	MB-7029	EGAF00000177029	646.209	-0.817059
13652	EGAN01000193129	MB-7030	EGAF00000176841	686.283	-0.418603
13654	EGAN01000192147	MB-7032	EGAF00000176938	630.373	-0.748519
13746	EGAN01000192487	MB-7034	EGAF00000176672	388.73	0.098236
13657	EGAN01000192133	MB-7035	EGAF00000176903	781.68	-0.33215
13658	EGAN01000192843	MB-7036	EGAF00000176666	1004.15	-1.64091
13659	EGAN01000192728	MB-7037	EGAF00000177025	773.13	-0.61873
13660	EGAN01000193430	MB-7038	EGAF00000176618	637.297	-0.392831
13661	EGAN01000193141	MB-7039	EGAF00000176940	807.163	-1.26336
13662	EGAN01000192221	MB-7040	EGAF00000176717	925.388	-1.49621
13663	EGAN01000192197	MB-7041	EGAF00000176807	620.439	-0.0482154
13747	EGAN01000192858	MB-7042	EGAF00000176706	488.746	0.38506
13887	EGAN01000193119	MB-7043	EGAF00000176899	1151.6	-1.6208
13666	EGAN01000192990	MB-7044	EGAF00000176916	422.794	-0.0609489
13667	EGAN01000193325	MB-7045	EGAF00000176640	672.67	0.435024
13886	EGAN01000193337	MB-7046	EGAF00000176890	757.855	0.797333
13670	EGAN01000192285	MB-7048	EGAF00000176820	890.202	-0.0861551
13672	EGAN01000193279	MB-7050	EGAF00000176556	578.831	0.672769
13673	EGAN01000193414	MB-7051	EGAF00000176593	382.842	2.80606
13885	EGAN01000192027	MB-7053	EGAF00000176639	560.018	0.443205
13676	EGAN01000191974	MB-7054	EGAF00000176604	402.414	1.84263
13884	EGAN01000193413	MB-7055	EGAF00000176725	554.97	0.640809
13678	EGAN01000193112	MB-7056	EGAF00000176989	266.549	2.74897
13883	EGAN01000192793	MB-7057	EGAF00000176802	1103.61	-1.26991
13680	EGAN01000192437	MB-7058	EGAF00000176735	1245.94	-0.691786
13681	EGAN01000192252	MB-7059	EGAF00000176697	1009.29	-0.123718
13753	EGAN01000192394	MB-7060	EGAF00000176895	803.362	0.812025
13683	EGAN01000192865	MB-7061	EGAF00000176591	1128.22	-1.32382
13684	EGAN01000192693	MB-7062	EGAF00000176988	788.826	1.08473
13685	EGAN01000193264	MB-7063	EGAF00000176575	967.222	-0.403105
13882	EGAN01000193328	MB-7065	EGAF00000176543	866.444	0.104711
13688	EGAN01000193145	MB-7066	EGAF00000176740	537.028	1.03331
13689	EGAN01000191936	MB-7067	EGAF00000176801	545.769	-0.406452
13690	EGAN01000191945	MB-7068	EGAF00000176754	640.375	1.18763
13691	EGAN01000192328	MB-7069	EGAF00000176699	339.084	2.68565
13692	EGAN01000192096	MB-7070	EGAF00000177067	581.886	0.922112
13881	EGAN01000193440	MB-7071	EGAF00000176553	805.833	0.209105
13694	EGAN01000192685	MB-7072	EGAF00000176827	714.456	0.613263
13695	EGAN01000192476	MB-7073	EGAF00000176589	789.089	0.707097
13696	EGAN01000193070	MB-7074	EGAF00000176625	376	-0.089268
13697	EGAN01000192975	MB-7075	EGAF00000176712	875.746	0.589305
13880	EGAN01000193305	MB-7076	EGAF00000176822	861.093	-0.196514
13699	EGAN01000193098	MB-7077	EGAF00000177080	634.594	0.698044
13757	EGAN01000192145	MB-7078	EGAF00000177017	1232	-2.73992
13879	EGAN01000191865	MB-7079	EGAF00000176596	704.744	-0.642388
13702	EGAN01000192300	MB-7080	EGAF00000177003	797.625	0.553043
13878	EGAN01000193385	MB-7082	EGAF00000176643	736.4	-0.0464608
13705	EGAN01000192701	MB-7084	EGAF00000176953	829.63	0.21255
13706	EGAN01000192492	MB-7085	EGAF00000177042	537.071	0.699634
13707	EGAN01000193301	MB-7086	EGAF00000176551	248.909	3.16413
13708	EGAN01000193056	MB-7087	EGAF00000176685	721.433	0.982092
13709	EGAN01000192025	MB-7088	EGAF00000177024	616.696	1.27849
13710	EGAN01000191895	MB-7089	EGAF00000176889	605.067	0.966463
13711	EGAN01000192348	MB-7090	EGAF00000176671	921.324	-0.253825
13877	EGAN01000192602	MB-7091	EGAF00000176979	515.273	1.69332
13726	EGAN01000193116	MB-7092	EGAF00000176781	805.667	0.25804
13714	EGAN01000192836	MB-7093	EGAF00000176762	741.143	-0.151765
13876	EGAN01000192620	MB-7094	EGAF00000176689	855.667	-0.0573386
13715	EGAN01000192405	MB-7095	EGAF00000177090	518.357	1.37616
13717	EGAN01000192238	MB-7096	EGAF00000176667	559.957	0.862346
13718	EGAN01000191931	MB-7097	EGAF00000176809	935.018	0.209563
13720	EGAN01000193196	MB-7099	EGAF00000177088	575.912	1.38002
13089	EGAN01000191826	MB-7100	EGAF00000176966	533.227	1.06561
13090	EGAN01000192976	MB-7101	EGAF00000176578	473.685	0.292635
13092	EGAN01000192739	MB-7102	EGAF00000176771	324.112	0.615458
13094	EGAN01000193216	MB-7104	EGAF00000176904	862.976	-0.607531
13096	EGAN01000191874	MB-7106	EGAF00000176956	397.447	0.0711813
13098	EGAN01000192057	MB-7107	EGAF00000176973	797.26	-0.754043
13100	EGAN01000192594	MB-7109	EGAF00000176628	519.75	0.979415
13101	EGAN01000193358	MB-7111	EGAF00000176776	475.349	0.125226
13102	EGAN01000191841	MB-7112	EGAF00000177044	388.954	0.385422
13103	EGAN01000192501	MB-7113	EGAF00000177030	739.689	-1.10849
13105	EGAN01000192756	MB-7115	EGAF00000176746	535.828	-0.0422684
13106	EGAN01000193290	MB-7116	EGAF00000176829	930.349	-1.74475
13108	EGAN01000192658	MB-7118	EGAF00000176657	495.059	-0.274256
13109	EGAN01000193009	MB-7119	EGAF00000176933	832.6	0.23154
13111	EGAN01000193396	MB-7121	EGAF00000176587	589.357	0.439525
13112	EGAN01000193171	MB-7122	EGAF00000176794	714.255	-0.923031
13113	EGAN01000192798	MB-7123	EGAF00000176876	738.469	-1.35538
13115	EGAN01000192998	MB-7124	EGAF00000177071	857.762	-1.01228
13333	EGAN01000192203	MB-7127	EGAF00000176866	287.697	0.0688016
13332	EGAN01000192236	MB-7128	EGAF00000177068	702.634	-1.94377
13330	EGAN01000192274	MB-7130	EGAF00000176580	792.466	0.18667
13329	EGAN01000193203	MB-7131	EGAF00000176790	548.215	0.11084
13328	EGAN01000192634	MB-7132	EGAF00000176627	746.7	-0.392053
13327	EGAN01000193261	MB-7133	EGAF00000177094	655.177	-0.0830821
13325	EGAN01000193006	MB-7135	EGAF00000176907	347.424	0.289377
13323	EGAN01000192536	MB-7137	EGAF00000176546	528.392	-0.351159
13322	EGAN01000192772	MB-7138	EGAF00000176743	426.417	2.68879
13508	EGAN01000192910	MB-7140	EGAF00000177095	672.833	1.06294
13319	EGAN01000192005	MB-7141	EGAF00000176872	652.024	-0.0479872
13318	EGAN01000192158	MB-7142	EGAF00000176751	589.161	1.65606
13316	EGAN01000192687	MB-7144	EGAF00000176971	799.612	-0.450049
13313	EGAN01000193318	MB-7147	EGAF00000176921	669.556	1.18432
13312	EGAN01000191898	MB-7148	EGAF00000176815	705.259	-0.521805
13311	EGAN01000192018	MB-7149	EGAF00000177055	637.941	0.256004
12971	EGAN01000193092	MB-7150	EGAF00000176886	396.211	0.77481
12972	EGAN01000193302	MB-7151	EGAF00000176909	626.994	-0.358109
12973	EGAN01000192881	MB-7152	EGAF00000176906	948.15	-0.588115
12974	EGAN01000193239	MB-7153	EGAF00000176877	1104.26	-0.765607
12975	EGAN01000192142	MB-7154	EGAF00000176838	726.159	-0.55294
12976	EGAN01000191949	MB-7155	EGAF00000176708	445.696	0.57126
12978	EGAN01000193020	MB-7157	EGAF00000177046	394.824	1.14808
12979	EGAN01000192664	MB-7158	EGAF00000176606	756.571	0.397419
12983	EGAN01000193399	MB-7159	EGAF00000176839	293.528	1.83668
12984	EGAN01000193275	MB-7160	EGAF00000176848	551.532	0.221778
12980	EGAN01000192137	MB-7161	EGAF00000177041	479.79	-0.615107
12982	EGAN01000193132	MB-7162	EGAF00000176796	214.241	0.63842
12981	EGAN01000193419	MB-7163	EGAF00000176902	238.454	-0.0804075
12985	EGAN01000192707	MB-7164	EGAF00000177013	625.673	-0.0222785
12986	EGAN01000192887	MB-7165	EGAF00000176544	724.849	-0.259338
13056	EGAN01000191887	MB-7167	EGAF00000176601	605.467	0.801811
13057	EGAN01000192100	MB-7168	EGAF00000177091	607.409	1.43751
13059	EGAN01000192043	MB-7170	EGAF00000177045	421.957	2.23189
13060	EGAN01000192809	MB-7171	EGAF00000177001	898.118	-0.499131
13061	EGAN01000193362	MB-7172	EGAF00000176898	762.155	-0.510709
13062	EGAN01000192754	MB-7173	EGAF00000176923	1029.07	-0.801582
13063	EGAN01000193065	MB-7174	EGAF00000176620	1019.62	-0.197833
13065	EGAN01000193004	MB-7176	EGAF00000176955	992.825	-0.13774
13070	EGAN01000193080	MB-7181	EGAF00000177076	460.182	-0.0592991
13071	EGAN01000193313	MB-7182	EGAF00000176896	1003.31	-1.06051
13074	EGAN01000192543	MB-7185	EGAF00000176860	426.317	1.86163
13075	EGAN01000191986	MB-7186	EGAF00000176577	852.543	-0.231019
13076	EGAN01000192991	MB-7187	EGAF00000176646	701.438	0.607612
13077	EGAN01000192345	MB-7188	EGAF00000176763	281.031	1.56167
13078	EGAN01000192942	MB-7189	EGAF00000176645	856.125	-0.814173
13082	EGAN01000193445	MB-7193	EGAF00000176610	611.65	1.69002
13083	EGAN01000191852	MB-7194	EGAF00000176733	615.206	1.43208
13084	EGAN01000192011	MB-7195	EGAF00000177039	638.436	0.838696
13085	EGAN01000192056	MB-7196	EGAF00000176766	689.818	0.0388791
13086	EGAN01000192399	MB-7197	EGAF00000177048	720.479	-0.714742
13087	EGAN01000192519	MB-7198	EGAF00000176573	1130.39	-1.37579
13088	EGAN01000192734	MB-7199	EGAF00000176684	601.395	0.318626
13334	EGAN01000191979	MB-7200	EGAF00000176939	562.053	-0.348143
13335	EGAN01000191878	MB-7201	EGAF00000176826	800.515	0.928801
13339	EGAN01000193226	MB-7205	EGAF00000176805	487.754	-1.15505
13341	EGAN01000192920	MB-7207	EGAF00000177022	829.811	-0.032758
13342	EGAN01000192704	MB-7208	EGAF00000176761	376.337	0.989707
13346	EGAN01000193382	MB-7212	EGAF00000176729	377.951	-0.164629
13349	EGAN01000193016	MB-7215	EGAF00000177065	390.169	0.729094
13350	EGAN01000192488	MB-7216	EGAF00000176651	325.287	0.706354
13351	EGAN01000192669	MB-7217	EGAF00000176631	531.762	1.83574
13352	EGAN01000192873	MB-7218	EGAF00000176791	145.391	1.09174
13353	EGAN01000192319	MB-7219	EGAF00000176930	446.993	0.440511
13427	EGAN01000192415	MB-7220	EGAF00000176894	967.4	-0.473196
13448	EGAN01000192831	MB-7226	EGAF00000176695	643.102	1.36783
13449	EGAN01000193388	MB-7227	EGAF00000176962	763.809	-0.355466
13450	EGAN01000192111	MB-7228	EGAF00000176633	481.5	0.568908
13451	EGAN01000191905	MB-7229	EGAF00000176720	968.4	0.337054
13452	EGAN01000192588	MB-7230	EGAF00000176650	558.177	0.136554
13453	EGAN01000192480	MB-7231	EGAF00000176702	673.351	0.384814
13454	EGAN01000192191	MB-7232	EGAF00000176968	567.211	1.95545
13455	EGAN01000193321	MB-7233	EGAF00000176789	769.048	0.0137876
13456	EGAN01000192774	MB-7234	EGAF00000176914	332.076	1.7415
13457	EGAN01000192963	MB-7235	EGAF00000176879	457.302	1.17546
13428	EGAN01000192340	MB-7236	EGAF00000176600	417.349	0.985497
13429	EGAN01000192462	MB-7237	EGAF00000176991	283.272	0.472205
13430	EGAN01000192206	MB-7238	EGAF00000177012	260.464	1.71184
13433	EGAN01000192966	MB-7241	EGAF00000177086	881.826	-0.471124
13435	EGAN01000192922	MB-7243	EGAF00000176557	567.032	0.11346
13436	EGAN01000192718	MB-7244	EGAF00000176998	553.991	0.12938
13441	EGAN01000193250	MB-7249	EGAF00000176986	491	-0.129183
13442	EGAN01000193391	MB-7250	EGAF00000177004	776.434	0.402905
13458	EGAN01000191939	MB-7251	EGAF00000176690	343.653	2.08086
13459	EGAN01000192867	MB-7252	EGAF00000176963	491.667	1.60868
13460	EGAN01000193232	MB-7253	EGAF00000176811	766.385	1.52544
13461	EGAN01000192470	MB-7254	EGAF00000176804	880.171	-0.753066
13463	EGAN01000191901	MB-7256	EGAF00000176779	620.38	0.643635
13465	EGAN01000191818	MB-7258	EGAF00000176800	1082.37	-0.763239
13469	EGAN01000191885	MB-7262	EGAF00000176975	459.732	0.754633
13470	EGAN01000193340	MB-7263	EGAF00000176929	830.25	-0.412872
13471	EGAN01000192226	MB-7264	EGAF00000177037	876.383	0.517286
13473	EGAN01000192279	MB-7266	EGAF00000176798	728.636	-0.975968
13474	EGAN01000192454	MB-7267	EGAF00000176724	881.515	0.489865
13475	EGAN01000192765	MB-7268	EGAF00000176613	906.984	-0.466794
13477	EGAN01000191821	MB-7270	EGAF00000176993	960.605	-0.346907
13482	EGAN01000192829	MB-7275	EGAF00000176550	937.942	0.241462
13483	EGAN01000193014	MB-7276	EGAF00000176863	425.476	0.892519
13484	EGAN01000192293	MB-7277	EGAF00000177074	523.344	0.684358
13485	EGAN01000192380	MB-7278	EGAF00000177054	799.103	0.522037
13486	EGAN01000191882	MB-7279	EGAF00000176617	480.904	1.16596
13487	EGAN01000193051	MB-7280	EGAF00000176560	446.702	0.180334
13488	EGAN01000192877	MB-7281	EGAF00000176797	280.553	0.903742
13490	EGAN01000193314	MB-7283	EGAF00000176739	452.898	-0.00939801
13491	EGAN01000192847	MB-7284	EGAF00000176778	672.615	-0.449539
13492	EGAN01000192253	MB-7285	EGAF00000176958	712.522	-0.221922
13493	EGAN01000192507	MB-7286	EGAF00000177097	929.614	0.0876244
13494	EGAN01000191923	MB-7287	EGAF00000176887	1103.57	-0.00248393
13495	EGAN01000191941	MB-7288	EGAF00000176883	950.552	0.0681006
13496	EGAN01000192125	MB-7289	EGAF00000176669	636.633	-0.925138
13498	EGAN01000192760	MB-7291	EGAF00000177040	1130.13	-0.905398
13499	EGAN01000192038	MB-7292	EGAF00000177035	965.636	0.21758
13500	EGAN01000192335	MB-7293	EGAF00000176605	1068.37	-1.14333
13501	EGAN01000193355	MB-7294	EGAF00000176924	803.696	0.244161
13502	EGAN01000192069	MB-7295	EGAF00000176880	962.222	-0.274943
13503	EGAN01000193138	MB-7296	EGAF00000176612	301.345	1.79553
13504	EGAN01000193162	MB-7297	EGAF00000176854	772.014	0.619657
13505	EGAN01000192916	MB-7298	EGAF00000177066	557.328	1.94967
13506	EGAN01000193288	MB-7299	EGAF00000176981	378.373	1.71815
