# Supplementary material for: Mitochondrial-nuclear epistasis underlying phenotypic variation in breast cancer pathology
Source: Sci Rep. 2022 Jan 26;12:1393. doi: 10.1038/s41598-022-05148-4 (PMC8791930; doi:10.1038/s41598-022-05148-4)
Supplement: Supplementary file 6 — Supplementary Data 3. [file 41598_2022_5148_MOESM6_ESM.xlsx]

## Sheet: Supplementary_Data_3_GTEx_mamma
GTEx Donor IDs	Tissue Sample ID	Sex	Age Bracket	Hardy Scale	Pathology Categories	Pathology Notes	meanNumOf Nuclei	Log2_meanSizeArea_div_meanNumOfNucs
GTEX-1117F	GTEX-1117F-2826	female	60-69	Slow death	cyst	2 pieces, fibrocystic changes, rep ductal/lobular elements delineated	30.6669	1.22811
GTEX-1122O	GTEX-1122O-1226	female	60-69	Ventilator case	fibrosis	2 pieces, predominantly fatty with 10-20% fibrous stroma and ductal/lobular elements, microcalciifcations	16.4662	1.85135
GTEX-1128S	GTEX-1128S-1126	female	60-69	Fast death - natural causes	cyst	2 pieces, atrophic ductal/lbular elements, fibrocystic changes	19.5107	1.42522
GTEX-113JC	GTEX-113JC-1426	female	50-59	Fast death - natural causes		2 pieces; largely fatty, atrophic ductal tissue	13.8389	2.2952
GTEX-11DXX	GTEX-11DXX-2226	female	60-69	Ventilator case		2 pieces, predominantly fibrous stroma (~90%) with few ductal/lobular elements	17.2805	0.683526
GTEX-11EM3	GTEX-11EM3-1326	female	20-29	Ventilator case		2 pieces, predominantly fibrous stroma with many ducts/lobules	40.1357	1.41142
GTEX-11EMC	GTEX-11EMC-2026	female	60-69	Fast death - natural causes	cyst, hyperplasia	2 pieces, fibrocystic change, prominent simple hyperplasia in one TDLU, encircled and delineated, one section	33.6321	1.61518
GTEX-11GSP	GTEX-11GSP-0926	female	60-69	Fast death - natural causes		2 pieces; ductal and lobular units; some sclerosed lobules	30.007	1.29224
GTEX-11I78	GTEX-11I78-2226	female	50-59	Ventilator case	cyst, metaplasia	2 pieces, one with prominent fibrocystic change (ensquared), prominent focus of apocrine metaplasia (delineated)	15.181	2.89736
GTEX-11ILO	GTEX-11ILO-2226	female	40-49	Ventilator case		2 pieces; 1 piece with ducts and atrophic lobules; 1 with 80%, other with 50% fat	19.1701	1.94983
GTEX-11P81	GTEX-11P81-1926	female	30-39	Ventilator case		2 pieces, 1 piece is predominantly fat with 5-10% fibrous component with ductal/lobular elements, 1 piece is entirely fat	8.91099	2.90113
GTEX-11TTK	GTEX-11TTK-0726	female	60-69	Slow death		2 pieces; atrophic ducts& lobules	25.7368	1.31041
GTEX-11VI4	GTEX-11VI4-5007	female	40-49	Ventilator case		1 piece	18.2677	4.74139
GTEX-11XUK	GTEX-11XUK-1926	female	40-49	Ventilator case	cyst	2 pieces; fibrocystic disease	35.8699	1.59146
GTEX-11ZTS	GTEX-11ZTS-2926	female	60-69	Fast death - natural causes	cyst	2 pieces, fibrocystic changes, rep foci delineated	28.5371	2.27558
GTEX-11ZTT	GTEX-11ZTT-5007	female	60-69	Ventilator case		1 piece	11.7072	4.05903
GTEX-11ZVC	GTEX-11ZVC-2426	female	50-59	Fast death - natural causes		2 pieces; largely fatty tissue with ductal-lobular units essentially confined to 1 piece	13.4151	2.77262
GTEX-1211K	GTEX-1211K-5014	female	60-69	Ventilator case		1 piece correlates with PGT-fixed aliquot; mainly mammary stroma	5.92987	4.17598
GTEX-1269C	GTEX-1269C-2426	female	60-69	Fast death - natural causes		2 pieces, one piece is predominantly fatty, second is 50% fat/50% fibrous stroma and ductal elements	14.136	3.00327
GTEX-12WS9	GTEX-12WS9-1826	female	50-59	Intermediate death	mastopathy	2 pieces, fibrous mastopathy, rep. ductal-lobular units encircled	31.4398	0.816584
GTEX-12WSD	GTEX-12WSD-0726	female	60-69	Fast death - natural causes		2 pieces, trace inactive ductal units noted, rep delineated. Mainly adipose/stromal tissue	16.8601	3.32987
GTEX-12WSG	GTEX-12WSG-5013	female	50-59	Ventilator case		1 piece, stroma, ductal/lobular elements	13.7056	3.01057
GTEX-12WSJ	GTEX-12WSJ-1026	female	40-49	Ventilator case		2 pieces, predominantly fibrous stroma with ducts/lobules, ~20% fat	41.4474	1.54465
GTEX-12WSK	GTEX-12WSK-2226	female	40-49	Ventilator case		2 pieces, well preserved but inactive appearing TDLUs in one section, rep delineated	33.861	2.44533
GTEX-12ZZX	GTEX-12ZZX-1126	female	40-49	Fast death - violent		2 pieces, well-defined TDLUs, rep delineated	20.2125	2.31848
GTEX-13113	GTEX-13113-5013	female	60-69	Ventilator case		1 piece c/w PGT, mainly adipose tissue	9.38127	4.46459
GTEX-1313W	GTEX-1313W-0826	female	50-59	Fast death - natural causes		2 pieces, 50-60% fat, rest is dense fibrous stroma and ductal/lobular elements	25.1623	0.932186
GTEX-131XG	GTEX-131XG-1626	female	50-59	Ventilator case		2 pieces, fibroadipose tissue; minute trace atrophic ductal elements present, encircled	9.79214	3.6725
GTEX-131XW	GTEX-131XW-0726	female	50-59	Slow death		2 pieces, non-neoplastic breast tissue with no greater than 20% fat	44.2733	1.19874
GTEX-131YS	GTEX-131YS-0626	female	60-69	Fast death - natural causes		2 pieces; fibroadipose tissue, small lobules and ducts embedded in fibrotic stroma	41.3267	1.50792
GTEX-132AR	GTEX-132AR-0826	female	50-59	Ventilator case		2 pieces; atrophic ducts, no lobules; nerves in 1 piece = 10% (delineated)	33.0082	1.80686
GTEX-133LE	GTEX-133LE-1726	female	20-29	Ventilator case		2 pieces; 1 with ducts & lobules; 1 with >90% fat	24.7417	2.021
GTEX-1399S	GTEX-1399S-1126	female	30-39	Ventilator case	mastopathy	2 pieces, marked stromal fibrous mastopathy, rare ductal/lobular elements, atrophic for age	40.6329	0.0920346
GTEX-1399U	GTEX-1399U-1826	female	50-59	Ventilator case	hyperplasia	2 pieces, ductal lobular elements well-represented, delineated; lobular hyperplasia/atypical hyperplasia noted focally, ensquared	34.6717	1.51912
GTEX-139D8	GTEX-139D8-0626	female	30-39	Ventilator case		2 pieces; ducts and lobules present; 70% adipose content	20.7523	1.97978
GTEX-13CF3	GTEX-13CF3-2126	female	60-69	Ventilator case		2 pieces; ducts and atrophic lobules; 50 & 80% fat	23.1944	1.30118
GTEX-13D11	GTEX-13D11-1026	female	50-59	Ventilator case	metaplasia, post_menopausal	3 pieces, post menopausal atophy; duct & lobular elements delineated (rep)--small focus apocrine metplasia delineated and ensquared	15.2749	3.12752
GTEX-13FH7	GTEX-13FH7-1826	female	50-59	Ventilator case		2 pieces; fibrocollagenous stroma and few ducts	15.8066	1.38384
GTEX-13FTX	GTEX-13FTX-1126	female	20-29	Ventilator case		2 pieces; central defect in one piece, fat and fibrous tissue with few ductal/lobular elements, small portion of skeletal muscle	19.0344	3.16065
GTEX-13FTY	GTEX-13FTY-2226	female	40-49	Fast death - natural causes	cyst	2 pieces; oversized with central defect in one piece, fibrocystic change	24.312	1.12663
GTEX-13JUV	GTEX-13JUV-2226	female	40-49	Ventilator case	calcification	3 pieces; non-neoplastic breast tissue with focal microcalcification	33.2001	1.24834
GTEX-13N11	GTEX-13N11-1726	female	50-59	Ventilator case		2 pieces; predominantly fat with some fibrous stroma and rare ductal structure	13.0298	2.76994
GTEX-13NZ8	GTEX-13NZ8-0126	female	60-69	Slow death		2 pieces; mammary duct ectasia	29.4616	2.33697
GTEX-13O3O	GTEX-13O3O-0826	female	60-69	Intermediate death		2 pieces; adipose tissue with rare mammary duct	13.4084	2.73651
GTEX-13OVI	GTEX-13OVI-2226	female	60-69	Ventilator case	mastopathy	2 pieces ematous-appearing fibrous mastopathy, rare atrophic TDLUs noted, rep encircled	24.5448	0.54295
GTEX-13OVJ	GTEX-13OVJ-2226	female	50-59	Fast death - natural causes		2 pieces; fat and fibrocollagenous stroma with benign ductal/lobular elements	29.387	0.361043
GTEX-13PL6	GTEX-13PL6-2926	female	40-49	Intermediate death	post_menopausal	2 pieces, post-menopausal, involuted TLDUs present, rep delineated	31.9001	0.779756
GTEX-13PL7	GTEX-13PL7-0426	female	60-69	Ventilator case		2 pieces, mainly fibroadipose, few ductal elements delineataed	25.1513	1.00434
GTEX-13PLJ	GTEX-13PLJ-0926	female	60-69	Fast death - natural causes	fibrosis	2 pieces; atrophic lobules and fibrosis	34.0914	1.21308
GTEX-13PVR	GTEX-13PVR-2226	female	60-69	Ventilator case	post_menopausal	2 pieces, typical post menopausal regressive/atrophic changes; rep TDLUs delineated.	29.9032	1.798
GTEX-13QBU	GTEX-13QBU-1426	female	40-49	Ventilator case		2 pieces atrophic TDLUs present, rep delineated	31.8404	0.414757
GTEX-13QIC	GTEX-13QIC-2326	female	60-69	Fast death - natural causes		2 pieces; mostly fibroadipose tisue with ductal structures	15.1659	3.38399
GTEX-13QJC	GTEX-13QJC-2126	female	60-69	Fast death - natural causes		2 pieces; atrophic ductal & lobular units; 50% fat	12.3293	1.96774
GTEX-13S7M	GTEX-13S7M-1926	female	60-69	Fast death - natural causes	atrophy	2 pieces; atrophic; ducts without lobular units; 70 & 10% fat	26.4714	1.07045
GTEX-13SLX	GTEX-13SLX-2326	female	50-59	Fast death - natural causes		2 pieces; fat and fibrocollagenous stroma with embedded ductal and lobular structures	45.2864	0.633669
GTEX-13U4I	GTEX-13U4I-0726	female	40-49	Ventilator case	post_menopausal	2 pieces, post menopausal atophy, rep TDLUs delineated	30.1236	0.418372
GTEX-13VXT	GTEX-13VXT-2126	female	20-29	Ventilator case		2 pieces; inactive ductal -lobular units	17.0763	3.0409
GTEX-13W3W	GTEX-13W3W-1226	female	60-69	Ventilator case	no_abnormalities	2 pieces, no abnormalities; a few TDLUs noted; rep delineated	17.1515	1.28397
GTEX-13X6H	GTEX-13X6H-0826	female	50-59	Ventilator case		2 pieces; ducts and atrophic lobules; 50% adipose	27.809	1.80821
GTEX-13X6K	GTEX-13X6K-1326	female	60-69	Slow death		2 pieces, ductal elements (rep) delineated	26.8402	1.69731
GTEX-145MI	GTEX-145MI-2326	female	60-69	Fast death - natural causes		2 pieces; mainly fibrous tissue with a few atrophic ductal-lobular units	42.1227	0.00756782
GTEX-146FH	GTEX-146FH-0826	female	50-59	Ventilator case		2 pieces; 90% fat with focal ductal-lobular focus on 1; all fat on other piece	12.627	2.61781
GTEX-146FR	GTEX-146FR-1126	female	60-69	Ventilator case		2 pieces, focal sclerosing adenosis; atrophic ductal/lobular elements, delineated	18.1622	3.39774
GTEX-147F3	GTEX-147F3-1626	female	50-59	Ventilator case	calcification	2 pieces; predominantly dense fibrous stroma with scattered ducts and atrophic lobules (rep. outlined), microcalcifications	32.7527	0.613259
GTEX-148VI	GTEX-148VI-1426	female	60-69	Ventilator case	cyst	3 pieces; some fibrocystic change	36.5384	1.46524
GTEX-14AS3	GTEX-14AS3-1626	female	40-49	Ventilator case	cyst	2 pieces; adipose tissue admixed with stroma with ducts and lobules, focal cystic change	34.883	0.800294
GTEX-14BIM	GTEX-14BIM-1826	female	60-69	Intermediate death		2 pieces, mainly fibroadipose tissue, rare trace atrophic ductal elements	13.3159	2.77331
GTEX-14BIN	GTEX-14BIN-1826	female	50-59	Fast death - natural causes	hyperplasia	2 pieces; ductal & lobular tissue; foci of intraductal hyperplasia	36.0212	1.92296
GTEX-14BMU	GTEX-14BMU-1626	female	20-29	Ventilator case		2 pieces, well preserved premenopausal duct-lobular units, rep. delineated	27.8924	2.42963
GTEX-14DAQ	GTEX-14DAQ-0726	female	60-69	Slow death	no_abnormalities	2 pieces rep ductal/lolublar unit delineated, no abnormalities	45.6716	0.411305
GTEX-14H4A	GTEX-14H4A-2526	female	40-49	Ventilator case		2 pieces; predominantly fibrocollagenous stroma with benign ductal/lobular elements, some fat	38.2296	0.869047
GTEX-14JG6	GTEX-14JG6-1526	female	30-39	Ventilator case		2 pieces; fat admixed with stroma with benign ductal/lobular elements	28.5283	1.90064
GTEX-14LLW	GTEX-14LLW-0626	female	70-79	Slow death		2 pieces; atrophic ducts (no lobules) in fibroadipose tissue	19.5654	1.22933
GTEX-14LZ3	GTEX-14LZ3-2226	female	60-69	Intermediate death	hyperplasia	2 pieces; predominantly stroma with some adipose tissue, ductal hyperplasia	41.0544	1.85092
GTEX-14PHY	GTEX-14PHY-1926	female	60-69	Ventilator case		2 pieces; atrophic ductal & lobular units; 40 & 60% fat content	36.6115	1.68881
GTEX-14PJ5	GTEX-14PJ5-5010	female	60-69	Ventilator case		1 piece, correlates with PFPE	9.45932	4.63878
GTEX-14PJ6	GTEX-14PJ6-2026	female	60-69	Ventilator case	post_menopausal	2 pieces, post menopausal duct-lobular units well sampled, rep delineated	38.5246	1.76175
GTEX-14PJM	GTEX-14PJM-0726	female	50-59	Fast death - natural causes		2 pieces; atrophic ductal and lobular units in fibroadipose tissue	37.8361	0.889024
GTEX-14PK6	GTEX-14PK6-1526	female	70-79	Ventilator case		2 pieces, mainly fibroadipose tissue, few foci of TDLU, delineated (rep)	23.788	1.62609
GTEX-14PKU	GTEX-14PKU-0426	female	40-49	Ventilator case	mastopathy	2 pieces, fibrous mastopathy. Inactive ductal elements, rep delineated	40.2896	1.51436
GTEX-14PKV	GTEX-14PKV-0826	female	20-29	Ventilator case	mastopathy	2 pieces, fibrous mastopathy, normal ductal/lobular elements, rep delineated	38.794	0.964413
GTEX-14PN3	GTEX-14PN3-2226	female	60-69	Ventilator case		2 pieces; atrophic ducts no lobules	29.0103	0.233726
GTEX-14PQA	GTEX-14PQA-0626	female	50-59	Slow death		2 pieces; rare ductal structures embedded in fibroadipose stroma	24.7786	0.1027
GTEX-14XAO	GTEX-14XAO-1726	female	60-69	Ventilator case	hyperplasia	2 pieces, ductal/lobular elements well preserved, rep delineated; foci of duct epithelial hyerplasia, ensquared	20.5565	2.01854
GTEX-15CHC	GTEX-15CHC-1026	female	60-69	Ventilator case		2 pieces; only one duct seen [marked]	9.74504	3.48587
GTEX-15DCD	GTEX-15DCD-0726	female	70-79	Fast death - natural causes		2 pieces; dense fibrous and adipose stroma (~50:50 and ~25:75), atrophic ductal structures (outlined), confined to one piece	20.7413	0.858285
GTEX-15DCZ	GTEX-15DCZ-0726	female	20-29	Ventilator case	fibrosis	2 piecesm inactive lobular units, rep delineated; prominent stromal fibrosis	43.7086	1.11506
GTEX-15DDE	GTEX-15DDE-0726	female	50-59	Intermediate death		2 pieces, abundant ductal/lobular elements patchy chronic mastitis, rep foci delineated	40.4753	1.4164
GTEX-15DYW	GTEX-15DYW-0626	female	60-69	Fast death - natural causes		2 pieces; ductal-lobular units present; 50% adipose content	27.9212	1.96925
GTEX-15DZA	GTEX-15DZA-1426	female	30-39	Ventilator case		2 pieces, fibroadipose elements, rare ductal elements, delineated	16.9192	2.72728
GTEX-15EOM	GTEX-15EOM-5019	female	20-29	Ventilator case	fibrosis	1 piece; multiple central defects, predominantly fat/fibrous tissue	7.30929	4.80777
GTEX-15ER7	GTEX-15ER7-1626	female	20-29	Fast death - violent		2 pieces; 50 and 70% fat with fibrocollagenous stroma with benign ducts and lobules	28.9899	2.25681
GTEX-15ETS	GTEX-15ETS-0626	female	40-49	Ventilator case		2 pieces, ductal lobular elements present, rep delineated	26.8009	2.70186
GTEX-15FZZ	GTEX-15FZZ-0726	female	30-39	Ventilator case		2 pieces; ductal and lobular units present; 1 piece has 40% fat, other has 80% fat	24.9096	3.37533
GTEX-15SB6	GTEX-15SB6-0626	female	50-59	Ventilator case		2 pieces; 70% fat/30% dense fibrocollagenous stroma with benign ducts and lobules	19.3641	2.11972
GTEX-15SDE	GTEX-15SDE-1426	female	50-59	Ventilator case	atrophy	2 pieces; atrophic fatty tissue with a few ducts and fewer lobules	17.8659	1.81358
GTEX-15SHU	GTEX-15SHU-0826	female	40-49	Fast death - natural causes	fibrosis	2 pieces; lobular and ductal elements; mainly fibrous: 95% & 80%, remainder fat	36.4447	0.471416
GTEX-15UF6	GTEX-15UF6-0126	female	70-79	Slow death	atrophy	2 pieces; scattered ducts and atrophic lobules; >50% fat	21.6404	2.02485
GTEX-16A39	GTEX-16A39-0626	female	30-39	Ventilator case		2 pieces; lobules and ducts embedded in fibroadipose tissue	21.4871	2.44854
GTEX-16BQI	GTEX-16BQI-1026	female	30-39	Ventilator case	atrophy	2 pieces; 90% fat with scattered atrophic ducts, no lobules	13.8251	2.61507
GTEX-16MT8	GTEX-16MT8-1526	female	60-69	Slow death	cyst	2 pieces, fibrocystic changes and duct ectasia present	32.4869	1.96864
GTEX-16MT9	GTEX-16MT9-2626	female	60-69	Ventilator case	atrophy, fibrosis	2 pieces; predominantly mature adipose tissue with fibrous stroma with scattered ducts and scant atrophic lobules	22.219	2.59416
GTEX-16NGA	GTEX-16NGA-0826	female	40-49	Ventilator case	fibrosis, hyalinization	2 pieces; mature adipose tissue and lobular and ductal structures embedded in fibrotic stroma with focal area of periductal hyalinization (outlined)	41.8562	1.57941
GTEX-16NPV	GTEX-16NPV-0926	female	50-59	Slow death	atrophy	2 pieces: 1 with atrophic ducts and lobules, 80% fat; other piece is fibroadipose tissue without mammary elements	17.7454	2.49775
GTEX-17F98	GTEX-17F98-0526	female	40-49	Ventilator case		2 pieces; 1 small focus of ducts [circled]; 5% fibrovascular content	11.2269	2.66405
GTEX-17F9Y	GTEX-17F9Y-0426	female	70-79	Ventilator case	atrophy	2 pieces, a few atrophic ductal/lobular elements present, encircled	20.166	1.69043
GTEX-17JCI	GTEX-17JCI-0726	female	60-69	Ventilator case	atrophy	2 pieces; atrophic ducts (circled) confined to 1 piece; fat comprises >95%	12.5452	2.70864
GTEX-183WM	GTEX-183WM-0726	female	70-79	Slow death	atrophy	2 pieces, fibroadipose elements, trace atrophic ductal structures, rep delineated	20.0284	1.26536
GTEX-18A7A	GTEX-18A7A-0726	female	50-59	Fast death - natural causes	atrophy	2 pieces;; ducts & atrophic lobules; 1 piece has 30% fat content, other has 70% fat content	24.2555	2.88108
GTEX-18D9A	GTEX-18D9A-1526	female	30-39	Ventilator case		2 pieces; ductal and lobular units present; fat occupies 80%	22.7318	1.70003
GTEX-1A32A	GTEX-1A32A-1426	female	50-59	Fast death - natural causes	atrophy	2 pieces; atrophic ducts in fibrofatty tissue with 80% fat content	15.6399	2.17799
GTEX-1A3MW	GTEX-1A3MW-0726	female	60-69	Slow death	calcification, fibrosis, mastopathy	2 pieces; smooth muscle proliferation around ducts & lobules (fibrous mastopathy) in 1 piece with 80% fat; lobular microcalcifications; other piece is without mammary tissue, with 90% fat	25.4337	1.35228
GTEX-1A8FM	GTEX-1A8FM-2826	female	50-59	Fast death - natural causes	atrophy, fibrosis	2 pieces; atrophic ducts and lobules in fibrous stroma	41.9867	0.757676
GTEX-1AMEY	GTEX-1AMEY-1026	female	30-39	Ventilator case		2 pieces; fibroadipose tissue devoid of mammary parenchyma (in these cuts)	21.2876	2.66322
GTEX-1AMFI	GTEX-1AMFI-1126	female	50-59	Ventilator case	atrophy, fibrosis, mastopathy, post_menopausal	2 pieces, post menopausal atrophy; duct-lubular units ensquared (rep.); fibrous mastopathy	44.6629	0.97081
GTEX-1B932	GTEX-1B932-0826	female	40-49	Ventilator case		2 pieces; fat and dense fibrocollagenous stroma with scattered ductal structures and a few lobules (outlined)	27.8036	1.43676
GTEX-1B933	GTEX-1B933-2526	female	50-59	Fast death - natural causes	atrophy	2 pieces, mainly fibroadipose stroma; trace atrophic ductal elements, rep. encircled	17.603	2.8134
GTEX-1B97J	GTEX-1B97J-0426	female	50-59	Ventilator case	metaplasia	2 pieces, mainly adipose tissue; trace ductal elements with focal apocrine metaplasia (dleineated)	12.6809	2.8007
GTEX-1C475	GTEX-1C475-1226	female	40-49	Ventilator case	hyperplasia	2 pieces; fat (20 and 40%) and dense fibrocollagenous stroma with scattered epithelial component, focal simple hyperplasia	30.4965	0.882726
GTEX-1CAMS	GTEX-1CAMS-5013	female	40-49	Ventilator case		1 piece; comparable to content in PAXgene sample	5.29143	3.97988
GTEX-1CB4H	GTEX-1CB4H-2826	female	60-69	Slow death	atrophy	2 pieces; atrophic ducts in fibrofatty tiisue	32.6422	2.37155
GTEX-1EWIQ	GTEX-1EWIQ-1726	female	70-79	Fast death - natural causes	fibrosis	2 pieces; 80-90% adipose tissue with small contribution of fibrous stroma and ducts/few lobules	11.9148	2.97733
GTEX-1F48J	GTEX-1F48J-0626	female	50-59	Slow death	atrophy	2 pieces; atrophic ducts and lobules in 1, all adipose in other	17.541	2.62325
GTEX-1F52S	GTEX-1F52S-1026	female	60-69	Slow death	atrophy	2 pieces; mostly fat with minute atrophic ducts	12.854	2.66347
GTEX-1F5PL	GTEX-1F5PL-1026	female	40-49	Ventilator case	atrophy, fibrosis, mastopathy	2 pieces, fibrous mastopathy; ductal/lobular elements atrophic, rep. delineated	29.7759	1.75266
GTEX-1F6RS	GTEX-1F6RS-0626	female	60-69	Slow death	atrophy	2 pieces; atrophic >90% fat; scattered small ducts	13.5353	3.01599
GTEX-1F88E	GTEX-1F88E-0326	female	60-69	Slow death	atrophy	2 pieces, atrophic ductal/lobular elements	39.4788	0.35855
GTEX-1F88F	GTEX-1F88F-2426	female	60-69	Fast death - natural causes		2 pieces; fibrofatty tissue with several minute glandular structures	13.8315	3.42775
GTEX-1GF9U	GTEX-1GF9U-1726	female	40-49	Ventilator case		2 pieces; mostly fat with <10 and 25% fibrocollagenous tissue with scattered duct and lobules	16.3967	2.87395
GTEX-1GF9X	GTEX-1GF9X-1026	female	40-49	Ventilator case	atrophy, cyst, fibrosis	2 pieces; atrophic cystic ducts and dense fibrous tissue; 1 piece has 20% skeletal muscle content	25.6811	2.89907
GTEX-1GMR8	GTEX-1GMR8-0726	female	50-59	Intermediate death	atrophy, fibrosis	2 pieces; atrophic ductal and lobular units; dense fibrosis	47.916	1.18265
GTEX-1GN1U	GTEX-1GN1U-0526	female	50-59	Slow death		2 pieces, well- sampled normal duct and lobular units, rep delineated	32.5059	1.52731
GTEX-1GN1W	GTEX-1GN1W-1926	female	50-59	Ventilator case	hyperplasia	2 pieces; ductal and lobular units present; focus of lobular hyperplasia	37.2213	1.60624
GTEX-1GZ4H	GTEX-1GZ4H-0326	female	50-59	Ventilator case	atrophy	2 pieces; atrophic ducts and lobules	32.1819	2.05281
GTEX-1GZHY	GTEX-1GZHY-0726	female	50-59	Fast death - violent	atrophy	2 pieces mainly fibroadipose elements, few foci of atrophic TDLUs, rep delinated,	14.8409	2.50652
GTEX-1I4MK	GTEX-1I4MK-1626	female	50-59	Ventilator case		2 pieces; ductal-lobular units present	26.9361	0.717247
GTEX-1ICG6	GTEX-1ICG6-5007	female	70-79	Ventilator case	fibrosis	1 piece; more fibrous than fatty; ducts and lobules present	14.6803	6.96327
GTEX-1IDJE	GTEX-1IDJE-0826	female	50-59	Ventilator case	cyst	2 pieces; fibrocystic changes	36.9394	0.695237
GTEX-1JMOU	GTEX-1JMOU-2026	female	60-69	Slow death	fibrosis	2 pieces, mainly adipose/fibrous elements; trace ductal elements, delineated	9.87916	2.1331
GTEX-1JMQL	GTEX-1JMQL-2726	female	50-59	Ventilator case	atrophy	2 pieces, atrophic ductal/lobular elements, rep delineated	38.7237	1.75015
GTEX-1JN1M	GTEX-1JN1M-3026	female	60-69	Ventilator case		2 pieces, fibroadipose elements only	23.0058	2.71544
GTEX-1K9T9	GTEX-1K9T9-1426	female	50-59	Ventilator case	atrophy	2 pieces, atrophic ductal lobular units present, rep ensquared	32.0469	1.09243
GTEX-1KANC	GTEX-1KANC-1426	female	50-59	Ventilator case	atrophy	2 pieces; fibroadipose tissue with a few atrophic ducts	12.9605	3.53477
GTEX-1LGRB	GTEX-1LGRB-1826	female	50-59	Ventilator case		2 pieces; 50 and 70% fat, remainder is stroma with benign ducts and lobules	27.6329	2.30693
GTEX-1LKK1	GTEX-1LKK1-2826	female	50-59	Slow death	atrophy	2 pieces, atrophic duct/lobulare elements, rep delineated	26.2654	2.69586
GTEX-1LNCM	GTEX-1LNCM-0226	female	50-59	Ventilator case	calcification, sclerotic	2 pieces; 70 and 30% fat with dense stroma and ducts and lobules with focal microcalcification, sclerosing adenosis	24.8879	2.67658
GTEX-1LVAM	GTEX-1LVAM-0926	female	50-59	Ventilator case	cyst	2 pieces, fibrocystic changes; lobular/ductal elements present, rep delineated	36.4714	0.970236
GTEX-1LVAN	GTEX-1LVAN-1326	female	50-59	Ventilator case	fibrosis	2 pieces; lobular and ductal elements in predominantly fibrous stroma; 10% fat content	36.4378	1.42881
GTEX-1MA7W	GTEX-1MA7W-1026	female	20-29	Ventilator case	atrophy, fibrosis, mastopathy	2 pieces, fibrous mastopathy. Rare atrophic duct/lobular units, rep delineated	31.0672	1.65592
GTEX-1MCC2	GTEX-1MCC2-2126	female	30-39	Ventilator case	hyalinization	2 pieces; fibroadipose tissue and ductal structures embedded in dense hyalinized stroma	32.7753	1.47759
GTEX-1MCYP	GTEX-1MCYP-0126	female	20-29	Ventilator case		2 pieces; fibrocollagenous stroma with scattered ducts/TDLUs	39.0582	0.651499
GTEX-1N7R6	GTEX-1N7R6-1426	female	20-29	Slow death	fibrosis	2 pieces; 90% and 60% dense fibrous stroma with rare ductal structures and 10% and 40% adipose tissue	43.8841	0.499357
GTEX-1NUQO	GTEX-1NUQO-2226	female	20-29	Ventilator case		2 pieces; 50% and 5% adipose tissue; closely packed acini consistent with lactating breast	26.5618	4.08752
GTEX-1NV5F	GTEX-1NV5F-1926	female	60-69	Slow death	atrophy, cyst	2 pieces; atrophic mammary tissue with focal fibrocystic changes	24.7787	3.6861
GTEX-1PBJI	GTEX-1PBJI-0626	female	20-29	Fast death - violent	fibrosis, mastopathy	2 pieces, fibrous mastopathy, rare ductal elements only, rep delineated	38.2012	1.63237
GTEX-1PIEJ	GTEX-1PIEJ-0826	female	20-29	Ventilator case	atrophy	2 pieces, mammary ductal/lobular elements present, inactive/atrophic for stated age, rep. delineated	37.8928	1.62262
GTEX-1POEN	GTEX-1POEN-0926	female	30-39	Fast death - violent		2 pieces, inactive ductal/lobular elements delineated (rep)	13.4037	3.20906
GTEX-1PPH6	GTEX-1PPH6-2626	female	60-69	Fast death - natural causes	atrophy, fibrosis	2 pieces; atrophic ducts, abundant fibrous tissue	29.4547	0.787314
GTEX-1QCLZ	GTEX-1QCLZ-2326	female	60-69	Ventilator case		2 pieces; 60% mature adipose tissue and 40% fibrovascular tissue and nerves; no definite ducts or lobules identified	13.42	2.84915
GTEX-1QEPI	GTEX-1QEPI-0926	female	60-69	Intermediate death		2 pieces; fibrofatty tissue without mammary ducts	16.5008	2.49082
GTEX-1QP28	GTEX-1QP28-1226	female	50-59	Ventilator case		2 pieces, mainly fibradipose elements; focal duct/lobular elements, ensquared	19.3924	2.2557
GTEX-1QP67	GTEX-1QP67-0526	female	40-49	Ventilator case	fibrosis, mastopathy	2 pieces, fibrous mastopathy	18.88	2.57532
GTEX-1QPFJ	GTEX-1QPFJ-2026	female	30-39	Ventilator case	atrophy	2 pieces; several atrophic ducts in fibrofatty tissue	18.7798	2.5796
GTEX-1R46S	GTEX-1R46S-2526	female	60-69	Slow death	atrophy, fibrosis, mastopathy	2 pieces, mainly fibroadipose elements, trace atrophic ductal elements encircled. Fibrous mastopathy.	13.6559	2.04801
GTEX-1R9JW	GTEX-1R9JW-0326	female	30-39	Ventilator case	fibrosis, mastopathy	2 pieces, fibrous mastopathy	32.7213	0.312271
GTEX-1R9PN	GTEX-1R9PN-0326	female	40-49	Ventilator case		2 pieces, 1 fragmented; ducts and lobules present	24.3705	2.62747
GTEX-1R9PO	GTEX-1R9PO-0126	female	60-69	Intermediate death		3 pieces; dense fibrovascular stroma and 25%, 20% and 60% adipose tissue with focal ductal elements (outlined); couple of vascular aggregates (small hemangiomas) filled with red blood cells (arrows)	15.1778	1.52332
GTEX-1RNTQ	GTEX-1RNTQ-0626	female	20-29	Ventilator case		2 pieces; fibroadipose tissue with mammary lobules (outlined) and duct (arrow)	26.5131	3.30889
GTEX-1S5ZU	GTEX-1S5ZU-0826	female	20-29	Ventilator case	fibrosis	2 pieces; densely fibrotic stroma with few mammary ducts	39.6342	0.407711
GTEX-1S82P	GTEX-1S82P-2226	female	60-69	Ventilator case		2 pieces; 80% and 50% adipose tissue and dense fibrovascular tissue with single ducts (outlined)	22.0969	2.02636
GTEX-1S82U	GTEX-1S82U-1126	female	30-39	Ventilator case		2 pieces, adipose elements only	7.4825	2.77764
GTEX-1S82Z	GTEX-1S82Z-0726	female	30-39	Ventilator case	fibrosis	2 pieces, adipose elements, trace fibrous tissue	14.4618	3.3467
GTEX-P78B	GTEX-P78B-1526	female	40-49	Ventilator case		2 ~9x8mm; ducts and lobules; abundant fat 75-90%.	21.5124	2.18007
GTEX-PLZ4	GTEX-PLZ4-0326	female	50-59	Ventilator case		2 ~10x7.5mm pieces, ~50% adipose. Rare ductal elements	22.6885	2.13013
GTEX-PWO3	GTEX-PWO3-0226	female	60-69	Slow death		2 ~9x6mm aliquots, few atrophic ductal structures; one aliquot with extensive ΓÇÿcontaminatingΓÇÖ skeletal muscle (?pectoralis)	21.1034	4.2451
GTEX-Q2AG	GTEX-Q2AG-0326	female	40-49	Fast death - natural causes	clean_specimens	2 ~9x7mm aliquots, ~ 70% ductal/lobular units, good specimen	17.6929	4.45876
GTEX-QDT8	GTEX-QDT8-0626	female	30-39	Slow death		2 ~10x8mm pieces, both with atrophic TDLUs, one with more adipose tissue; the other with more stroma	28.1101	1.9715
GTEX-QVJO	GTEX-QVJO-1826	female	60-69	Slow death		2 11x9mm aliquots. Atrophic mammary ductal and lobular elements noted.	30.8847	0.769785
GTEX-QVUS	GTEX-QVUS-0326	female	60-69	Slow death		2 ~ 10x8mm pieces. Ductal & lobular elements noted, early epithelial sloughing noted	20.025	2.30828
GTEX-R3RS	GTEX-R3RS-0626	female	40-49	Slow death		2 pieces 7x7 & 7x6 mm; 1 piece has 90% adjacent adipose tissue; other has ducts and lobules with ~20% admixed adipose tissue	19.6891	4.87094
GTEX-R53T	GTEX-R53T-1526	female	50-59	Ventilator case		2 aliquots, ~11x8mm. Rare minute foci of atrophic ductal elements	18.2855	1.42162
GTEX-RN5K	GTEX-RN5K-1726	female	50-59	Slow death		2 aliquots, ~10x8mm. Few minute ductal-lobular foci present, >99% adipose tissue	12.4828	4.21069
GTEX-RNOR	GTEX-RNOR-0626	female	50-59	Fast death - violent		2 pieces, 8x8 & 9x6 mm; atrophic; 70 & 90 % adipose	17.2386	2.82004
GTEX-RTLS	GTEX-RTLS-2826	female	60-69	Slow death		2 pieces, 8x6 & 7x7 mm; atrophic, ducts no lobules; 40 & 60% adipose	29.7654	1.73214
GTEX-RU1J	GTEX-RU1J-0626	female	20-29	Ventilator case		2 pieces, 11x10 & 10x10 mm; 50 & 70% adipose tissue; abundant lobular and ductal components; unfixed central areas in adipose tissue	19.5126	4.2939
GTEX-RU72	GTEX-RU72-0626	female	50-59	Fast death - natural causes		2 aliquots, ~9x7mm. Multiple atrophic TDLUs noted on images	20.3671	4.75283
GTEX-RWS6	GTEX-RWS6-1926	female	60-69	Ventilator case		2 pieces, each 11x8 mm; atrophic with a few ducts; >90% and ~80% adipose	14.6032	4.14696
GTEX-S32W	GTEX-S32W-2026	female	50-59	Ventilator case		2 pieces 10x8 & 9x7 mm; atrophic; one large duct, several small ductal units; ~50% adipose content	20.5113	3.43007
GTEX-S341	GTEX-S341-1526	female	40-49	Ventilator case	cyst	2 aliquots, ~8x5mm. Focal areas of fibrocystic (microcystic) change encircled; normal TDLUs en squared	29.4643	2.73945
GTEX-S4P3	GTEX-S4P3-1326	female	50-59	Ventilator case		2 pieces 9x8 & 13x10 mm; large ducts, no lobules; 80-90% adipose; central unfixed adipose especially in large piece	12.949	4.62685
GTEX-S4UY	GTEX-S4UY-0726	female	40-49	Ventilator case	post_menopausal	2 aliquots, ~7x5mm. Post-menopausal TDLUs present, encricled	31.1258	1.23827
GTEX-S7SF	GTEX-S7SF-1226	female	20-29	Ventilator case		2 pieces 13x6 & 10x7 mm; atrophic, fibrotic some residual lobules; ~25% adipose in 1 piece	40.5501	1.75751
GTEX-SE5C	GTEX-SE5C-2126	female	40-49	Ventilator case	cyst	2 pieces 9x7 & 8x5 mm; fibrocystic changes; ~20 & 40% adipose admixed	32.8743	2.09968
GTEX-SN8G	GTEX-SN8G-1626	female	50-59	Fast death - natural causes	atrophy	2 pieces ~8x5mm. Minute foci of atrophic TLDUs in one aliquot, encircled, mucosa poorly preserved	9.06743	4.18028
GTEX-T2IS	GTEX-T2IS-1526	female	20-29	Fast death - violent		2 pieces ~ 10x8mm. Large areolar ductal units, fibrotic stroma	36.183	1.70468
GTEX-T5JW	GTEX-T5JW-2026	female	20-29	Ventilator case		2 pieces 10x7mm, representative TDLUs encircled	20.3077	3.52365
GTEX-T6MO	GTEX-T6MO-0326	female	40-49	Ventilator case	post_menopausal	2 pieces ~11x9mm, abundant TDLU's, post menopausal appearance, representative areas encircled	29.5836	3.54762
GTEX-TML8	GTEX-TML8-1226	female	40-49	Ventilator case		2 pieces 11x9 & 9x8 mm; atrophic ductal mammary tissue, mostly adipose; largest piece has a central hollow defect	16.099	2.72111
GTEX-TMMY	GTEX-TMMY-0726	female	40-49	Ventilator case	cyst, metaplasia	2 pieces ~8x5mm. Fibrocystic changes. Cystic ducts enircled; normal TDLUs ensquared; 0.5mm focus of apocrine metaplasia encircled and ensquared	28.1799	3.43423
GTEX-TSE9	GTEX-TSE9-1426	female	60-69	Ventilator case		2 pieces: 8x7 mm with large ducts and fibrous stroma, no lobules; 8x8 mm: all adipose, no lobules	20.6861	4.26473
GTEX-U3ZN	GTEX-U3ZN-1926	female	30-39	Ventilator case		2 pieces 13x9 & 12x11 mm; latter with ~80% adipose (with large central defect); ducts and lobular units present	18.8375	5.36599
GTEX-UJHI	GTEX-UJHI-1426	female	50-59	Ventilator case		2 pieces, 9x6 & 8x7mm; numerous terminal ducts and lobules; stroma is more fibrous than fatty	37.9402	1.36407
GTEX-VJWN	GTEX-VJWN-0726	female	50-59	Fast death - natural causes		2 pieces, 7x6 & 9x6.5mm; small number of lobules and ~90% adipose	12.0563	4.33109
GTEX-W5WG	GTEX-W5WG-2126	female	50-59	Ventilator case		2 pieces ~12x8. Extreme separation. A few TDLUs noted, encircled; majority of both aliquots is fat (~85%)	13.3368	4.05528
GTEX-W5X1	GTEX-W5X1-2326	female	40-49	Ventilator case		2 pieces, 13x9 & 11x6mm; atrophic glands in fibroadipose tissue	30.0785	1.89844
GTEX-WEY5	GTEX-WEY5-1726	female	40-49	Ventilator case		2 pieces, 10x8 & 11x8mm; mainly ducts; 50-80% adipose	22.8834	3.1232
GTEX-WI4N	GTEX-WI4N-1426	female	40-49	Ventilator case		2pieces ~9x5mm. TDLUs evident, representative ones encircled	28.1564	3.58164
GTEX-WRHK	GTEX-WRHK-1326	female	20-29	Ventilator case		2 pieces, 12x11 & 13x9.5mm; 1 fibrous, 1 fatty; ducts, few lobules, atrophic	31.528	1.9134
GTEX-WRHU	GTEX-WRHU-0326	female	50-59	Fast death - violent		2 pieces ~10x6mm, rare atrophic TDLUs, representative ones encircled	16.7604	2.49982
GTEX-WWYW	GTEX-WWYW-0726	female	50-59	Intermediate death		2 pieces, ~11x6mm, largely fibroadipose, rare ductal elements encircled	21.3798	2.15539
GTEX-WXYG	GTEX-WXYG-2226	female	50-59	Ventilator case		2 pieces, 8x7 & 9x8mm; atrophic mammary lobules noted (rare), delineated representatively	26.9534	0.914824
GTEX-WYBS	GTEX-WYBS-0926	female	60-69	Ventilator case		2 pieces, 11x7 & 10x6.5mm; atrophic TDLUs abundant, rep ones delineated	29.3145	1.30167
GTEX-WYVS	GTEX-WYVS-1726	female	40-49	Ventilator case		2 pieces, 8x5 & 10x8mm; fibrous stroma, rare atrophic TDLUs present; rep delineated	23.2597	1.36234
GTEX-X15G	GTEX-X15G-1626	female	50-59	Ventilator case		2 pieces, 9x7 & 7x7mm; atorphic TDLUs present, rep ones delineated	19.3765	3.87298
GTEX-X4EO	GTEX-X4EO-2026	female	60-69	Intermediate death		2 pieces, 11x10 & 10x9mm; fibrofatty tissue with scattered atrophic lobules and ducts	18.1064	1.31773
GTEX-X4EP	GTEX-X4EP-2926	female	60-69	Slow death	gynecomastoid	2 pieces, 10x8 & 10x8mm; atrophic TDLUs, gynecomastoid	26.2296	3.88002
GTEX-X8HC	GTEX-X8HC-0826	female	50-59	Ventilator case		2 pieces, 10.5x7 & 8.5x8mm; Ducts and lobules. 60% adipose.	30.1838	1.40554
GTEX-XMD2	GTEX-XMD2-0926	female	60-69	Ventilator case	atrophy	2 pieces, 8x6 & 6x6mm; atrophy; a few ducts in 1 piece	28.2117	0.835918
GTEX-XMD3	GTEX-XMD3-0526	female	50-59	Ventilator case		2 pieces. 10x7 & 8x7.5mm; ductal lobular units in fibroadipose tissue	32.0316	2.92293
GTEX-XOT4	GTEX-XOT4-0726	female	60-69	Fast death - natural causes		2 pieces. 9x8 & 11x7mm; ductal lobular units in one; ducts in other; 40% adipose	21.5851	1.14775
GTEX-XUW1	GTEX-XUW1-2326	female	50-59	Ventilator case	cyst	2 pieces, 12x6.5 & 9x9mm. Ducts and lobules with apocrine change in 1 piece. Fibrocystic change. 90% adipose in other piece.	18.5529	2.6051
GTEX-XUZC	GTEX-XUZC-1626	female	30-39	Ventilator case		2 pieces, 14x11 & 14x12mm; extensive microglandular adenosis, well- preserved, rep areas delineated	26.4445	3.31544
GTEX-XV7Q	GTEX-XV7Q-2326	female	40-49	Ventilator case		2 pieces, 15x8 & 12x11.5mm; ductal/lobular units, rep ones delineated	18.8171	3.91648
GTEX-XYKS	GTEX-XYKS-1326	female	60-69	Ventilator case		2 pieces, 11x9 & 11x9mm; ducts, no lobules, atrophic	23.903	2.67466
GTEX-Y114	GTEX-Y114-2026	female	50-59	Ventilator case		2 pieces, 12x11 & 13x12mm; atrophic TDLUs in one, delineated	18.0767	1.56977
GTEX-Y3IK	GTEX-Y3IK-2326	female	50-59	Ventilator case		2 pieces, 13x12 & 13x11mm. Scattered small collections of ducts and lobules. Large central (adipose?) empty, unfixed.	21.031	3.15819
GTEX-Y5LM	GTEX-Y5LM-1726	female	40-49	Ventilator case		2 pieces. 16x9 & 14x6mm; Ducts and lobules present. Larger piece good; smaller is mainly adipose.	29.3531	1.9198
GTEX-Y5V5	GTEX-Y5V5-2126	female	60-69	Ventilator case		2 pieces, 16x13 & 17x12mm; mainly fibroadipose tissue, a few atrophic ductal elements noted, rep ones delineated	11.8714	3.54866
GTEX-Y8LW	GTEX-Y8LW-1626	female	50-59	Ventilator case	gynecomastoid, hyperplasia	2 pieces, 18x11 & 14x10mm; ~20% with gynecomastoid ductal/stromal hyperplasia	20.373	2.63372
GTEX-YB5K	GTEX-YB5K-1626	female	40-49	Ventilator case		2 pieces. 14x10 & 13x11mm; Ducts and lobules present. Adipose is 50-60%.	24.5804	2.16011
GTEX-YFC4	GTEX-YFC4-1426	female	40-49	Fast death - violent	cyst	2 pieces, TDLU's present, fibrocystic changd and duct ectasia, rep areas delineated. Some foci with modereate autolysis, approaching score 2	40.449	1.90211
GTEX-YJ8O	GTEX-YJ8O-2226	female	40-49	Fast death - violent	cyst	2 pieces, one all fat, the other with areas of prominent adenosis/fibrocystic change, dominant area encircled	16.2002	2.86897
GTEX-ZAJG	GTEX-ZAJG-0626	female	50-59	Intermediate death	cyst	2 pieces, fibrocystic changes. TDLUs, dilated ducts delineated (rep)	32.6683	1.22974
GTEX-ZAK1	GTEX-ZAK1-1326	female	50-59	Fast death - natural causes	cyst	2 pieces, involuted TDLUs noted, rep ones delineated. Fibrocystic changes	38.4636	1.39576
GTEX-ZC5H	GTEX-ZC5H-2626	female	40-49	Ventilator case		2 pieces, TDLUs well seen, ~10-15% of sections, rest fibro-fatty tissue	20.6341	3.2334
GTEX-ZE7O	GTEX-ZE7O-1326	female	50-59	Fast death - natural causes		2 pieces; atrophic ducts; most adipose	11.9622	4.06674
GTEX-ZF29	GTEX-ZF29-1926	female	60-69	Ventilator case		2 pieces, fibrofatty tissue, epithelium represents <5%	20.4646	1.50376
GTEX-ZF2S	GTEX-ZF2S-2026	female	50-59	Ventilator case	hyperplasia	2 pieces. lobular neoplasia, grade 2 (atypical lobular hyperplasia).	41.4871	1.37031
GTEX-ZF3C	GTEX-ZF3C-2326	female	50-59	Ventilator case		2 pieces, each ~90% fat, ductal elements present	16.6882	1.22546
GTEX-ZGAY	GTEX-ZGAY-1726	female	40-49	Ventilator case	cyst	2 pieces, generalized fibrocystic changes	35.6439	1.10747
GTEX-ZLV1	GTEX-ZLV1-1426	female	60-69	Ventilator case	atrophy, metaplasia, post_menopausal	2 pieces, atrophic duct lobular units delineated (rep). Focal secretory metaplasia, ensquared. Abundant fat, normal post-menopausal atrophy	26.1831	0.647997
GTEX-ZLWG	GTEX-ZLWG-1926	female	50-59	Ventilator case	calcification, fibrosis	2 pieces, smaller is 70% fat, larger is 90% fat; epithelial component is <5%, focal microcalcification and fibrosis	19.2648	0.783897
GTEX-ZP4G	GTEX-ZP4G-1826	female	20-29	Ventilator case	cyst, mastopathy	2 pieces, fibrocystic changes, fibrous mastopathy	18.8812	1.1785
GTEX-ZPCL	GTEX-ZPCL-1926	female	60-69	Ventilator case		2 pieces. Atrophic fibroadipose tissue with ducts & lobules. No sign of cancer or atypia.	21.3045	1.6585
GTEX-ZPIC	GTEX-ZPIC-1126	female	40-49	Ventilator case		2 pieces, largely adipose stroma; few ductal/lobular elements, atrophic, are present, rep. ones delineated	13.7151	2.15432
GTEX-ZQG8	GTEX-ZQG8-0726	female	60-69	Ventilator case		2 pieces. Atrophic: small ducts, no lobules.	13.0961	2.01293
GTEX-ZTPG	GTEX-ZTPG-2826	female	20-29	Ventilator case		2 pieces, mostly fibrous stroma with sparsely scattered glandular component	49.1165	-0.207023
GTEX-ZV68	GTEX-ZV68-1826	female	50-59	Fast death - natural causes	mastopathy	2 pieces, a few minute atrophic lobular units, delineated, largely fibrous mastopathy/adipose tissue	16.6883	1.004
GTEX-ZV6S	GTEX-ZV6S-1826	female	40-49	Ventilator case		2 pieces, ~70% loose fibrous tissue, epithelium is <5%, small floater (colonic gland) delineated	24.8117	1.6552
GTEX-ZVE1	GTEX-ZVE1-0626	female	50-59	Ventilator case	calcification	2 pieces, predominantly fat with ~10% fibrous stroma combined, limited epithelium present, focal calcification	10.5248	2.41954
GTEX-ZVT2	GTEX-ZVT2-1826	female	50-59	Ventilator case		1 pieces; fibrous tissue with scattered ducts and atrophic lobules	21.1252	0.424431
GTEX-ZVT3	GTEX-ZVT3-0626	female	60-69	Fast death - natural causes		2 pieces, ~40% fibrous tissue, rep areas delineated	12.1529	2.73722
GTEX-ZVT4	GTEX-ZVT4-1026	female	50-59	Intermediate death		2 pieces, mainly fibroadipose; a few atrophic ductal elements noted, rep ones delineated	13.9536	1.8392
GTEX-ZVZQ	GTEX-ZVZQ-0826	female	60-69	Fast death - violent		2 pieces, foci of blunt duct adenosis delineated	29.534	1.259
GTEX-ZXES	GTEX-ZXES-0826	female	30-39	Ventilator case		2 pieces, predominantly fibrous stroma with good representation of ducts and lobules (~10%), some apocrine change	29.9641	0.815602
GTEX-ZYFG	GTEX-ZYFG-2126	female	60-69	Ventilator case		2 pieces; atrophic, largely adipose tissue with a few ducts in one piece; other piece is 99% fat	12.9471	3.54434
GTEX-ZYVF	GTEX-ZYVF-2426	female	50-59	Ventilator case	cyst, mastopathy	2 pieces, fibrocystic changes/fibrous mastopathy, rep ductal/lobular elements delineated	27.6868	1.14619
GTEX-ZYY3	GTEX-ZYY3-2526	female	60-69	Slow death	mastopathy	2 pieces, largely atrophic TDLUS (rep delineated), fibrous mastopathy	35.7902	0.901555
GTEX-ZZPU	GTEX-ZZPU-0626	female	50-59	Ventilator case		2 pieces, predominantly fat with ~10% fibrous stroma and few ductal elements	17.0325	1.71871
