# Supplementary material for: Mitochondrial-nuclear epistasis underlying phenotypic variation in breast cancer pathology
Source: Sci Rep. 2022 Jan 26;12:1393. doi: 10.1038/s41598-022-05148-4 (PMC8791930; doi:10.1038/s41598-022-05148-4)
Supplement: Supplementary file 7 — Supplementary Data 4. [file 41598_2022_5148_MOESM7_ESM.xlsx]

## Sheet: Supplementary_Data_2_TCGA_BRCA_
nuSNP	nuSNP #CHROM	nuSNP POS	nuSNP REF	nuSNP ALT	nuSNP Gene Symbol	nuSNP Description	mtSNP	mtSNP Pos	mtSNP Gene	p-value	q-value
rs9971104	10	60142800	G	T	TFAM	transcription factor A, mitochondrial	rs2854122	12705	MT-ND5	4.30304e-06	0.00767951
rs11006132	10	60156166	A	G	TFAM	transcription factor A, mitochondrial	rs2854122	12705	MT-ND5	1.37832e-06	0.00767951
rs7222168	17	5734283	G	A	WSCD1	WSC domain containing 1	rs2853501	13105	MT-ND5	3.36262e-06	0.00767951
rs12587898	14	94566675	T	C	IFI27	interferon, alpha-inducible protein 27	rs28357682	14905	MT-CYB	2.36475e-06	0.00767951
rs13255037	8	17911046	T	C	ASAH1	N-acylsphingosine amidohydrolase (acid ceramidase) 1	rs3088053	11812	MT-ND4	1.56109e-05	0.00919442
rs6981333	8	17910211	G	A	ASAH1	N-acylsphingosine amidohydrolase (acid ceramidase) 1	rs3088053	11812	MT-ND4	2.26135e-05	0.0102345
rs10814389	9	374410	G	A	DOCK8	dedicator of cytokinesis 8	rs2853501	13105	MT-ND5	2.51149e-05	0.0102345
rs941829	10	89457071	A	C	PAPSS2	3-phosphoadenosine 5-phosphosulfate synthase 2	rs2853501	13105	MT-ND5	3.73974e-05	0.011113
rs203846	1	167848810	T	C	ADCY10	adenylate cyclase 10 (soluble)	rs28358279	10463	MT-TR	4.96869e-05	0.0111854
rs7078695	10	117187354	C	T	ATRNL1	attractin-like 1	rs2854122	12705	MT-ND5	7.67056e-05	0.011349
rs203846	1	167848810	T	C	ADCY10	adenylate cyclase 10 (soluble)	rs28357372	15607	MT-CYB	6.60892e-05	0.011349
rs11600796	11	19548159	T	G	NAV2	neuron navigator 2	rs3088309	15452	MT-CYB	9.60377e-05	0.0117239
rs11600796	11	19548159	T	G	NAV2	neuron navigator 2	rs869096886	11251	MT-ND4	9.8406e-05	0.011727
rs12887020	14	37430372	C	G	SLC25A21	solute carrier family 25 (mitochondrial oxoadipate carrier), member 21	rs869096886	11251	MT-ND4	0.000119424	0.0118443
rs13255037	8	17911046	T	C	ASAH1	N-acylsphingosine amidohydrolase (acid ceramidase) 1	rs3088309	15452	MT-CYB	0.000135587	0.0118443
rs12887020	14	37430372	C	G	SLC25A21	solute carrier family 25 (mitochondrial oxoadipate carrier), member 21	rs3088309	15452	MT-CYB	0.000116683	0.0118443
rs4618548	6	147009645	C	T	ADGB	androglobin	rs28358579	2352	MT-RNR2	0.000203498	0.0126021
rs7492628	14	91547136	C	G	C14orf159	chromosome 14 open reading frame 159	rs2853501	13105	MT-ND5	0.000210126	0.0126853
rs7209653	17	19882084	T	C	AKAP10	A kinase (PRKA) anchor protein 10	rs28573847	15301	MT-CYB	0.00030234	0.0137146
rs712372	14	37319744	C	T	SLC25A21	solute carrier family 25 (mitochondrial oxoadipate carrier), member 21	rs28359178	13708	MT-ND5	0.000321058	0.0138049
rs10510118	10	124765811	T	G	ACADSB	acyl-CoA dehydrogenase, short/branched chain	rs869096886	11251	MT-ND4	0.000368469	0.0139619
rs10510118	10	124765811	T	G	ACADSB	acyl-CoA dehydrogenase, short/branched chain	rs3088309	15452	MT-CYB	0.000399377	0.0141898
rs712372	14	37319744	C	T	SLC25A21	solute carrier family 25 (mitochondrial oxoadipate carrier), member 21	rs28359172	12612	MT-ND5	0.000408895	0.0142219
rs7163836	15	60640228	C	T	ANXA2	annexin A2	rs28358279	10463	MT-TR	0.000448245	0.0144891
rs7213594	17	5961137	G	A	WSCD1	WSC domain containing 1	rs3088053	11812	MT-ND4	0.000464958	0.0146714
rs10792173	11	58406765	T	C	GLYAT	glycine-N-acyltransferase	rs28358579	2352	MT-RNR2	0.00047464	0.0146984
rs1938602	11	58415476	C	T	GLYAT	glycine-N-acyltransferase	rs28358579	2352	MT-RNR2	0.000496699	0.0148721
rs2276151	11	58407889	A	G	GLYAT	glycine-N-acyltransferase	rs28358579	2352	MT-RNR2	0.000511954	0.0149447
rs2729881	11	19494407	A	C	NAV2	neuron navigator 2	rs2854128	2706	MT-RNR2	0.00051529	0.0149447
rs10896801	11	58416842	C	A	GLYAT	glycine-N-acyltransferase	rs28358579	2352	MT-RNR2	0.000554017	0.0150867
rs2037343	8	121019769	C	T	DEPTOR	DEP domain containing MTOR-interacting protein	rs869096886	11251	MT-ND4	0.000579315	0.0152042
rs12789517	11	58409283	C	A	GLYAT	glycine-N-acyltransferase	rs28358579	2352	MT-RNR2	0.000588397	0.0152578
rs2729881	11	19494407	A	C	NAV2	neuron navigator 2	rs2015062	7028	MT-CO1	0.000595124	0.0152578
rs203846	1	167848810	T	C	ADCY10	adenylate cyclase 10 (soluble)	rs869096886	11251	MT-ND4	0.000620758	0.0152578
rs8078303	17	43117813	T	C	DCAKD	dephospho-CoA kinase domain containing	rs3088309	15452	MT-CYB	0.000617396	0.0152578
rs7163836	15	60640228	C	T	ANXA2	annexin A2	rs28357372	15607	MT-CYB	0.000593267	0.0152578
rs2015372	11	27109732	T	C	BBOX1	butyrobetaine (gamma), 2-oxoglutarate dioxygenase (gamma-butyrobetaine hydroxylase) 1	rs28358579	2352	MT-RNR2	0.000636886	0.0152746
rs8078303	17	43117813	T	C	DCAKD	dephospho-CoA kinase domain containing	rs869096886	11251	MT-ND4	0.00065485	0.0154039
rs6981333	8	17910211	G	A	ASAH1	N-acylsphingosine amidohydrolase (acid ceramidase) 1	rs3088309	15452	MT-CYB	0.000680602	0.0156157
rs203846	1	167848810	T	C	ADCY10	adenylate cyclase 10 (soluble)	rs3088309	15452	MT-CYB	0.000683284	0.0156295
rs3757771	7	127538559	C	T	SND1	staphylococcal nuclease and tudor domain containing 1	rs869096886	11251	MT-ND4	0.00069812	0.0156526
rs4345897	10	100147060	G	A	PYROXD2	pyridine nucleotide-disulphide oxidoreductase domain 2	rs2853501	13105	MT-ND5	0.00070116	0.015653
rs10510119	10	124766799	A	G	ACADSB	acyl-CoA dehydrogenase, short/branched chain	rs3088309	15452	MT-CYB	0.0007217	0.0156824
rs204262	1	167814468	G	A	ADCY10	adenylate cyclase 10 (soluble)	rs3088053	11812	MT-ND4	0.000735032	0.0157274
rs10859805	12	95361464	A	T	NDUFA12	NADH dehydrogenase (ubiquinone) 1 alpha subcomplex, 12	rs2854122	12705	MT-ND5	0.000762673	0.015955
rs2037342	8	121019872	T	C	DEPTOR	DEP domain containing MTOR-interacting protein	rs3088309	15452	MT-CYB	0.000770747	0.0159812
rs10510119	10	124766799	A	G	ACADSB	acyl-CoA dehydrogenase, short/branched chain	rs869096886	11251	MT-ND4	0.000859479	0.0166076
rs1285989	14	91522364	T	C	C14orf159	chromosome 14 open reading frame 159	rs2853501	13105	MT-ND5	0.000944918	0.0171228
rs11145357	9	79861856	A	G	VPS13A	vacuolar protein sorting 13 homolog A (S. cerevisiae)	rs3088053	11812	MT-ND4	0.0010406	0.0174192
rs4953270	2	46073652	A	G	PRKCE	protein kinase C, epsilon	rs28359178	13708	MT-ND5	0.00108088	0.0175448
rs2037342	8	121019872	T	C	DEPTOR	DEP domain containing MTOR-interacting protein	rs869096886	11251	MT-ND4	0.00108753	0.0175607
rs327754	9	7792930	T	C	TMEM261	transmembrane protein 261	rs28357372	15607	MT-CYB	0.00108479	0.0175607
rs327754	9	7792930	T	C	TMEM261	transmembrane protein 261	rs28358279	10463	MT-TR	0.00113609	0.0177302
rs12022837	1	190238473	A	G	BRINP3	bone morphogenetic protein/retinoic acid inducible neural-specific 3	rs3134562	16140	MT-TP	0.00166067	0.0193362
rs4657720	1	167778189	T	C	ADCY10	adenylate cyclase 10 (soluble)	rs3928306	3010	MT-RNR2	0.00177444	0.0196365
rs1683791	3	128614133	T	C	ACAD9	acyl-CoA dehydrogenase family, member 9	rs2853496	11914	MT-ND4	0.00185081	0.0197741
rs4975846	5	1794921	T	C	MRPL36	mitochondrial ribosomal protein L36	rs28573847	15301	MT-CYB	0.00186155	0.0197741
rs1921036	12	81605862	T	C	ACSS3	acyl-CoA synthetase short-chain family member 3	rs869096886	11251	MT-ND4	0.00192305	0.020026
rs2729881	11	19494407	A	C	NAV2	neuron navigator 2	rs2853495	11719	MT-ND4	0.00219556	0.0207208
rs1921036	12	81605862	T	C	ACSS3	acyl-CoA synthetase short-chain family member 3	rs3088309	15452	MT-CYB	0.0022753	0.0208789
rs4782337	16	89151436	C	A	ACSF3	acyl-CoA synthetase family member 3	rs3088309	15452	MT-CYB	0.0026173	0.0215282
rs9448911	6	80913859	C	T	BCKDHB	branched chain keto acid dehydrogenase E1, beta polypeptide	rs2854122	12705	MT-ND5	0.00267844	0.02165
rs4782337	16	89151436	C	A	ACSF3	acyl-CoA synthetase family member 3	rs869096886	11251	MT-ND4	0.00275147	0.0217566
rs2403547	11	19988412	G	A	NAV2	neuron navigator 2	rs28359172	12612	MT-ND5	0.0027539	0.0217603
rs1954441	14	32118713	A	G	NUBPL	nucleotide binding protein-like	rs28359172	12612	MT-ND5	0.0029903	0.0222698
rs2975648	8	10135976	C	T	MSRA	methionine sulfoxide reductase A	rs2853519	769	MT-RNR1	0.00320471	0.022489
rs9838614	3	38537671	T	G	EXOG	endo/exonuclease (5-3), endonuclease G-like	rs28359172	12612	MT-ND5	0.00333069	0.0225269
rs4240635	8	10086946	A	G	MSRA	methionine sulfoxide reductase A	rs28359172	12612	MT-ND5	0.0034618	0.0227531
rs4953270	2	46073652	A	G	PRKCE	protein kinase C, epsilon	rs28359172	12612	MT-ND5	0.00346866	0.0227676
rs9985430	3	60488758	C	T	FHIT	fragile histidine triad	rs28359172	12612	MT-ND5	0.00350955	0.0228039
rs799643	7	110501952	T	A	IMMP2L	inner mitochondrial membrane peptidase subunit 2	rs2853496	11914	MT-ND4	0.00357972	0.0228766
rs9315205	13	33708662	G	A	STARD13	StAR-related lipid transfer (START) domain containing 13	rs28359178	13708	MT-ND5	0.00438472	0.0238207
rs2153937	1	190082856	G	C	BRINP3	bone morphogenetic protein/retinoic acid inducible neural-specific 3	rs28357682	14905	MT-CYB	0.00484545	0.0243326
rs2037344	8	121019737	A	G	DEPTOR	DEP domain containing MTOR-interacting protein	rs869096886	11251	MT-ND4	0.00486043	0.0243616
rs7750302	6	161671594	G	A	AGPAT4	1-acylglycerol-3-phosphate O-acyltransferase 4	rs3088309	15452	MT-CYB	0.00497706	0.0245211
rs10750541	11	133713189	C	A	SPATA19	spermatogenesis associated 19	rs28359178	13708	MT-ND5	0.00512741	0.0246602
rs2378940	14	32196210	A	G	NUBPL	nucleotide binding protein-like	rs28359172	12612	MT-ND5	0.00549429	0.0249513
rs10750541	11	133713189	C	A	SPATA19	spermatogenesis associated 19	rs28359172	12612	MT-ND5	0.00584128	0.0252349
rs4240635	8	10086946	A	G	MSRA	methionine sulfoxide reductase A	rs28359178	13708	MT-ND5	0.0059139	0.0252914
rs2872186	1	227121099	G	A	ADCK3	aarF domain containing kinase 3	rs3088053	11812	MT-ND4	0.00598859	0.0253127
rs4712047	6	13590185	A	G	SIRT5	sirtuin 5	rs3088309	15452	MT-CYB	0.00610389	0.0253758
rs2741737	14	21460160	C	T	METTL17	methyltransferase like 17	rs869096886	11251	MT-ND4	0.00618612	0.0254609
rs11002194	10	79288806	A	G	KCNMA1	potassium channel, calcium activated large conductance subfamily M alpha, member 1	rs3088309	15452	MT-CYB	0.0068472	0.0259121
rs11002194	10	79288806	A	G	KCNMA1	potassium channel, calcium activated large conductance subfamily M alpha, member 1	rs869096886	11251	MT-ND4	0.00712432	0.026139
rs12209190	6	47882650	A	T	PTCHD4	patched domain containing 4	rs3928306	3010	MT-RNR2	0.00767769	0.0266058
rs10135589	14	32167538	T	C	NUBPL	nucleotide binding protein-like	rs28359172	12612	MT-ND5	0.00828375	0.0271109
rs2294922	22	44379565	G	C	SAMM50	SAMM50 sorting and assembly machinery component	rs3088309	15452	MT-CYB	0.00875333	0.027392
rs3757031	6	161677634	C	T	AGPAT4	1-acylglycerol-3-phosphate O-acyltransferase 4	rs3088309	15452	MT-CYB	0.00949753	0.0278522
rs8013530	14	32142930	G	A	NUBPL	nucleotide binding protein-like	rs28359172	12612	MT-ND5	0.00971105	0.0279972
rs12066445	1	151740420	G	A	MRPL9	mitochondrial ribosomal protein L9	rs28358279	10463	MT-TR	0.00996073	0.0281595
rs3757031	6	161677634	C	T	AGPAT4	1-acylglycerol-3-phosphate O-acyltransferase 4	rs869096886	11251	MT-ND4	0.011029	0.028753
rs17320521	12	108618253	G	A	WSCD2	WSC domain containing 2	rs869096886	11251	MT-ND4	0.0110926	0.0288071
rs2928665	8	23420443	T	C	SLC25A37	solute carrier family 25 (mitochondrial iron transporter), member 37	rs2853496	11914	MT-ND4	0.0113794	0.0290349
rs12066445	1	151740420	G	A	MRPL9	mitochondrial ribosomal protein L9	rs28357372	15607	MT-CYB	0.011634	0.0291569
rs7750302	6	161671594	G	A	AGPAT4	1-acylglycerol-3-phosphate O-acyltransferase 4	rs869096886	11251	MT-ND4	0.0117832	0.029278
rs2256179	1	24132305	A	G	HMGCL	3-hydroxymethyl-3-methylglutaryl-CoA lyase	rs28359178	13708	MT-ND5	0.0121125	0.0294966
rs2294922	22	44379565	G	C	SAMM50	SAMM50 sorting and assembly machinery component	rs869096886	11251	MT-ND4	0.0127822	0.0297429
rs2978475	8	23420626	G	A	SLC25A37	solute carrier family 25 (mitochondrial iron transporter), member 37	rs2853496	11914	MT-ND4	0.0137327	0.030087
rs17320521	12	108618253	G	A	WSCD2	WSC domain containing 2	rs3088309	15452	MT-CYB	0.0146306	0.0304766
rs7902210	10	79272142	T	C	KCNMA1	potassium channel, calcium activated large conductance subfamily M alpha, member 1	rs3088309	15452	MT-CYB	0.0158973	0.031058
rs6990888	8	10107370	G	A	MSRA	methionine sulfoxide reductase A	rs3088309	15452	MT-CYB	0.0162276	0.0311596
rs2375057	7	95943131	C	T	SLC25A13	solute carrier family 25 (aspartate/glutamate carrier), member 13	rs3134562	16140	MT-TP	0.0165723	0.0313781
rs7812151	7	95868110	A	C	SLC25A13	solute carrier family 25 (aspartate/glutamate carrier), member 13	rs3134562	16140	MT-TP	0.0179128	0.0318933
rs7902210	10	79272142	T	C	KCNMA1	potassium channel, calcium activated large conductance subfamily M alpha, member 1	rs869096886	11251	MT-ND4	0.0181023	0.0319703
rs6544857	2	23676032	A	C	KLHL29	kelch-like family member 29	rs3088309	15452	MT-CYB	0.0196696	0.0324958
rs6544857	2	23676032	A	C	KLHL29	kelch-like family member 29	rs869096886	11251	MT-ND4	0.0205103	0.0327264
rs10113500	8	2032424	C	T	MYOM2	myomesin 2	rs28359172	12612	MT-ND5	0.0269535	0.0346413
rs1244444	10	7852454	T	C	ATP5C1	ATP synthase, H+ transporting, mitochondrial F1 complex, gamma polypeptide 1	rs28573847	15301	MT-CYB	0.0271296	0.0346844
rs1908465	8	15308433	A	T	TUSC3	tumor suppressor candidate 3	rs3088309	15452	MT-CYB	0.027464	0.0347762
rs7811725	7	95867972	G	A	SLC25A13	solute carrier family 25 (aspartate/glutamate carrier), member 13	rs3134562	16140	MT-TP	0.0302427	0.0355601
rs1908465	8	15308433	A	T	TUSC3	tumor suppressor candidate 3	rs869096886	11251	MT-ND4	0.0328816	0.0361426
rs6957123	7	40891812	T	G	SUGCT	succinyl-CoA:glutarate-CoA transferase	rs3134562	16140	MT-TP	0.0395094	0.0374962
rs10231596	7	40891684	C	T	SUGCT	succinyl-CoA:glutarate-CoA transferase	rs3134562	16140	MT-TP	0.0509704	0.0392506
rs11125038	2	46096456	G	A	PRKCE	protein kinase C, epsilon	rs28358279	10463	MT-TR	0.0539364	0.0397093
rs11125038	2	46096456	G	A	PRKCE	protein kinase C, epsilon	rs28357682	14905	MT-CYB	0.0601612	0.0406173
