# Supplementary material for: Mitochondrial-nuclear epistasis underlying phenotypic variation in breast cancer pathology
Source: Sci Rep. 2022 Jan 26;12:1393. doi: 10.1038/s41598-022-05148-4 (PMC8791930; doi:10.1038/s41598-022-05148-4)
Supplement: Supplementary file 8 — Supplementary Data 5. [file 41598_2022_5148_MOESM8_ESM.xlsx]

## Sheet: Supplementary_Data_3_GTEx_nondi
nuSNP	mtSNP	p-value	q-value
chr7_111093661_T_C_b38	MT_7028_C_T_b37	1.18472e-05	0.0483258
chr10_77229879_T_C_b38	MT_7028_C_T_b37	1.36343e-05	0.0483258
chr12_16387844_T_C_b38	MT_7028_C_T_b37	1.90303e-05	0.0483258
chr12_16388724_A_G_b38	MT_7028_C_T_b37	2.27799e-05	0.0483258
chr2_45956285_T_G_b38	MT_11719_G_A_b37	2.89193e-05	0.0483258
chr18_46091274_G_T_b38	MT_11719_G_A_b37	2.94466e-05	0.0483258
chr18_46091434_T_C_b38	MT_11719_G_A_b37	2.94466e-05	0.0483258
chr7_132791650_A_G_b38	MT_12308_A_G_b37	7.15737e-06	0.0483258
chr7_132795606_T_C_b38	MT_12308_A_G_b37	1.99913e-05	0.0483258
chr7_132800311_C_T_b38	MT_12308_A_G_b37	2.95029e-05	0.0483258
