# Supplementary material for: Mitochondrial-nuclear epistasis underlying phenotypic variation in breast cancer pathology
Source: Sci Rep. 2022 Jan 26;12:1393. doi: 10.1038/s41598-022-05148-4 (PMC8791930; doi:10.1038/s41598-022-05148-4)
Supplement: Supplementary file 9 — Supplementary Data 6. [file 41598_2022_5148_MOESM9_ESM.xlsx]

## Sheet: Supplmentary_Data_6_log2_size_a
Patch_number	log2_SizeArea_divided_by_NumOfNucs	CaseID	Filename
996	5.97269	TCGA-AR-A5QQ	TCGA-AR-A5QQ-01A-01-TSA.5063D04F-D334-4A1F-A2C5-D9B4D3B2D12D.svs
998	5.51475	TCGA-AR-A5QQ	TCGA-AR-A5QQ-01A-01-TSA.5063D04F-D334-4A1F-A2C5-D9B4D3B2D12D.svs
1459	0.748461	TCGA-AR-A5QQ	TCGA-AR-A5QQ-01A-01-TSA.5063D04F-D334-4A1F-A2C5-D9B4D3B2D12D.svs
1461	4.94325	TCGA-AR-A5QQ	TCGA-AR-A5QQ-01A-01-TSA.5063D04F-D334-4A1F-A2C5-D9B4D3B2D12D.svs
1462	7.10787	TCGA-AR-A5QQ	TCGA-AR-A5QQ-01A-01-TSA.5063D04F-D334-4A1F-A2C5-D9B4D3B2D12D.svs
1463	6.22041	TCGA-AR-A5QQ	TCGA-AR-A5QQ-01A-01-TSA.5063D04F-D334-4A1F-A2C5-D9B4D3B2D12D.svs
1464	5.90489	TCGA-AR-A5QQ	TCGA-AR-A5QQ-01A-01-TSA.5063D04F-D334-4A1F-A2C5-D9B4D3B2D12D.svs
1465	5.81234	TCGA-AR-A5QQ	TCGA-AR-A5QQ-01A-01-TSA.5063D04F-D334-4A1F-A2C5-D9B4D3B2D12D.svs
1466	6.40036	TCGA-AR-A5QQ	TCGA-AR-A5QQ-01A-01-TSA.5063D04F-D334-4A1F-A2C5-D9B4D3B2D12D.svs
1919	7.17672	TCGA-AR-A5QQ	TCGA-AR-A5QQ-01A-01-TSA.5063D04F-D334-4A1F-A2C5-D9B4D3B2D12D.svs
1921	6.94324	TCGA-AR-A5QQ	TCGA-AR-A5QQ-01A-01-TSA.5063D04F-D334-4A1F-A2C5-D9B4D3B2D12D.svs
1922	7.29143	TCGA-AR-A5QQ	TCGA-AR-A5QQ-01A-01-TSA.5063D04F-D334-4A1F-A2C5-D9B4D3B2D12D.svs
1923	7.33548	TCGA-AR-A5QQ	TCGA-AR-A5QQ-01A-01-TSA.5063D04F-D334-4A1F-A2C5-D9B4D3B2D12D.svs
1924	6.19687	TCGA-AR-A5QQ	TCGA-AR-A5QQ-01A-01-TSA.5063D04F-D334-4A1F-A2C5-D9B4D3B2D12D.svs
1925	7.09386	TCGA-AR-A5QQ	TCGA-AR-A5QQ-01A-01-TSA.5063D04F-D334-4A1F-A2C5-D9B4D3B2D12D.svs
1926	6.66083	TCGA-AR-A5QQ	TCGA-AR-A5QQ-01A-01-TSA.5063D04F-D334-4A1F-A2C5-D9B4D3B2D12D.svs
1927	6.21096	TCGA-AR-A5QQ	TCGA-AR-A5QQ-01A-01-TSA.5063D04F-D334-4A1F-A2C5-D9B4D3B2D12D.svs
1928	6.59108	TCGA-AR-A5QQ	TCGA-AR-A5QQ-01A-01-TSA.5063D04F-D334-4A1F-A2C5-D9B4D3B2D12D.svs
1929	6.7487	TCGA-AR-A5QQ	TCGA-AR-A5QQ-01A-01-TSA.5063D04F-D334-4A1F-A2C5-D9B4D3B2D12D.svs
1930	5.7209	TCGA-AR-A5QQ	TCGA-AR-A5QQ-01A-01-TSA.5063D04F-D334-4A1F-A2C5-D9B4D3B2D12D.svs
1931	5.27389	TCGA-AR-A5QQ	TCGA-AR-A5QQ-01A-01-TSA.5063D04F-D334-4A1F-A2C5-D9B4D3B2D12D.svs
1932	5.27445	TCGA-AR-A5QQ	TCGA-AR-A5QQ-01A-01-TSA.5063D04F-D334-4A1F-A2C5-D9B4D3B2D12D.svs
1933	6.25856	TCGA-AR-A5QQ	TCGA-AR-A5QQ-01A-01-TSA.5063D04F-D334-4A1F-A2C5-D9B4D3B2D12D.svs
1934	5.72646	TCGA-AR-A5QQ	TCGA-AR-A5QQ-01A-01-TSA.5063D04F-D334-4A1F-A2C5-D9B4D3B2D12D.svs
1935	5.77602	TCGA-AR-A5QQ	TCGA-AR-A5QQ-01A-01-TSA.5063D04F-D334-4A1F-A2C5-D9B4D3B2D12D.svs
1936	3.69599	TCGA-AR-A5QQ	TCGA-AR-A5QQ-01A-01-TSA.5063D04F-D334-4A1F-A2C5-D9B4D3B2D12D.svs
2385	7.56407	TCGA-AR-A5QQ	TCGA-AR-A5QQ-01A-01-TSA.5063D04F-D334-4A1F-A2C5-D9B4D3B2D12D.svs
2386	5.7728	TCGA-AR-A5QQ	TCGA-AR-A5QQ-01A-01-TSA.5063D04F-D334-4A1F-A2C5-D9B4D3B2D12D.svs
2387	5.30531	TCGA-AR-A5QQ	TCGA-AR-A5QQ-01A-01-TSA.5063D04F-D334-4A1F-A2C5-D9B4D3B2D12D.svs
2388	4.72343	TCGA-AR-A5QQ	TCGA-AR-A5QQ-01A-01-TSA.5063D04F-D334-4A1F-A2C5-D9B4D3B2D12D.svs
2389	4.47423	TCGA-AR-A5QQ	TCGA-AR-A5QQ-01A-01-TSA.5063D04F-D334-4A1F-A2C5-D9B4D3B2D12D.svs
2390	5.56653	TCGA-AR-A5QQ	TCGA-AR-A5QQ-01A-01-TSA.5063D04F-D334-4A1F-A2C5-D9B4D3B2D12D.svs
2391	4.73976	TCGA-AR-A5QQ	TCGA-AR-A5QQ-01A-01-TSA.5063D04F-D334-4A1F-A2C5-D9B4D3B2D12D.svs
2392	4.6678	TCGA-AR-A5QQ	TCGA-AR-A5QQ-01A-01-TSA.5063D04F-D334-4A1F-A2C5-D9B4D3B2D12D.svs
2393	4.50019	TCGA-AR-A5QQ	TCGA-AR-A5QQ-01A-01-TSA.5063D04F-D334-4A1F-A2C5-D9B4D3B2D12D.svs
2394	3.73736	TCGA-AR-A5QQ	TCGA-AR-A5QQ-01A-01-TSA.5063D04F-D334-4A1F-A2C5-D9B4D3B2D12D.svs
2395	3.50599	TCGA-AR-A5QQ	TCGA-AR-A5QQ-01A-01-TSA.5063D04F-D334-4A1F-A2C5-D9B4D3B2D12D.svs
2396	5.61537	TCGA-AR-A5QQ	TCGA-AR-A5QQ-01A-01-TSA.5063D04F-D334-4A1F-A2C5-D9B4D3B2D12D.svs
2397	5.82388	TCGA-AR-A5QQ	TCGA-AR-A5QQ-01A-01-TSA.5063D04F-D334-4A1F-A2C5-D9B4D3B2D12D.svs
2398	5.84573	TCGA-AR-A5QQ	TCGA-AR-A5QQ-01A-01-TSA.5063D04F-D334-4A1F-A2C5-D9B4D3B2D12D.svs
2399	5.74079	TCGA-AR-A5QQ	TCGA-AR-A5QQ-01A-01-TSA.5063D04F-D334-4A1F-A2C5-D9B4D3B2D12D.svs
2400	4.17086	TCGA-AR-A5QQ	TCGA-AR-A5QQ-01A-01-TSA.5063D04F-D334-4A1F-A2C5-D9B4D3B2D12D.svs
2401	4.01128	TCGA-AR-A5QQ	TCGA-AR-A5QQ-01A-01-TSA.5063D04F-D334-4A1F-A2C5-D9B4D3B2D12D.svs
2402	4.67852	TCGA-AR-A5QQ	TCGA-AR-A5QQ-01A-01-TSA.5063D04F-D334-4A1F-A2C5-D9B4D3B2D12D.svs
2403	5.76684	TCGA-AR-A5QQ	TCGA-AR-A5QQ-01A-01-TSA.5063D04F-D334-4A1F-A2C5-D9B4D3B2D12D.svs
2404	5.07694	TCGA-AR-A5QQ	TCGA-AR-A5QQ-01A-01-TSA.5063D04F-D334-4A1F-A2C5-D9B4D3B2D12D.svs
2405	4.58371	TCGA-AR-A5QQ	TCGA-AR-A5QQ-01A-01-TSA.5063D04F-D334-4A1F-A2C5-D9B4D3B2D12D.svs
2432	3.67356	TCGA-AR-A5QQ	TCGA-AR-A5QQ-01A-01-TSA.5063D04F-D334-4A1F-A2C5-D9B4D3B2D12D.svs
2851	6.18301	TCGA-AR-A5QQ	TCGA-AR-A5QQ-01A-01-TSA.5063D04F-D334-4A1F-A2C5-D9B4D3B2D12D.svs
2852	6.89833	TCGA-AR-A5QQ	TCGA-AR-A5QQ-01A-01-TSA.5063D04F-D334-4A1F-A2C5-D9B4D3B2D12D.svs
2853	4.67948	TCGA-AR-A5QQ	TCGA-AR-A5QQ-01A-01-TSA.5063D04F-D334-4A1F-A2C5-D9B4D3B2D12D.svs
2854	4.43759	TCGA-AR-A5QQ	TCGA-AR-A5QQ-01A-01-TSA.5063D04F-D334-4A1F-A2C5-D9B4D3B2D12D.svs
2855	4.40828	TCGA-AR-A5QQ	TCGA-AR-A5QQ-01A-01-TSA.5063D04F-D334-4A1F-A2C5-D9B4D3B2D12D.svs
2856	5.50584	TCGA-AR-A5QQ	TCGA-AR-A5QQ-01A-01-TSA.5063D04F-D334-4A1F-A2C5-D9B4D3B2D12D.svs
2857	6.04379	TCGA-AR-A5QQ	TCGA-AR-A5QQ-01A-01-TSA.5063D04F-D334-4A1F-A2C5-D9B4D3B2D12D.svs
2858	5.40356	TCGA-AR-A5QQ	TCGA-AR-A5QQ-01A-01-TSA.5063D04F-D334-4A1F-A2C5-D9B4D3B2D12D.svs
2859	4.32667	TCGA-AR-A5QQ	TCGA-AR-A5QQ-01A-01-TSA.5063D04F-D334-4A1F-A2C5-D9B4D3B2D12D.svs
2860	4.72754	TCGA-AR-A5QQ	TCGA-AR-A5QQ-01A-01-TSA.5063D04F-D334-4A1F-A2C5-D9B4D3B2D12D.svs
2861	4.53679	TCGA-AR-A5QQ	TCGA-AR-A5QQ-01A-01-TSA.5063D04F-D334-4A1F-A2C5-D9B4D3B2D12D.svs
2862	4.91778	TCGA-AR-A5QQ	TCGA-AR-A5QQ-01A-01-TSA.5063D04F-D334-4A1F-A2C5-D9B4D3B2D12D.svs
2863	3.962	TCGA-AR-A5QQ	TCGA-AR-A5QQ-01A-01-TSA.5063D04F-D334-4A1F-A2C5-D9B4D3B2D12D.svs
2864	3.83755	TCGA-AR-A5QQ	TCGA-AR-A5QQ-01A-01-TSA.5063D04F-D334-4A1F-A2C5-D9B4D3B2D12D.svs
2865	3.5721	TCGA-AR-A5QQ	TCGA-AR-A5QQ-01A-01-TSA.5063D04F-D334-4A1F-A2C5-D9B4D3B2D12D.svs
2866	4.26523	TCGA-AR-A5QQ	TCGA-AR-A5QQ-01A-01-TSA.5063D04F-D334-4A1F-A2C5-D9B4D3B2D12D.svs
2867	3.23218	TCGA-AR-A5QQ	TCGA-AR-A5QQ-01A-01-TSA.5063D04F-D334-4A1F-A2C5-D9B4D3B2D12D.svs
2868	4.08325	TCGA-AR-A5QQ	TCGA-AR-A5QQ-01A-01-TSA.5063D04F-D334-4A1F-A2C5-D9B4D3B2D12D.svs
2869	4.1773	TCGA-AR-A5QQ	TCGA-AR-A5QQ-01A-01-TSA.5063D04F-D334-4A1F-A2C5-D9B4D3B2D12D.svs
2870	4.40053	TCGA-AR-A5QQ	TCGA-AR-A5QQ-01A-01-TSA.5063D04F-D334-4A1F-A2C5-D9B4D3B2D12D.svs
2871	4.85798	TCGA-AR-A5QQ	TCGA-AR-A5QQ-01A-01-TSA.5063D04F-D334-4A1F-A2C5-D9B4D3B2D12D.svs
2872	5.64032	TCGA-AR-A5QQ	TCGA-AR-A5QQ-01A-01-TSA.5063D04F-D334-4A1F-A2C5-D9B4D3B2D12D.svs
2873	6.44055	TCGA-AR-A5QQ	TCGA-AR-A5QQ-01A-01-TSA.5063D04F-D334-4A1F-A2C5-D9B4D3B2D12D.svs
2874	6.24582	TCGA-AR-A5QQ	TCGA-AR-A5QQ-01A-01-TSA.5063D04F-D334-4A1F-A2C5-D9B4D3B2D12D.svs
2875	7.20789	TCGA-AR-A5QQ	TCGA-AR-A5QQ-01A-01-TSA.5063D04F-D334-4A1F-A2C5-D9B4D3B2D12D.svs
3318	5.16658	TCGA-AR-A5QQ	TCGA-AR-A5QQ-01A-01-TSA.5063D04F-D334-4A1F-A2C5-D9B4D3B2D12D.svs
3319	4.9192	TCGA-AR-A5QQ	TCGA-AR-A5QQ-01A-01-TSA.5063D04F-D334-4A1F-A2C5-D9B4D3B2D12D.svs
3320	3.57632	TCGA-AR-A5QQ	TCGA-AR-A5QQ-01A-01-TSA.5063D04F-D334-4A1F-A2C5-D9B4D3B2D12D.svs
3321	4.05842	TCGA-AR-A5QQ	TCGA-AR-A5QQ-01A-01-TSA.5063D04F-D334-4A1F-A2C5-D9B4D3B2D12D.svs
3322	3.68407	TCGA-AR-A5QQ	TCGA-AR-A5QQ-01A-01-TSA.5063D04F-D334-4A1F-A2C5-D9B4D3B2D12D.svs
3323	3.73974	TCGA-AR-A5QQ	TCGA-AR-A5QQ-01A-01-TSA.5063D04F-D334-4A1F-A2C5-D9B4D3B2D12D.svs
3324	3.07189	TCGA-AR-A5QQ	TCGA-AR-A5QQ-01A-01-TSA.5063D04F-D334-4A1F-A2C5-D9B4D3B2D12D.svs
3325	3.94756	TCGA-AR-A5QQ	TCGA-AR-A5QQ-01A-01-TSA.5063D04F-D334-4A1F-A2C5-D9B4D3B2D12D.svs
3326	4.95841	TCGA-AR-A5QQ	TCGA-AR-A5QQ-01A-01-TSA.5063D04F-D334-4A1F-A2C5-D9B4D3B2D12D.svs
3327	5.3265	TCGA-AR-A5QQ	TCGA-AR-A5QQ-01A-01-TSA.5063D04F-D334-4A1F-A2C5-D9B4D3B2D12D.svs
3328	4.03192	TCGA-AR-A5QQ	TCGA-AR-A5QQ-01A-01-TSA.5063D04F-D334-4A1F-A2C5-D9B4D3B2D12D.svs
3329	4.06273	TCGA-AR-A5QQ	TCGA-AR-A5QQ-01A-01-TSA.5063D04F-D334-4A1F-A2C5-D9B4D3B2D12D.svs
3330	4.99627	TCGA-AR-A5QQ	TCGA-AR-A5QQ-01A-01-TSA.5063D04F-D334-4A1F-A2C5-D9B4D3B2D12D.svs
3331	3.75478	TCGA-AR-A5QQ	TCGA-AR-A5QQ-01A-01-TSA.5063D04F-D334-4A1F-A2C5-D9B4D3B2D12D.svs
3332	3.84803	TCGA-AR-A5QQ	TCGA-AR-A5QQ-01A-01-TSA.5063D04F-D334-4A1F-A2C5-D9B4D3B2D12D.svs
3333	4.1416	TCGA-AR-A5QQ	TCGA-AR-A5QQ-01A-01-TSA.5063D04F-D334-4A1F-A2C5-D9B4D3B2D12D.svs
3334	3.68907	TCGA-AR-A5QQ	TCGA-AR-A5QQ-01A-01-TSA.5063D04F-D334-4A1F-A2C5-D9B4D3B2D12D.svs
3335	3.19338	TCGA-AR-A5QQ	TCGA-AR-A5QQ-01A-01-TSA.5063D04F-D334-4A1F-A2C5-D9B4D3B2D12D.svs
3336	3.56251	TCGA-AR-A5QQ	TCGA-AR-A5QQ-01A-01-TSA.5063D04F-D334-4A1F-A2C5-D9B4D3B2D12D.svs
3337	3.76518	TCGA-AR-A5QQ	TCGA-AR-A5QQ-01A-01-TSA.5063D04F-D334-4A1F-A2C5-D9B4D3B2D12D.svs
3338	3.52306	TCGA-AR-A5QQ	TCGA-AR-A5QQ-01A-01-TSA.5063D04F-D334-4A1F-A2C5-D9B4D3B2D12D.svs
3339	5.13144	TCGA-AR-A5QQ	TCGA-AR-A5QQ-01A-01-TSA.5063D04F-D334-4A1F-A2C5-D9B4D3B2D12D.svs
3340	3.95131	TCGA-AR-A5QQ	TCGA-AR-A5QQ-01A-01-TSA.5063D04F-D334-4A1F-A2C5-D9B4D3B2D12D.svs
3341	5.44455	TCGA-AR-A5QQ	TCGA-AR-A5QQ-01A-01-TSA.5063D04F-D334-4A1F-A2C5-D9B4D3B2D12D.svs
3342	5.95956	TCGA-AR-A5QQ	TCGA-AR-A5QQ-01A-01-TSA.5063D04F-D334-4A1F-A2C5-D9B4D3B2D12D.svs
3343	6.32165	TCGA-AR-A5QQ	TCGA-AR-A5QQ-01A-01-TSA.5063D04F-D334-4A1F-A2C5-D9B4D3B2D12D.svs
3609	7.49452	TCGA-AR-A5QQ	TCGA-AR-A5QQ-01A-01-TSA.5063D04F-D334-4A1F-A2C5-D9B4D3B2D12D.svs
3783	6.3592	TCGA-AR-A5QQ	TCGA-AR-A5QQ-01A-01-TSA.5063D04F-D334-4A1F-A2C5-D9B4D3B2D12D.svs
3784	6.1065	TCGA-AR-A5QQ	TCGA-AR-A5QQ-01A-01-TSA.5063D04F-D334-4A1F-A2C5-D9B4D3B2D12D.svs
3785	5.60243	TCGA-AR-A5QQ	TCGA-AR-A5QQ-01A-01-TSA.5063D04F-D334-4A1F-A2C5-D9B4D3B2D12D.svs
3786	5.2921	TCGA-AR-A5QQ	TCGA-AR-A5QQ-01A-01-TSA.5063D04F-D334-4A1F-A2C5-D9B4D3B2D12D.svs
3787	4.53027	TCGA-AR-A5QQ	TCGA-AR-A5QQ-01A-01-TSA.5063D04F-D334-4A1F-A2C5-D9B4D3B2D12D.svs
3788	4.4216	TCGA-AR-A5QQ	TCGA-AR-A5QQ-01A-01-TSA.5063D04F-D334-4A1F-A2C5-D9B4D3B2D12D.svs
3789	3.68295	TCGA-AR-A5QQ	TCGA-AR-A5QQ-01A-01-TSA.5063D04F-D334-4A1F-A2C5-D9B4D3B2D12D.svs
3790	4.65375	TCGA-AR-A5QQ	TCGA-AR-A5QQ-01A-01-TSA.5063D04F-D334-4A1F-A2C5-D9B4D3B2D12D.svs
3791	4.19228	TCGA-AR-A5QQ	TCGA-AR-A5QQ-01A-01-TSA.5063D04F-D334-4A1F-A2C5-D9B4D3B2D12D.svs
3792	3.56716	TCGA-AR-A5QQ	TCGA-AR-A5QQ-01A-01-TSA.5063D04F-D334-4A1F-A2C5-D9B4D3B2D12D.svs
3793	4.28747	TCGA-AR-A5QQ	TCGA-AR-A5QQ-01A-01-TSA.5063D04F-D334-4A1F-A2C5-D9B4D3B2D12D.svs
3794	3.69599	TCGA-AR-A5QQ	TCGA-AR-A5QQ-01A-01-TSA.5063D04F-D334-4A1F-A2C5-D9B4D3B2D12D.svs
3795	4.73731	TCGA-AR-A5QQ	TCGA-AR-A5QQ-01A-01-TSA.5063D04F-D334-4A1F-A2C5-D9B4D3B2D12D.svs
3796	4.3247	TCGA-AR-A5QQ	TCGA-AR-A5QQ-01A-01-TSA.5063D04F-D334-4A1F-A2C5-D9B4D3B2D12D.svs
3797	4.36689	TCGA-AR-A5QQ	TCGA-AR-A5QQ-01A-01-TSA.5063D04F-D334-4A1F-A2C5-D9B4D3B2D12D.svs
3798	3.93327	TCGA-AR-A5QQ	TCGA-AR-A5QQ-01A-01-TSA.5063D04F-D334-4A1F-A2C5-D9B4D3B2D12D.svs
3799	3.71757	TCGA-AR-A5QQ	TCGA-AR-A5QQ-01A-01-TSA.5063D04F-D334-4A1F-A2C5-D9B4D3B2D12D.svs
3800	4.42622	TCGA-AR-A5QQ	TCGA-AR-A5QQ-01A-01-TSA.5063D04F-D334-4A1F-A2C5-D9B4D3B2D12D.svs
3801	2.558	TCGA-AR-A5QQ	TCGA-AR-A5QQ-01A-01-TSA.5063D04F-D334-4A1F-A2C5-D9B4D3B2D12D.svs
3802	4.08595	TCGA-AR-A5QQ	TCGA-AR-A5QQ-01A-01-TSA.5063D04F-D334-4A1F-A2C5-D9B4D3B2D12D.svs
3803	4.07364	TCGA-AR-A5QQ	TCGA-AR-A5QQ-01A-01-TSA.5063D04F-D334-4A1F-A2C5-D9B4D3B2D12D.svs
3804	2.82733	TCGA-AR-A5QQ	TCGA-AR-A5QQ-01A-01-TSA.5063D04F-D334-4A1F-A2C5-D9B4D3B2D12D.svs
3805	3.36992	TCGA-AR-A5QQ	TCGA-AR-A5QQ-01A-01-TSA.5063D04F-D334-4A1F-A2C5-D9B4D3B2D12D.svs
3806	5.13506	TCGA-AR-A5QQ	TCGA-AR-A5QQ-01A-01-TSA.5063D04F-D334-4A1F-A2C5-D9B4D3B2D12D.svs
3807	4.28937	TCGA-AR-A5QQ	TCGA-AR-A5QQ-01A-01-TSA.5063D04F-D334-4A1F-A2C5-D9B4D3B2D12D.svs
3808	5.14436	TCGA-AR-A5QQ	TCGA-AR-A5QQ-01A-01-TSA.5063D04F-D334-4A1F-A2C5-D9B4D3B2D12D.svs
3809	3.56307	TCGA-AR-A5QQ	TCGA-AR-A5QQ-01A-01-TSA.5063D04F-D334-4A1F-A2C5-D9B4D3B2D12D.svs
3810	5.14664	TCGA-AR-A5QQ	TCGA-AR-A5QQ-01A-01-TSA.5063D04F-D334-4A1F-A2C5-D9B4D3B2D12D.svs
3811	6.87841	TCGA-AR-A5QQ	TCGA-AR-A5QQ-01A-01-TSA.5063D04F-D334-4A1F-A2C5-D9B4D3B2D12D.svs
4069	5.28586	TCGA-AR-A5QQ	TCGA-AR-A5QQ-01A-01-TSA.5063D04F-D334-4A1F-A2C5-D9B4D3B2D12D.svs
4073	3.53107	TCGA-AR-A5QQ	TCGA-AR-A5QQ-01A-01-TSA.5063D04F-D334-4A1F-A2C5-D9B4D3B2D12D.svs
4076	7.52011	TCGA-AR-A5QQ	TCGA-AR-A5QQ-01A-01-TSA.5063D04F-D334-4A1F-A2C5-D9B4D3B2D12D.svs
4077	6.37458	TCGA-AR-A5QQ	TCGA-AR-A5QQ-01A-01-TSA.5063D04F-D334-4A1F-A2C5-D9B4D3B2D12D.svs
4078	5.74885	TCGA-AR-A5QQ	TCGA-AR-A5QQ-01A-01-TSA.5063D04F-D334-4A1F-A2C5-D9B4D3B2D12D.svs
4249	6.7398	TCGA-AR-A5QQ	TCGA-AR-A5QQ-01A-01-TSA.5063D04F-D334-4A1F-A2C5-D9B4D3B2D12D.svs
4250	6.54239	TCGA-AR-A5QQ	TCGA-AR-A5QQ-01A-01-TSA.5063D04F-D334-4A1F-A2C5-D9B4D3B2D12D.svs
4251	4.46926	TCGA-AR-A5QQ	TCGA-AR-A5QQ-01A-01-TSA.5063D04F-D334-4A1F-A2C5-D9B4D3B2D12D.svs
4252	5.42928	TCGA-AR-A5QQ	TCGA-AR-A5QQ-01A-01-TSA.5063D04F-D334-4A1F-A2C5-D9B4D3B2D12D.svs
4253	5.1104	TCGA-AR-A5QQ	TCGA-AR-A5QQ-01A-01-TSA.5063D04F-D334-4A1F-A2C5-D9B4D3B2D12D.svs
4254	5.40906	TCGA-AR-A5QQ	TCGA-AR-A5QQ-01A-01-TSA.5063D04F-D334-4A1F-A2C5-D9B4D3B2D12D.svs
4255	4.854	TCGA-AR-A5QQ	TCGA-AR-A5QQ-01A-01-TSA.5063D04F-D334-4A1F-A2C5-D9B4D3B2D12D.svs
4256	4.70256	TCGA-AR-A5QQ	TCGA-AR-A5QQ-01A-01-TSA.5063D04F-D334-4A1F-A2C5-D9B4D3B2D12D.svs
4257	4.33925	TCGA-AR-A5QQ	TCGA-AR-A5QQ-01A-01-TSA.5063D04F-D334-4A1F-A2C5-D9B4D3B2D12D.svs
4258	4.43868	TCGA-AR-A5QQ	TCGA-AR-A5QQ-01A-01-TSA.5063D04F-D334-4A1F-A2C5-D9B4D3B2D12D.svs
4259	4.38471	TCGA-AR-A5QQ	TCGA-AR-A5QQ-01A-01-TSA.5063D04F-D334-4A1F-A2C5-D9B4D3B2D12D.svs
4260	4.5724	TCGA-AR-A5QQ	TCGA-AR-A5QQ-01A-01-TSA.5063D04F-D334-4A1F-A2C5-D9B4D3B2D12D.svs
4261	3.17882	TCGA-AR-A5QQ	TCGA-AR-A5QQ-01A-01-TSA.5063D04F-D334-4A1F-A2C5-D9B4D3B2D12D.svs
4262	4.7593	TCGA-AR-A5QQ	TCGA-AR-A5QQ-01A-01-TSA.5063D04F-D334-4A1F-A2C5-D9B4D3B2D12D.svs
4263	3.13508	TCGA-AR-A5QQ	TCGA-AR-A5QQ-01A-01-TSA.5063D04F-D334-4A1F-A2C5-D9B4D3B2D12D.svs
4264	4.11746	TCGA-AR-A5QQ	TCGA-AR-A5QQ-01A-01-TSA.5063D04F-D334-4A1F-A2C5-D9B4D3B2D12D.svs
4265	4.33816	TCGA-AR-A5QQ	TCGA-AR-A5QQ-01A-01-TSA.5063D04F-D334-4A1F-A2C5-D9B4D3B2D12D.svs
4266	5.28939	TCGA-AR-A5QQ	TCGA-AR-A5QQ-01A-01-TSA.5063D04F-D334-4A1F-A2C5-D9B4D3B2D12D.svs
4267	4.2665	TCGA-AR-A5QQ	TCGA-AR-A5QQ-01A-01-TSA.5063D04F-D334-4A1F-A2C5-D9B4D3B2D12D.svs
4268	4.22525	TCGA-AR-A5QQ	TCGA-AR-A5QQ-01A-01-TSA.5063D04F-D334-4A1F-A2C5-D9B4D3B2D12D.svs
4269	4.23495	TCGA-AR-A5QQ	TCGA-AR-A5QQ-01A-01-TSA.5063D04F-D334-4A1F-A2C5-D9B4D3B2D12D.svs
4270	3.1275	TCGA-AR-A5QQ	TCGA-AR-A5QQ-01A-01-TSA.5063D04F-D334-4A1F-A2C5-D9B4D3B2D12D.svs
4271	3.67042	TCGA-AR-A5QQ	TCGA-AR-A5QQ-01A-01-TSA.5063D04F-D334-4A1F-A2C5-D9B4D3B2D12D.svs
4272	4.17915	TCGA-AR-A5QQ	TCGA-AR-A5QQ-01A-01-TSA.5063D04F-D334-4A1F-A2C5-D9B4D3B2D12D.svs
4273	3.56605	TCGA-AR-A5QQ	TCGA-AR-A5QQ-01A-01-TSA.5063D04F-D334-4A1F-A2C5-D9B4D3B2D12D.svs
4274	5.15184	TCGA-AR-A5QQ	TCGA-AR-A5QQ-01A-01-TSA.5063D04F-D334-4A1F-A2C5-D9B4D3B2D12D.svs
4275	5.47435	TCGA-AR-A5QQ	TCGA-AR-A5QQ-01A-01-TSA.5063D04F-D334-4A1F-A2C5-D9B4D3B2D12D.svs
4276	5.49389	TCGA-AR-A5QQ	TCGA-AR-A5QQ-01A-01-TSA.5063D04F-D334-4A1F-A2C5-D9B4D3B2D12D.svs
4277	5.69079	TCGA-AR-A5QQ	TCGA-AR-A5QQ-01A-01-TSA.5063D04F-D334-4A1F-A2C5-D9B4D3B2D12D.svs
4278	5.37259	TCGA-AR-A5QQ	TCGA-AR-A5QQ-01A-01-TSA.5063D04F-D334-4A1F-A2C5-D9B4D3B2D12D.svs
4280	4.67807	TCGA-AR-A5QQ	TCGA-AR-A5QQ-01A-01-TSA.5063D04F-D334-4A1F-A2C5-D9B4D3B2D12D.svs
4281	2.66858	TCGA-AR-A5QQ	TCGA-AR-A5QQ-01A-01-TSA.5063D04F-D334-4A1F-A2C5-D9B4D3B2D12D.svs
4282	4.16829	TCGA-AR-A5QQ	TCGA-AR-A5QQ-01A-01-TSA.5063D04F-D334-4A1F-A2C5-D9B4D3B2D12D.svs
4537	6.30597	TCGA-AR-A5QQ	TCGA-AR-A5QQ-01A-01-TSA.5063D04F-D334-4A1F-A2C5-D9B4D3B2D12D.svs
4538	6.02937	TCGA-AR-A5QQ	TCGA-AR-A5QQ-01A-01-TSA.5063D04F-D334-4A1F-A2C5-D9B4D3B2D12D.svs
4539	5.04448	TCGA-AR-A5QQ	TCGA-AR-A5QQ-01A-01-TSA.5063D04F-D334-4A1F-A2C5-D9B4D3B2D12D.svs
4540	5.73525	TCGA-AR-A5QQ	TCGA-AR-A5QQ-01A-01-TSA.5063D04F-D334-4A1F-A2C5-D9B4D3B2D12D.svs
4541	5.75612	TCGA-AR-A5QQ	TCGA-AR-A5QQ-01A-01-TSA.5063D04F-D334-4A1F-A2C5-D9B4D3B2D12D.svs
4542	4.77341	TCGA-AR-A5QQ	TCGA-AR-A5QQ-01A-01-TSA.5063D04F-D334-4A1F-A2C5-D9B4D3B2D12D.svs
4543	5.88278	TCGA-AR-A5QQ	TCGA-AR-A5QQ-01A-01-TSA.5063D04F-D334-4A1F-A2C5-D9B4D3B2D12D.svs
4544	5.07091	TCGA-AR-A5QQ	TCGA-AR-A5QQ-01A-01-TSA.5063D04F-D334-4A1F-A2C5-D9B4D3B2D12D.svs
4545	5.28571	TCGA-AR-A5QQ	TCGA-AR-A5QQ-01A-01-TSA.5063D04F-D334-4A1F-A2C5-D9B4D3B2D12D.svs
4546	4.75996	TCGA-AR-A5QQ	TCGA-AR-A5QQ-01A-01-TSA.5063D04F-D334-4A1F-A2C5-D9B4D3B2D12D.svs
4547	7.02414	TCGA-AR-A5QQ	TCGA-AR-A5QQ-01A-01-TSA.5063D04F-D334-4A1F-A2C5-D9B4D3B2D12D.svs
4716	8.48326	TCGA-AR-A5QQ	TCGA-AR-A5QQ-01A-01-TSA.5063D04F-D334-4A1F-A2C5-D9B4D3B2D12D.svs
4717	5.31516	TCGA-AR-A5QQ	TCGA-AR-A5QQ-01A-01-TSA.5063D04F-D334-4A1F-A2C5-D9B4D3B2D12D.svs
4718	3.19344	TCGA-AR-A5QQ	TCGA-AR-A5QQ-01A-01-TSA.5063D04F-D334-4A1F-A2C5-D9B4D3B2D12D.svs
4719	4.44926	TCGA-AR-A5QQ	TCGA-AR-A5QQ-01A-01-TSA.5063D04F-D334-4A1F-A2C5-D9B4D3B2D12D.svs
4720	4.26065	TCGA-AR-A5QQ	TCGA-AR-A5QQ-01A-01-TSA.5063D04F-D334-4A1F-A2C5-D9B4D3B2D12D.svs
4721	5.39827	TCGA-AR-A5QQ	TCGA-AR-A5QQ-01A-01-TSA.5063D04F-D334-4A1F-A2C5-D9B4D3B2D12D.svs
4722	3.45967	TCGA-AR-A5QQ	TCGA-AR-A5QQ-01A-01-TSA.5063D04F-D334-4A1F-A2C5-D9B4D3B2D12D.svs
4723	4.5329	TCGA-AR-A5QQ	TCGA-AR-A5QQ-01A-01-TSA.5063D04F-D334-4A1F-A2C5-D9B4D3B2D12D.svs
4724	5.02493	TCGA-AR-A5QQ	TCGA-AR-A5QQ-01A-01-TSA.5063D04F-D334-4A1F-A2C5-D9B4D3B2D12D.svs
4725	5.85155	TCGA-AR-A5QQ	TCGA-AR-A5QQ-01A-01-TSA.5063D04F-D334-4A1F-A2C5-D9B4D3B2D12D.svs
4726	5.61073	TCGA-AR-A5QQ	TCGA-AR-A5QQ-01A-01-TSA.5063D04F-D334-4A1F-A2C5-D9B4D3B2D12D.svs
4727	5.16651	TCGA-AR-A5QQ	TCGA-AR-A5QQ-01A-01-TSA.5063D04F-D334-4A1F-A2C5-D9B4D3B2D12D.svs
4728	4.33971	TCGA-AR-A5QQ	TCGA-AR-A5QQ-01A-01-TSA.5063D04F-D334-4A1F-A2C5-D9B4D3B2D12D.svs
4729	4.13971	TCGA-AR-A5QQ	TCGA-AR-A5QQ-01A-01-TSA.5063D04F-D334-4A1F-A2C5-D9B4D3B2D12D.svs
4730	3.64667	TCGA-AR-A5QQ	TCGA-AR-A5QQ-01A-01-TSA.5063D04F-D334-4A1F-A2C5-D9B4D3B2D12D.svs
4731	3.25925	TCGA-AR-A5QQ	TCGA-AR-A5QQ-01A-01-TSA.5063D04F-D334-4A1F-A2C5-D9B4D3B2D12D.svs
4732	3.81239	TCGA-AR-A5QQ	TCGA-AR-A5QQ-01A-01-TSA.5063D04F-D334-4A1F-A2C5-D9B4D3B2D12D.svs
4733	4.11386	TCGA-AR-A5QQ	TCGA-AR-A5QQ-01A-01-TSA.5063D04F-D334-4A1F-A2C5-D9B4D3B2D12D.svs
4734	4.86142	TCGA-AR-A5QQ	TCGA-AR-A5QQ-01A-01-TSA.5063D04F-D334-4A1F-A2C5-D9B4D3B2D12D.svs
4735	3.70953	TCGA-AR-A5QQ	TCGA-AR-A5QQ-01A-01-TSA.5063D04F-D334-4A1F-A2C5-D9B4D3B2D12D.svs
4736	4.35524	TCGA-AR-A5QQ	TCGA-AR-A5QQ-01A-01-TSA.5063D04F-D334-4A1F-A2C5-D9B4D3B2D12D.svs
4737	4.44296	TCGA-AR-A5QQ	TCGA-AR-A5QQ-01A-01-TSA.5063D04F-D334-4A1F-A2C5-D9B4D3B2D12D.svs
4738	3.91169	TCGA-AR-A5QQ	TCGA-AR-A5QQ-01A-01-TSA.5063D04F-D334-4A1F-A2C5-D9B4D3B2D12D.svs
4739	3.62142	TCGA-AR-A5QQ	TCGA-AR-A5QQ-01A-01-TSA.5063D04F-D334-4A1F-A2C5-D9B4D3B2D12D.svs
4740	4.54789	TCGA-AR-A5QQ	TCGA-AR-A5QQ-01A-01-TSA.5063D04F-D334-4A1F-A2C5-D9B4D3B2D12D.svs
4741	4.09741	TCGA-AR-A5QQ	TCGA-AR-A5QQ-01A-01-TSA.5063D04F-D334-4A1F-A2C5-D9B4D3B2D12D.svs
4742	3.92368	TCGA-AR-A5QQ	TCGA-AR-A5QQ-01A-01-TSA.5063D04F-D334-4A1F-A2C5-D9B4D3B2D12D.svs
4743	6.13349	TCGA-AR-A5QQ	TCGA-AR-A5QQ-01A-01-TSA.5063D04F-D334-4A1F-A2C5-D9B4D3B2D12D.svs
4744	6.09045	TCGA-AR-A5QQ	TCGA-AR-A5QQ-01A-01-TSA.5063D04F-D334-4A1F-A2C5-D9B4D3B2D12D.svs
4745	6.02621	TCGA-AR-A5QQ	TCGA-AR-A5QQ-01A-01-TSA.5063D04F-D334-4A1F-A2C5-D9B4D3B2D12D.svs
4746	5.90689	TCGA-AR-A5QQ	TCGA-AR-A5QQ-01A-01-TSA.5063D04F-D334-4A1F-A2C5-D9B4D3B2D12D.svs
5004	6.00742	TCGA-AR-A5QQ	TCGA-AR-A5QQ-01A-01-TSA.5063D04F-D334-4A1F-A2C5-D9B4D3B2D12D.svs
5005	5.98335	TCGA-AR-A5QQ	TCGA-AR-A5QQ-01A-01-TSA.5063D04F-D334-4A1F-A2C5-D9B4D3B2D12D.svs
5006	5.71992	TCGA-AR-A5QQ	TCGA-AR-A5QQ-01A-01-TSA.5063D04F-D334-4A1F-A2C5-D9B4D3B2D12D.svs
5007	5.18653	TCGA-AR-A5QQ	TCGA-AR-A5QQ-01A-01-TSA.5063D04F-D334-4A1F-A2C5-D9B4D3B2D12D.svs
5008	4.26347	TCGA-AR-A5QQ	TCGA-AR-A5QQ-01A-01-TSA.5063D04F-D334-4A1F-A2C5-D9B4D3B2D12D.svs
5009	5.06137	TCGA-AR-A5QQ	TCGA-AR-A5QQ-01A-01-TSA.5063D04F-D334-4A1F-A2C5-D9B4D3B2D12D.svs
5010	5.46483	TCGA-AR-A5QQ	TCGA-AR-A5QQ-01A-01-TSA.5063D04F-D334-4A1F-A2C5-D9B4D3B2D12D.svs
5011	4.24039	TCGA-AR-A5QQ	TCGA-AR-A5QQ-01A-01-TSA.5063D04F-D334-4A1F-A2C5-D9B4D3B2D12D.svs
5012	4.66464	TCGA-AR-A5QQ	TCGA-AR-A5QQ-01A-01-TSA.5063D04F-D334-4A1F-A2C5-D9B4D3B2D12D.svs
5013	4.85283	TCGA-AR-A5QQ	TCGA-AR-A5QQ-01A-01-TSA.5063D04F-D334-4A1F-A2C5-D9B4D3B2D12D.svs
5014	3.67138	TCGA-AR-A5QQ	TCGA-AR-A5QQ-01A-01-TSA.5063D04F-D334-4A1F-A2C5-D9B4D3B2D12D.svs
5015	4.62134	TCGA-AR-A5QQ	TCGA-AR-A5QQ-01A-01-TSA.5063D04F-D334-4A1F-A2C5-D9B4D3B2D12D.svs
5016	5.0736	TCGA-AR-A5QQ	TCGA-AR-A5QQ-01A-01-TSA.5063D04F-D334-4A1F-A2C5-D9B4D3B2D12D.svs
5017	5.44593	TCGA-AR-A5QQ	TCGA-AR-A5QQ-01A-01-TSA.5063D04F-D334-4A1F-A2C5-D9B4D3B2D12D.svs
5018	1.41504	TCGA-AR-A5QQ	TCGA-AR-A5QQ-01A-01-TSA.5063D04F-D334-4A1F-A2C5-D9B4D3B2D12D.svs
5184	6.93818	TCGA-AR-A5QQ	TCGA-AR-A5QQ-01A-01-TSA.5063D04F-D334-4A1F-A2C5-D9B4D3B2D12D.svs
5185	3.4222	TCGA-AR-A5QQ	TCGA-AR-A5QQ-01A-01-TSA.5063D04F-D334-4A1F-A2C5-D9B4D3B2D12D.svs
5186	4.62569	TCGA-AR-A5QQ	TCGA-AR-A5QQ-01A-01-TSA.5063D04F-D334-4A1F-A2C5-D9B4D3B2D12D.svs
5187	4.3442	TCGA-AR-A5QQ	TCGA-AR-A5QQ-01A-01-TSA.5063D04F-D334-4A1F-A2C5-D9B4D3B2D12D.svs
5188	4.64906	TCGA-AR-A5QQ	TCGA-AR-A5QQ-01A-01-TSA.5063D04F-D334-4A1F-A2C5-D9B4D3B2D12D.svs
5189	5.58163	TCGA-AR-A5QQ	TCGA-AR-A5QQ-01A-01-TSA.5063D04F-D334-4A1F-A2C5-D9B4D3B2D12D.svs
5190	5.08746	TCGA-AR-A5QQ	TCGA-AR-A5QQ-01A-01-TSA.5063D04F-D334-4A1F-A2C5-D9B4D3B2D12D.svs
5191	4.52024	TCGA-AR-A5QQ	TCGA-AR-A5QQ-01A-01-TSA.5063D04F-D334-4A1F-A2C5-D9B4D3B2D12D.svs
5192	6.20503	TCGA-AR-A5QQ	TCGA-AR-A5QQ-01A-01-TSA.5063D04F-D334-4A1F-A2C5-D9B4D3B2D12D.svs
5193	4.20677	TCGA-AR-A5QQ	TCGA-AR-A5QQ-01A-01-TSA.5063D04F-D334-4A1F-A2C5-D9B4D3B2D12D.svs
5194	4.90097	TCGA-AR-A5QQ	TCGA-AR-A5QQ-01A-01-TSA.5063D04F-D334-4A1F-A2C5-D9B4D3B2D12D.svs
5195	5.25758	TCGA-AR-A5QQ	TCGA-AR-A5QQ-01A-01-TSA.5063D04F-D334-4A1F-A2C5-D9B4D3B2D12D.svs
5196	4.32268	TCGA-AR-A5QQ	TCGA-AR-A5QQ-01A-01-TSA.5063D04F-D334-4A1F-A2C5-D9B4D3B2D12D.svs
5197	4.61131	TCGA-AR-A5QQ	TCGA-AR-A5QQ-01A-01-TSA.5063D04F-D334-4A1F-A2C5-D9B4D3B2D12D.svs
5198	4.73365	TCGA-AR-A5QQ	TCGA-AR-A5QQ-01A-01-TSA.5063D04F-D334-4A1F-A2C5-D9B4D3B2D12D.svs
5199	4.44668	TCGA-AR-A5QQ	TCGA-AR-A5QQ-01A-01-TSA.5063D04F-D334-4A1F-A2C5-D9B4D3B2D12D.svs
5200	4.92684	TCGA-AR-A5QQ	TCGA-AR-A5QQ-01A-01-TSA.5063D04F-D334-4A1F-A2C5-D9B4D3B2D12D.svs
5201	3.8142	TCGA-AR-A5QQ	TCGA-AR-A5QQ-01A-01-TSA.5063D04F-D334-4A1F-A2C5-D9B4D3B2D12D.svs
5202	3.16534	TCGA-AR-A5QQ	TCGA-AR-A5QQ-01A-01-TSA.5063D04F-D334-4A1F-A2C5-D9B4D3B2D12D.svs
5203	4.61699	TCGA-AR-A5QQ	TCGA-AR-A5QQ-01A-01-TSA.5063D04F-D334-4A1F-A2C5-D9B4D3B2D12D.svs
5204	3.65654	TCGA-AR-A5QQ	TCGA-AR-A5QQ-01A-01-TSA.5063D04F-D334-4A1F-A2C5-D9B4D3B2D12D.svs
5205	4.21699	TCGA-AR-A5QQ	TCGA-AR-A5QQ-01A-01-TSA.5063D04F-D334-4A1F-A2C5-D9B4D3B2D12D.svs
5206	4.60843	TCGA-AR-A5QQ	TCGA-AR-A5QQ-01A-01-TSA.5063D04F-D334-4A1F-A2C5-D9B4D3B2D12D.svs
5207	5.00173	TCGA-AR-A5QQ	TCGA-AR-A5QQ-01A-01-TSA.5063D04F-D334-4A1F-A2C5-D9B4D3B2D12D.svs
5208	5.71375	TCGA-AR-A5QQ	TCGA-AR-A5QQ-01A-01-TSA.5063D04F-D334-4A1F-A2C5-D9B4D3B2D12D.svs
5209	5.29655	TCGA-AR-A5QQ	TCGA-AR-A5QQ-01A-01-TSA.5063D04F-D334-4A1F-A2C5-D9B4D3B2D12D.svs
5210	4.9201	TCGA-AR-A5QQ	TCGA-AR-A5QQ-01A-01-TSA.5063D04F-D334-4A1F-A2C5-D9B4D3B2D12D.svs
5211	5.659	TCGA-AR-A5QQ	TCGA-AR-A5QQ-01A-01-TSA.5063D04F-D334-4A1F-A2C5-D9B4D3B2D12D.svs
5212	5.94419	TCGA-AR-A5QQ	TCGA-AR-A5QQ-01A-01-TSA.5063D04F-D334-4A1F-A2C5-D9B4D3B2D12D.svs
5213	5.53484	TCGA-AR-A5QQ	TCGA-AR-A5QQ-01A-01-TSA.5063D04F-D334-4A1F-A2C5-D9B4D3B2D12D.svs
5214	5.66562	TCGA-AR-A5QQ	TCGA-AR-A5QQ-01A-01-TSA.5063D04F-D334-4A1F-A2C5-D9B4D3B2D12D.svs
5431	-0.115477	TCGA-AR-A5QQ	TCGA-AR-A5QQ-01A-01-TSA.5063D04F-D334-4A1F-A2C5-D9B4D3B2D12D.svs
5472	6.27851	TCGA-AR-A5QQ	TCGA-AR-A5QQ-01A-01-TSA.5063D04F-D334-4A1F-A2C5-D9B4D3B2D12D.svs
5473	4.40582	TCGA-AR-A5QQ	TCGA-AR-A5QQ-01A-01-TSA.5063D04F-D334-4A1F-A2C5-D9B4D3B2D12D.svs
5474	3.86178	TCGA-AR-A5QQ	TCGA-AR-A5QQ-01A-01-TSA.5063D04F-D334-4A1F-A2C5-D9B4D3B2D12D.svs
5475	4.21526	TCGA-AR-A5QQ	TCGA-AR-A5QQ-01A-01-TSA.5063D04F-D334-4A1F-A2C5-D9B4D3B2D12D.svs
5476	4.43318	TCGA-AR-A5QQ	TCGA-AR-A5QQ-01A-01-TSA.5063D04F-D334-4A1F-A2C5-D9B4D3B2D12D.svs
5477	3.94517	TCGA-AR-A5QQ	TCGA-AR-A5QQ-01A-01-TSA.5063D04F-D334-4A1F-A2C5-D9B4D3B2D12D.svs
5478	6.54796	TCGA-AR-A5QQ	TCGA-AR-A5QQ-01A-01-TSA.5063D04F-D334-4A1F-A2C5-D9B4D3B2D12D.svs
5479	4.035	TCGA-AR-A5QQ	TCGA-AR-A5QQ-01A-01-TSA.5063D04F-D334-4A1F-A2C5-D9B4D3B2D12D.svs
5480	3.98156	TCGA-AR-A5QQ	TCGA-AR-A5QQ-01A-01-TSA.5063D04F-D334-4A1F-A2C5-D9B4D3B2D12D.svs
5481	3.53416	TCGA-AR-A5QQ	TCGA-AR-A5QQ-01A-01-TSA.5063D04F-D334-4A1F-A2C5-D9B4D3B2D12D.svs
5482	4.82031	TCGA-AR-A5QQ	TCGA-AR-A5QQ-01A-01-TSA.5063D04F-D334-4A1F-A2C5-D9B4D3B2D12D.svs
5483	4.93849	TCGA-AR-A5QQ	TCGA-AR-A5QQ-01A-01-TSA.5063D04F-D334-4A1F-A2C5-D9B4D3B2D12D.svs
5484	4.42086	TCGA-AR-A5QQ	TCGA-AR-A5QQ-01A-01-TSA.5063D04F-D334-4A1F-A2C5-D9B4D3B2D12D.svs
5485	5.15725	TCGA-AR-A5QQ	TCGA-AR-A5QQ-01A-01-TSA.5063D04F-D334-4A1F-A2C5-D9B4D3B2D12D.svs
5486	5.46837	TCGA-AR-A5QQ	TCGA-AR-A5QQ-01A-01-TSA.5063D04F-D334-4A1F-A2C5-D9B4D3B2D12D.svs
5487	6.58391	TCGA-AR-A5QQ	TCGA-AR-A5QQ-01A-01-TSA.5063D04F-D334-4A1F-A2C5-D9B4D3B2D12D.svs
5652	6.47085	TCGA-AR-A5QQ	TCGA-AR-A5QQ-01A-01-TSA.5063D04F-D334-4A1F-A2C5-D9B4D3B2D12D.svs
5653	2.4779	TCGA-AR-A5QQ	TCGA-AR-A5QQ-01A-01-TSA.5063D04F-D334-4A1F-A2C5-D9B4D3B2D12D.svs
5654	4.20945	TCGA-AR-A5QQ	TCGA-AR-A5QQ-01A-01-TSA.5063D04F-D334-4A1F-A2C5-D9B4D3B2D12D.svs
5655	3.72792	TCGA-AR-A5QQ	TCGA-AR-A5QQ-01A-01-TSA.5063D04F-D334-4A1F-A2C5-D9B4D3B2D12D.svs
5656	4.25169	TCGA-AR-A5QQ	TCGA-AR-A5QQ-01A-01-TSA.5063D04F-D334-4A1F-A2C5-D9B4D3B2D12D.svs
5657	6.36793	TCGA-AR-A5QQ	TCGA-AR-A5QQ-01A-01-TSA.5063D04F-D334-4A1F-A2C5-D9B4D3B2D12D.svs
5658	6.10329	TCGA-AR-A5QQ	TCGA-AR-A5QQ-01A-01-TSA.5063D04F-D334-4A1F-A2C5-D9B4D3B2D12D.svs
5659	4.70442	TCGA-AR-A5QQ	TCGA-AR-A5QQ-01A-01-TSA.5063D04F-D334-4A1F-A2C5-D9B4D3B2D12D.svs
5660	5.26223	TCGA-AR-A5QQ	TCGA-AR-A5QQ-01A-01-TSA.5063D04F-D334-4A1F-A2C5-D9B4D3B2D12D.svs
5661	3.62287	TCGA-AR-A5QQ	TCGA-AR-A5QQ-01A-01-TSA.5063D04F-D334-4A1F-A2C5-D9B4D3B2D12D.svs
5662	5.15564	TCGA-AR-A5QQ	TCGA-AR-A5QQ-01A-01-TSA.5063D04F-D334-4A1F-A2C5-D9B4D3B2D12D.svs
5663	5.42487	TCGA-AR-A5QQ	TCGA-AR-A5QQ-01A-01-TSA.5063D04F-D334-4A1F-A2C5-D9B4D3B2D12D.svs
5664	3.69732	TCGA-AR-A5QQ	TCGA-AR-A5QQ-01A-01-TSA.5063D04F-D334-4A1F-A2C5-D9B4D3B2D12D.svs
5665	4.88195	TCGA-AR-A5QQ	TCGA-AR-A5QQ-01A-01-TSA.5063D04F-D334-4A1F-A2C5-D9B4D3B2D12D.svs
5666	4.80099	TCGA-AR-A5QQ	TCGA-AR-A5QQ-01A-01-TSA.5063D04F-D334-4A1F-A2C5-D9B4D3B2D12D.svs
5667	4.26412	TCGA-AR-A5QQ	TCGA-AR-A5QQ-01A-01-TSA.5063D04F-D334-4A1F-A2C5-D9B4D3B2D12D.svs
5668	4.58803	TCGA-AR-A5QQ	TCGA-AR-A5QQ-01A-01-TSA.5063D04F-D334-4A1F-A2C5-D9B4D3B2D12D.svs
5669	4.13537	TCGA-AR-A5QQ	TCGA-AR-A5QQ-01A-01-TSA.5063D04F-D334-4A1F-A2C5-D9B4D3B2D12D.svs
5670	4.73993	TCGA-AR-A5QQ	TCGA-AR-A5QQ-01A-01-TSA.5063D04F-D334-4A1F-A2C5-D9B4D3B2D12D.svs
5671	4.1733	TCGA-AR-A5QQ	TCGA-AR-A5QQ-01A-01-TSA.5063D04F-D334-4A1F-A2C5-D9B4D3B2D12D.svs
5672	3.92495	TCGA-AR-A5QQ	TCGA-AR-A5QQ-01A-01-TSA.5063D04F-D334-4A1F-A2C5-D9B4D3B2D12D.svs
5673	3.99366	TCGA-AR-A5QQ	TCGA-AR-A5QQ-01A-01-TSA.5063D04F-D334-4A1F-A2C5-D9B4D3B2D12D.svs
5674	5.09727	TCGA-AR-A5QQ	TCGA-AR-A5QQ-01A-01-TSA.5063D04F-D334-4A1F-A2C5-D9B4D3B2D12D.svs
5675	3.63788	TCGA-AR-A5QQ	TCGA-AR-A5QQ-01A-01-TSA.5063D04F-D334-4A1F-A2C5-D9B4D3B2D12D.svs
5676	4.8901	TCGA-AR-A5QQ	TCGA-AR-A5QQ-01A-01-TSA.5063D04F-D334-4A1F-A2C5-D9B4D3B2D12D.svs
5677	5.30446	TCGA-AR-A5QQ	TCGA-AR-A5QQ-01A-01-TSA.5063D04F-D334-4A1F-A2C5-D9B4D3B2D12D.svs
5678	5.62593	TCGA-AR-A5QQ	TCGA-AR-A5QQ-01A-01-TSA.5063D04F-D334-4A1F-A2C5-D9B4D3B2D12D.svs
5679	5.63053	TCGA-AR-A5QQ	TCGA-AR-A5QQ-01A-01-TSA.5063D04F-D334-4A1F-A2C5-D9B4D3B2D12D.svs
5680	6.85264	TCGA-AR-A5QQ	TCGA-AR-A5QQ-01A-01-TSA.5063D04F-D334-4A1F-A2C5-D9B4D3B2D12D.svs
5681	5.94959	TCGA-AR-A5QQ	TCGA-AR-A5QQ-01A-01-TSA.5063D04F-D334-4A1F-A2C5-D9B4D3B2D12D.svs
5682	4.40871	TCGA-AR-A5QQ	TCGA-AR-A5QQ-01A-01-TSA.5063D04F-D334-4A1F-A2C5-D9B4D3B2D12D.svs
5684	2.65076	TCGA-AR-A5QQ	TCGA-AR-A5QQ-01A-01-TSA.5063D04F-D334-4A1F-A2C5-D9B4D3B2D12D.svs
5688	1.49057	TCGA-AR-A5QQ	TCGA-AR-A5QQ-01A-01-TSA.5063D04F-D334-4A1F-A2C5-D9B4D3B2D12D.svs
5766	0.126756	TCGA-AR-A5QQ	TCGA-AR-A5QQ-01A-01-TSA.5063D04F-D334-4A1F-A2C5-D9B4D3B2D12D.svs
5897	1.22239	TCGA-AR-A5QQ	TCGA-AR-A5QQ-01A-01-TSA.5063D04F-D334-4A1F-A2C5-D9B4D3B2D12D.svs
5938	7.38873	TCGA-AR-A5QQ	TCGA-AR-A5QQ-01A-01-TSA.5063D04F-D334-4A1F-A2C5-D9B4D3B2D12D.svs
5939	5.68738	TCGA-AR-A5QQ	TCGA-AR-A5QQ-01A-01-TSA.5063D04F-D334-4A1F-A2C5-D9B4D3B2D12D.svs
5940	5.79134	TCGA-AR-A5QQ	TCGA-AR-A5QQ-01A-01-TSA.5063D04F-D334-4A1F-A2C5-D9B4D3B2D12D.svs
5941	4.8227	TCGA-AR-A5QQ	TCGA-AR-A5QQ-01A-01-TSA.5063D04F-D334-4A1F-A2C5-D9B4D3B2D12D.svs
5942	4.35068	TCGA-AR-A5QQ	TCGA-AR-A5QQ-01A-01-TSA.5063D04F-D334-4A1F-A2C5-D9B4D3B2D12D.svs
5943	4.00133	TCGA-AR-A5QQ	TCGA-AR-A5QQ-01A-01-TSA.5063D04F-D334-4A1F-A2C5-D9B4D3B2D12D.svs
5944	3.53723	TCGA-AR-A5QQ	TCGA-AR-A5QQ-01A-01-TSA.5063D04F-D334-4A1F-A2C5-D9B4D3B2D12D.svs
5945	2.75149	TCGA-AR-A5QQ	TCGA-AR-A5QQ-01A-01-TSA.5063D04F-D334-4A1F-A2C5-D9B4D3B2D12D.svs
5946	3.42761	TCGA-AR-A5QQ	TCGA-AR-A5QQ-01A-01-TSA.5063D04F-D334-4A1F-A2C5-D9B4D3B2D12D.svs
5947	3.07317	TCGA-AR-A5QQ	TCGA-AR-A5QQ-01A-01-TSA.5063D04F-D334-4A1F-A2C5-D9B4D3B2D12D.svs
5948	2.90362	TCGA-AR-A5QQ	TCGA-AR-A5QQ-01A-01-TSA.5063D04F-D334-4A1F-A2C5-D9B4D3B2D12D.svs
5949	3.48379	TCGA-AR-A5QQ	TCGA-AR-A5QQ-01A-01-TSA.5063D04F-D334-4A1F-A2C5-D9B4D3B2D12D.svs
5950	2.66775	TCGA-AR-A5QQ	TCGA-AR-A5QQ-01A-01-TSA.5063D04F-D334-4A1F-A2C5-D9B4D3B2D12D.svs
5951	3.80116	TCGA-AR-A5QQ	TCGA-AR-A5QQ-01A-01-TSA.5063D04F-D334-4A1F-A2C5-D9B4D3B2D12D.svs
5952	4.89797	TCGA-AR-A5QQ	TCGA-AR-A5QQ-01A-01-TSA.5063D04F-D334-4A1F-A2C5-D9B4D3B2D12D.svs
5953	5.95983	TCGA-AR-A5QQ	TCGA-AR-A5QQ-01A-01-TSA.5063D04F-D334-4A1F-A2C5-D9B4D3B2D12D.svs
5954	6.31701	TCGA-AR-A5QQ	TCGA-AR-A5QQ-01A-01-TSA.5063D04F-D334-4A1F-A2C5-D9B4D3B2D12D.svs
5955	5.60352	TCGA-AR-A5QQ	TCGA-AR-A5QQ-01A-01-TSA.5063D04F-D334-4A1F-A2C5-D9B4D3B2D12D.svs
5956	4.87414	TCGA-AR-A5QQ	TCGA-AR-A5QQ-01A-01-TSA.5063D04F-D334-4A1F-A2C5-D9B4D3B2D12D.svs
6119	7.82409	TCGA-AR-A5QQ	TCGA-AR-A5QQ-01A-01-TSA.5063D04F-D334-4A1F-A2C5-D9B4D3B2D12D.svs
6120	5.42377	TCGA-AR-A5QQ	TCGA-AR-A5QQ-01A-01-TSA.5063D04F-D334-4A1F-A2C5-D9B4D3B2D12D.svs
6121	4.09196	TCGA-AR-A5QQ	TCGA-AR-A5QQ-01A-01-TSA.5063D04F-D334-4A1F-A2C5-D9B4D3B2D12D.svs
6122	5.31841	TCGA-AR-A5QQ	TCGA-AR-A5QQ-01A-01-TSA.5063D04F-D334-4A1F-A2C5-D9B4D3B2D12D.svs
6123	4.0719	TCGA-AR-A5QQ	TCGA-AR-A5QQ-01A-01-TSA.5063D04F-D334-4A1F-A2C5-D9B4D3B2D12D.svs
6124	2.89553	TCGA-AR-A5QQ	TCGA-AR-A5QQ-01A-01-TSA.5063D04F-D334-4A1F-A2C5-D9B4D3B2D12D.svs
6125	2.63606	TCGA-AR-A5QQ	TCGA-AR-A5QQ-01A-01-TSA.5063D04F-D334-4A1F-A2C5-D9B4D3B2D12D.svs
6126	3.57282	TCGA-AR-A5QQ	TCGA-AR-A5QQ-01A-01-TSA.5063D04F-D334-4A1F-A2C5-D9B4D3B2D12D.svs
6127	5.76707	TCGA-AR-A5QQ	TCGA-AR-A5QQ-01A-01-TSA.5063D04F-D334-4A1F-A2C5-D9B4D3B2D12D.svs
6128	4.54854	TCGA-AR-A5QQ	TCGA-AR-A5QQ-01A-01-TSA.5063D04F-D334-4A1F-A2C5-D9B4D3B2D12D.svs
6129	5.10876	TCGA-AR-A5QQ	TCGA-AR-A5QQ-01A-01-TSA.5063D04F-D334-4A1F-A2C5-D9B4D3B2D12D.svs
6130	3.95082	TCGA-AR-A5QQ	TCGA-AR-A5QQ-01A-01-TSA.5063D04F-D334-4A1F-A2C5-D9B4D3B2D12D.svs
6131	4.22182	TCGA-AR-A5QQ	TCGA-AR-A5QQ-01A-01-TSA.5063D04F-D334-4A1F-A2C5-D9B4D3B2D12D.svs
6132	6.07347	TCGA-AR-A5QQ	TCGA-AR-A5QQ-01A-01-TSA.5063D04F-D334-4A1F-A2C5-D9B4D3B2D12D.svs
6133	4.0835	TCGA-AR-A5QQ	TCGA-AR-A5QQ-01A-01-TSA.5063D04F-D334-4A1F-A2C5-D9B4D3B2D12D.svs
6134	4.89485	TCGA-AR-A5QQ	TCGA-AR-A5QQ-01A-01-TSA.5063D04F-D334-4A1F-A2C5-D9B4D3B2D12D.svs
6135	5.67591	TCGA-AR-A5QQ	TCGA-AR-A5QQ-01A-01-TSA.5063D04F-D334-4A1F-A2C5-D9B4D3B2D12D.svs
6136	4.37391	TCGA-AR-A5QQ	TCGA-AR-A5QQ-01A-01-TSA.5063D04F-D334-4A1F-A2C5-D9B4D3B2D12D.svs
6137	4.31792	TCGA-AR-A5QQ	TCGA-AR-A5QQ-01A-01-TSA.5063D04F-D334-4A1F-A2C5-D9B4D3B2D12D.svs
6138	3.55555	TCGA-AR-A5QQ	TCGA-AR-A5QQ-01A-01-TSA.5063D04F-D334-4A1F-A2C5-D9B4D3B2D12D.svs
6139	4.22123	TCGA-AR-A5QQ	TCGA-AR-A5QQ-01A-01-TSA.5063D04F-D334-4A1F-A2C5-D9B4D3B2D12D.svs
6140	4.41175	TCGA-AR-A5QQ	TCGA-AR-A5QQ-01A-01-TSA.5063D04F-D334-4A1F-A2C5-D9B4D3B2D12D.svs
6141	4.44147	TCGA-AR-A5QQ	TCGA-AR-A5QQ-01A-01-TSA.5063D04F-D334-4A1F-A2C5-D9B4D3B2D12D.svs
6142	4.64396	TCGA-AR-A5QQ	TCGA-AR-A5QQ-01A-01-TSA.5063D04F-D334-4A1F-A2C5-D9B4D3B2D12D.svs
6143	6.53403	TCGA-AR-A5QQ	TCGA-AR-A5QQ-01A-01-TSA.5063D04F-D334-4A1F-A2C5-D9B4D3B2D12D.svs
6144	4.02503	TCGA-AR-A5QQ	TCGA-AR-A5QQ-01A-01-TSA.5063D04F-D334-4A1F-A2C5-D9B4D3B2D12D.svs
6145	4.3545	TCGA-AR-A5QQ	TCGA-AR-A5QQ-01A-01-TSA.5063D04F-D334-4A1F-A2C5-D9B4D3B2D12D.svs
6146	4.89761	TCGA-AR-A5QQ	TCGA-AR-A5QQ-01A-01-TSA.5063D04F-D334-4A1F-A2C5-D9B4D3B2D12D.svs
6147	4.86969	TCGA-AR-A5QQ	TCGA-AR-A5QQ-01A-01-TSA.5063D04F-D334-4A1F-A2C5-D9B4D3B2D12D.svs
6148	4.17808	TCGA-AR-A5QQ	TCGA-AR-A5QQ-01A-01-TSA.5063D04F-D334-4A1F-A2C5-D9B4D3B2D12D.svs
6149	4.42866	TCGA-AR-A5QQ	TCGA-AR-A5QQ-01A-01-TSA.5063D04F-D334-4A1F-A2C5-D9B4D3B2D12D.svs
6150	5.49541	TCGA-AR-A5QQ	TCGA-AR-A5QQ-01A-01-TSA.5063D04F-D334-4A1F-A2C5-D9B4D3B2D12D.svs
6151	5.48285	TCGA-AR-A5QQ	TCGA-AR-A5QQ-01A-01-TSA.5063D04F-D334-4A1F-A2C5-D9B4D3B2D12D.svs
6404	6.69907	TCGA-AR-A5QQ	TCGA-AR-A5QQ-01A-01-TSA.5063D04F-D334-4A1F-A2C5-D9B4D3B2D12D.svs
6405	6.1375	TCGA-AR-A5QQ	TCGA-AR-A5QQ-01A-01-TSA.5063D04F-D334-4A1F-A2C5-D9B4D3B2D12D.svs
6406	3.97472	TCGA-AR-A5QQ	TCGA-AR-A5QQ-01A-01-TSA.5063D04F-D334-4A1F-A2C5-D9B4D3B2D12D.svs
6407	4.97887	TCGA-AR-A5QQ	TCGA-AR-A5QQ-01A-01-TSA.5063D04F-D334-4A1F-A2C5-D9B4D3B2D12D.svs
6408	4.5721	TCGA-AR-A5QQ	TCGA-AR-A5QQ-01A-01-TSA.5063D04F-D334-4A1F-A2C5-D9B4D3B2D12D.svs
6409	4.85997	TCGA-AR-A5QQ	TCGA-AR-A5QQ-01A-01-TSA.5063D04F-D334-4A1F-A2C5-D9B4D3B2D12D.svs
6410	3.89575	TCGA-AR-A5QQ	TCGA-AR-A5QQ-01A-01-TSA.5063D04F-D334-4A1F-A2C5-D9B4D3B2D12D.svs
6411	4.06222	TCGA-AR-A5QQ	TCGA-AR-A5QQ-01A-01-TSA.5063D04F-D334-4A1F-A2C5-D9B4D3B2D12D.svs
6412	3.53377	TCGA-AR-A5QQ	TCGA-AR-A5QQ-01A-01-TSA.5063D04F-D334-4A1F-A2C5-D9B4D3B2D12D.svs
6413	3.49212	TCGA-AR-A5QQ	TCGA-AR-A5QQ-01A-01-TSA.5063D04F-D334-4A1F-A2C5-D9B4D3B2D12D.svs
6414	2.2344	TCGA-AR-A5QQ	TCGA-AR-A5QQ-01A-01-TSA.5063D04F-D334-4A1F-A2C5-D9B4D3B2D12D.svs
6415	3.04479	TCGA-AR-A5QQ	TCGA-AR-A5QQ-01A-01-TSA.5063D04F-D334-4A1F-A2C5-D9B4D3B2D12D.svs
6416	3.30956	TCGA-AR-A5QQ	TCGA-AR-A5QQ-01A-01-TSA.5063D04F-D334-4A1F-A2C5-D9B4D3B2D12D.svs
6417	2.9687	TCGA-AR-A5QQ	TCGA-AR-A5QQ-01A-01-TSA.5063D04F-D334-4A1F-A2C5-D9B4D3B2D12D.svs
6418	3.66044	TCGA-AR-A5QQ	TCGA-AR-A5QQ-01A-01-TSA.5063D04F-D334-4A1F-A2C5-D9B4D3B2D12D.svs
6419	3.34755	TCGA-AR-A5QQ	TCGA-AR-A5QQ-01A-01-TSA.5063D04F-D334-4A1F-A2C5-D9B4D3B2D12D.svs
6420	3.97805	TCGA-AR-A5QQ	TCGA-AR-A5QQ-01A-01-TSA.5063D04F-D334-4A1F-A2C5-D9B4D3B2D12D.svs
6421	3.98856	TCGA-AR-A5QQ	TCGA-AR-A5QQ-01A-01-TSA.5063D04F-D334-4A1F-A2C5-D9B4D3B2D12D.svs
6422	4.3596	TCGA-AR-A5QQ	TCGA-AR-A5QQ-01A-01-TSA.5063D04F-D334-4A1F-A2C5-D9B4D3B2D12D.svs
6423	5.56986	TCGA-AR-A5QQ	TCGA-AR-A5QQ-01A-01-TSA.5063D04F-D334-4A1F-A2C5-D9B4D3B2D12D.svs
6587	7.2589	TCGA-AR-A5QQ	TCGA-AR-A5QQ-01A-01-TSA.5063D04F-D334-4A1F-A2C5-D9B4D3B2D12D.svs
6588	3.95846	TCGA-AR-A5QQ	TCGA-AR-A5QQ-01A-01-TSA.5063D04F-D334-4A1F-A2C5-D9B4D3B2D12D.svs
6589	5.85028	TCGA-AR-A5QQ	TCGA-AR-A5QQ-01A-01-TSA.5063D04F-D334-4A1F-A2C5-D9B4D3B2D12D.svs
6590	3.43298	TCGA-AR-A5QQ	TCGA-AR-A5QQ-01A-01-TSA.5063D04F-D334-4A1F-A2C5-D9B4D3B2D12D.svs
6591	4.42013	TCGA-AR-A5QQ	TCGA-AR-A5QQ-01A-01-TSA.5063D04F-D334-4A1F-A2C5-D9B4D3B2D12D.svs
6592	4.72373	TCGA-AR-A5QQ	TCGA-AR-A5QQ-01A-01-TSA.5063D04F-D334-4A1F-A2C5-D9B4D3B2D12D.svs
6593	3.81932	TCGA-AR-A5QQ	TCGA-AR-A5QQ-01A-01-TSA.5063D04F-D334-4A1F-A2C5-D9B4D3B2D12D.svs
6594	3.48616	TCGA-AR-A5QQ	TCGA-AR-A5QQ-01A-01-TSA.5063D04F-D334-4A1F-A2C5-D9B4D3B2D12D.svs
6595	5.34128	TCGA-AR-A5QQ	TCGA-AR-A5QQ-01A-01-TSA.5063D04F-D334-4A1F-A2C5-D9B4D3B2D12D.svs
6596	4.56587	TCGA-AR-A5QQ	TCGA-AR-A5QQ-01A-01-TSA.5063D04F-D334-4A1F-A2C5-D9B4D3B2D12D.svs
6597	5.1917	TCGA-AR-A5QQ	TCGA-AR-A5QQ-01A-01-TSA.5063D04F-D334-4A1F-A2C5-D9B4D3B2D12D.svs
6598	4.08958	TCGA-AR-A5QQ	TCGA-AR-A5QQ-01A-01-TSA.5063D04F-D334-4A1F-A2C5-D9B4D3B2D12D.svs
6599	4.36031	TCGA-AR-A5QQ	TCGA-AR-A5QQ-01A-01-TSA.5063D04F-D334-4A1F-A2C5-D9B4D3B2D12D.svs
6600	5.13614	TCGA-AR-A5QQ	TCGA-AR-A5QQ-01A-01-TSA.5063D04F-D334-4A1F-A2C5-D9B4D3B2D12D.svs
6601	4.8405	TCGA-AR-A5QQ	TCGA-AR-A5QQ-01A-01-TSA.5063D04F-D334-4A1F-A2C5-D9B4D3B2D12D.svs
6602	5.78739	TCGA-AR-A5QQ	TCGA-AR-A5QQ-01A-01-TSA.5063D04F-D334-4A1F-A2C5-D9B4D3B2D12D.svs
6603	5.31517	TCGA-AR-A5QQ	TCGA-AR-A5QQ-01A-01-TSA.5063D04F-D334-4A1F-A2C5-D9B4D3B2D12D.svs
6604	3.48107	TCGA-AR-A5QQ	TCGA-AR-A5QQ-01A-01-TSA.5063D04F-D334-4A1F-A2C5-D9B4D3B2D12D.svs
6605	4.99639	TCGA-AR-A5QQ	TCGA-AR-A5QQ-01A-01-TSA.5063D04F-D334-4A1F-A2C5-D9B4D3B2D12D.svs
6606	4.46907	TCGA-AR-A5QQ	TCGA-AR-A5QQ-01A-01-TSA.5063D04F-D334-4A1F-A2C5-D9B4D3B2D12D.svs
6607	4.82796	TCGA-AR-A5QQ	TCGA-AR-A5QQ-01A-01-TSA.5063D04F-D334-4A1F-A2C5-D9B4D3B2D12D.svs
6608	3.27641	TCGA-AR-A5QQ	TCGA-AR-A5QQ-01A-01-TSA.5063D04F-D334-4A1F-A2C5-D9B4D3B2D12D.svs
6609	4.37048	TCGA-AR-A5QQ	TCGA-AR-A5QQ-01A-01-TSA.5063D04F-D334-4A1F-A2C5-D9B4D3B2D12D.svs
6610	3.4164	TCGA-AR-A5QQ	TCGA-AR-A5QQ-01A-01-TSA.5063D04F-D334-4A1F-A2C5-D9B4D3B2D12D.svs
6611	4.20155	TCGA-AR-A5QQ	TCGA-AR-A5QQ-01A-01-TSA.5063D04F-D334-4A1F-A2C5-D9B4D3B2D12D.svs
6612	4.59005	TCGA-AR-A5QQ	TCGA-AR-A5QQ-01A-01-TSA.5063D04F-D334-4A1F-A2C5-D9B4D3B2D12D.svs
6613	4.21028	TCGA-AR-A5QQ	TCGA-AR-A5QQ-01A-01-TSA.5063D04F-D334-4A1F-A2C5-D9B4D3B2D12D.svs
6614	4.20342	TCGA-AR-A5QQ	TCGA-AR-A5QQ-01A-01-TSA.5063D04F-D334-4A1F-A2C5-D9B4D3B2D12D.svs
6615	4.69945	TCGA-AR-A5QQ	TCGA-AR-A5QQ-01A-01-TSA.5063D04F-D334-4A1F-A2C5-D9B4D3B2D12D.svs
6616	5.68909	TCGA-AR-A5QQ	TCGA-AR-A5QQ-01A-01-TSA.5063D04F-D334-4A1F-A2C5-D9B4D3B2D12D.svs
6617	4.51165	TCGA-AR-A5QQ	TCGA-AR-A5QQ-01A-01-TSA.5063D04F-D334-4A1F-A2C5-D9B4D3B2D12D.svs
6618	4.65792	TCGA-AR-A5QQ	TCGA-AR-A5QQ-01A-01-TSA.5063D04F-D334-4A1F-A2C5-D9B4D3B2D12D.svs
6620	4.45809	TCGA-AR-A5QQ	TCGA-AR-A5QQ-01A-01-TSA.5063D04F-D334-4A1F-A2C5-D9B4D3B2D12D.svs
6621	4.60733	TCGA-AR-A5QQ	TCGA-AR-A5QQ-01A-01-TSA.5063D04F-D334-4A1F-A2C5-D9B4D3B2D12D.svs
6872	5.13516	TCGA-AR-A5QQ	TCGA-AR-A5QQ-01A-01-TSA.5063D04F-D334-4A1F-A2C5-D9B4D3B2D12D.svs
6873	5.63945	TCGA-AR-A5QQ	TCGA-AR-A5QQ-01A-01-TSA.5063D04F-D334-4A1F-A2C5-D9B4D3B2D12D.svs
6874	4.75312	TCGA-AR-A5QQ	TCGA-AR-A5QQ-01A-01-TSA.5063D04F-D334-4A1F-A2C5-D9B4D3B2D12D.svs
6875	4.61264	TCGA-AR-A5QQ	TCGA-AR-A5QQ-01A-01-TSA.5063D04F-D334-4A1F-A2C5-D9B4D3B2D12D.svs
6876	4.04026	TCGA-AR-A5QQ	TCGA-AR-A5QQ-01A-01-TSA.5063D04F-D334-4A1F-A2C5-D9B4D3B2D12D.svs
6877	4.29959	TCGA-AR-A5QQ	TCGA-AR-A5QQ-01A-01-TSA.5063D04F-D334-4A1F-A2C5-D9B4D3B2D12D.svs
6878	5.8912	TCGA-AR-A5QQ	TCGA-AR-A5QQ-01A-01-TSA.5063D04F-D334-4A1F-A2C5-D9B4D3B2D12D.svs
6879	3.39516	TCGA-AR-A5QQ	TCGA-AR-A5QQ-01A-01-TSA.5063D04F-D334-4A1F-A2C5-D9B4D3B2D12D.svs
6880	3.62955	TCGA-AR-A5QQ	TCGA-AR-A5QQ-01A-01-TSA.5063D04F-D334-4A1F-A2C5-D9B4D3B2D12D.svs
6881	2.94653	TCGA-AR-A5QQ	TCGA-AR-A5QQ-01A-01-TSA.5063D04F-D334-4A1F-A2C5-D9B4D3B2D12D.svs
6882	3.97768	TCGA-AR-A5QQ	TCGA-AR-A5QQ-01A-01-TSA.5063D04F-D334-4A1F-A2C5-D9B4D3B2D12D.svs
6883	3.26312	TCGA-AR-A5QQ	TCGA-AR-A5QQ-01A-01-TSA.5063D04F-D334-4A1F-A2C5-D9B4D3B2D12D.svs
6884	3.36824	TCGA-AR-A5QQ	TCGA-AR-A5QQ-01A-01-TSA.5063D04F-D334-4A1F-A2C5-D9B4D3B2D12D.svs
6885	3.01521	TCGA-AR-A5QQ	TCGA-AR-A5QQ-01A-01-TSA.5063D04F-D334-4A1F-A2C5-D9B4D3B2D12D.svs
6886	4.30813	TCGA-AR-A5QQ	TCGA-AR-A5QQ-01A-01-TSA.5063D04F-D334-4A1F-A2C5-D9B4D3B2D12D.svs
6887	4.14871	TCGA-AR-A5QQ	TCGA-AR-A5QQ-01A-01-TSA.5063D04F-D334-4A1F-A2C5-D9B4D3B2D12D.svs
6888	4.11432	TCGA-AR-A5QQ	TCGA-AR-A5QQ-01A-01-TSA.5063D04F-D334-4A1F-A2C5-D9B4D3B2D12D.svs
6889	4.8535	TCGA-AR-A5QQ	TCGA-AR-A5QQ-01A-01-TSA.5063D04F-D334-4A1F-A2C5-D9B4D3B2D12D.svs
6890	5.65776	TCGA-AR-A5QQ	TCGA-AR-A5QQ-01A-01-TSA.5063D04F-D334-4A1F-A2C5-D9B4D3B2D12D.svs
6891	5.12598	TCGA-AR-A5QQ	TCGA-AR-A5QQ-01A-01-TSA.5063D04F-D334-4A1F-A2C5-D9B4D3B2D12D.svs
6892	1.1635	TCGA-AR-A5QQ	TCGA-AR-A5QQ-01A-01-TSA.5063D04F-D334-4A1F-A2C5-D9B4D3B2D12D.svs
7055	6.46431	TCGA-AR-A5QQ	TCGA-AR-A5QQ-01A-01-TSA.5063D04F-D334-4A1F-A2C5-D9B4D3B2D12D.svs
7056	4.83584	TCGA-AR-A5QQ	TCGA-AR-A5QQ-01A-01-TSA.5063D04F-D334-4A1F-A2C5-D9B4D3B2D12D.svs
7057	2.16366	TCGA-AR-A5QQ	TCGA-AR-A5QQ-01A-01-TSA.5063D04F-D334-4A1F-A2C5-D9B4D3B2D12D.svs
7058	4.27408	TCGA-AR-A5QQ	TCGA-AR-A5QQ-01A-01-TSA.5063D04F-D334-4A1F-A2C5-D9B4D3B2D12D.svs
7059	3.94142	TCGA-AR-A5QQ	TCGA-AR-A5QQ-01A-01-TSA.5063D04F-D334-4A1F-A2C5-D9B4D3B2D12D.svs
7060	5.10056	TCGA-AR-A5QQ	TCGA-AR-A5QQ-01A-01-TSA.5063D04F-D334-4A1F-A2C5-D9B4D3B2D12D.svs
7061	4.4814	TCGA-AR-A5QQ	TCGA-AR-A5QQ-01A-01-TSA.5063D04F-D334-4A1F-A2C5-D9B4D3B2D12D.svs
7062	5.04811	TCGA-AR-A5QQ	TCGA-AR-A5QQ-01A-01-TSA.5063D04F-D334-4A1F-A2C5-D9B4D3B2D12D.svs
7063	3.23905	TCGA-AR-A5QQ	TCGA-AR-A5QQ-01A-01-TSA.5063D04F-D334-4A1F-A2C5-D9B4D3B2D12D.svs
7064	5.49301	TCGA-AR-A5QQ	TCGA-AR-A5QQ-01A-01-TSA.5063D04F-D334-4A1F-A2C5-D9B4D3B2D12D.svs
7065	5.99501	TCGA-AR-A5QQ	TCGA-AR-A5QQ-01A-01-TSA.5063D04F-D334-4A1F-A2C5-D9B4D3B2D12D.svs
7066	5.75541	TCGA-AR-A5QQ	TCGA-AR-A5QQ-01A-01-TSA.5063D04F-D334-4A1F-A2C5-D9B4D3B2D12D.svs
7067	4.16439	TCGA-AR-A5QQ	TCGA-AR-A5QQ-01A-01-TSA.5063D04F-D334-4A1F-A2C5-D9B4D3B2D12D.svs
7068	4.26056	TCGA-AR-A5QQ	TCGA-AR-A5QQ-01A-01-TSA.5063D04F-D334-4A1F-A2C5-D9B4D3B2D12D.svs
7069	4.14453	TCGA-AR-A5QQ	TCGA-AR-A5QQ-01A-01-TSA.5063D04F-D334-4A1F-A2C5-D9B4D3B2D12D.svs
7070	5.23024	TCGA-AR-A5QQ	TCGA-AR-A5QQ-01A-01-TSA.5063D04F-D334-4A1F-A2C5-D9B4D3B2D12D.svs
7071	3.94092	TCGA-AR-A5QQ	TCGA-AR-A5QQ-01A-01-TSA.5063D04F-D334-4A1F-A2C5-D9B4D3B2D12D.svs
7072	4.64298	TCGA-AR-A5QQ	TCGA-AR-A5QQ-01A-01-TSA.5063D04F-D334-4A1F-A2C5-D9B4D3B2D12D.svs
7073	4.10595	TCGA-AR-A5QQ	TCGA-AR-A5QQ-01A-01-TSA.5063D04F-D334-4A1F-A2C5-D9B4D3B2D12D.svs
7074	4.21475	TCGA-AR-A5QQ	TCGA-AR-A5QQ-01A-01-TSA.5063D04F-D334-4A1F-A2C5-D9B4D3B2D12D.svs
7075	3.2533	TCGA-AR-A5QQ	TCGA-AR-A5QQ-01A-01-TSA.5063D04F-D334-4A1F-A2C5-D9B4D3B2D12D.svs
7076	3.08419	TCGA-AR-A5QQ	TCGA-AR-A5QQ-01A-01-TSA.5063D04F-D334-4A1F-A2C5-D9B4D3B2D12D.svs
7077	3.25939	TCGA-AR-A5QQ	TCGA-AR-A5QQ-01A-01-TSA.5063D04F-D334-4A1F-A2C5-D9B4D3B2D12D.svs
7078	4.58903	TCGA-AR-A5QQ	TCGA-AR-A5QQ-01A-01-TSA.5063D04F-D334-4A1F-A2C5-D9B4D3B2D12D.svs
7079	4.30108	TCGA-AR-A5QQ	TCGA-AR-A5QQ-01A-01-TSA.5063D04F-D334-4A1F-A2C5-D9B4D3B2D12D.svs
7080	4.13471	TCGA-AR-A5QQ	TCGA-AR-A5QQ-01A-01-TSA.5063D04F-D334-4A1F-A2C5-D9B4D3B2D12D.svs
7081	4.23899	TCGA-AR-A5QQ	TCGA-AR-A5QQ-01A-01-TSA.5063D04F-D334-4A1F-A2C5-D9B4D3B2D12D.svs
7082	4.023	TCGA-AR-A5QQ	TCGA-AR-A5QQ-01A-01-TSA.5063D04F-D334-4A1F-A2C5-D9B4D3B2D12D.svs
7083	3.62981	TCGA-AR-A5QQ	TCGA-AR-A5QQ-01A-01-TSA.5063D04F-D334-4A1F-A2C5-D9B4D3B2D12D.svs
7084	3.16658	TCGA-AR-A5QQ	TCGA-AR-A5QQ-01A-01-TSA.5063D04F-D334-4A1F-A2C5-D9B4D3B2D12D.svs
7085	4.57572	TCGA-AR-A5QQ	TCGA-AR-A5QQ-01A-01-TSA.5063D04F-D334-4A1F-A2C5-D9B4D3B2D12D.svs
7086	4.56336	TCGA-AR-A5QQ	TCGA-AR-A5QQ-01A-01-TSA.5063D04F-D334-4A1F-A2C5-D9B4D3B2D12D.svs
7087	5.97453	TCGA-AR-A5QQ	TCGA-AR-A5QQ-01A-01-TSA.5063D04F-D334-4A1F-A2C5-D9B4D3B2D12D.svs
7100	5.20477	TCGA-AR-A5QQ	TCGA-AR-A5QQ-01A-01-TSA.5063D04F-D334-4A1F-A2C5-D9B4D3B2D12D.svs
7339	6.96266	TCGA-AR-A5QQ	TCGA-AR-A5QQ-01A-01-TSA.5063D04F-D334-4A1F-A2C5-D9B4D3B2D12D.svs
7340	5.47485	TCGA-AR-A5QQ	TCGA-AR-A5QQ-01A-01-TSA.5063D04F-D334-4A1F-A2C5-D9B4D3B2D12D.svs
7341	3.94439	TCGA-AR-A5QQ	TCGA-AR-A5QQ-01A-01-TSA.5063D04F-D334-4A1F-A2C5-D9B4D3B2D12D.svs
7342	4.54504	TCGA-AR-A5QQ	TCGA-AR-A5QQ-01A-01-TSA.5063D04F-D334-4A1F-A2C5-D9B4D3B2D12D.svs
7343	4.15316	TCGA-AR-A5QQ	TCGA-AR-A5QQ-01A-01-TSA.5063D04F-D334-4A1F-A2C5-D9B4D3B2D12D.svs
7344	6.08746	TCGA-AR-A5QQ	TCGA-AR-A5QQ-01A-01-TSA.5063D04F-D334-4A1F-A2C5-D9B4D3B2D12D.svs
7345	4.7663	TCGA-AR-A5QQ	TCGA-AR-A5QQ-01A-01-TSA.5063D04F-D334-4A1F-A2C5-D9B4D3B2D12D.svs
7346	5.00639	TCGA-AR-A5QQ	TCGA-AR-A5QQ-01A-01-TSA.5063D04F-D334-4A1F-A2C5-D9B4D3B2D12D.svs
7347	4.27199	TCGA-AR-A5QQ	TCGA-AR-A5QQ-01A-01-TSA.5063D04F-D334-4A1F-A2C5-D9B4D3B2D12D.svs
7348	5.29643	TCGA-AR-A5QQ	TCGA-AR-A5QQ-01A-01-TSA.5063D04F-D334-4A1F-A2C5-D9B4D3B2D12D.svs
7349	3.47679	TCGA-AR-A5QQ	TCGA-AR-A5QQ-01A-01-TSA.5063D04F-D334-4A1F-A2C5-D9B4D3B2D12D.svs
7350	2.78215	TCGA-AR-A5QQ	TCGA-AR-A5QQ-01A-01-TSA.5063D04F-D334-4A1F-A2C5-D9B4D3B2D12D.svs
7351	4.33628	TCGA-AR-A5QQ	TCGA-AR-A5QQ-01A-01-TSA.5063D04F-D334-4A1F-A2C5-D9B4D3B2D12D.svs
7352	3.77764	TCGA-AR-A5QQ	TCGA-AR-A5QQ-01A-01-TSA.5063D04F-D334-4A1F-A2C5-D9B4D3B2D12D.svs
7353	2.68094	TCGA-AR-A5QQ	TCGA-AR-A5QQ-01A-01-TSA.5063D04F-D334-4A1F-A2C5-D9B4D3B2D12D.svs
7354	4.18229	TCGA-AR-A5QQ	TCGA-AR-A5QQ-01A-01-TSA.5063D04F-D334-4A1F-A2C5-D9B4D3B2D12D.svs
7355	5.67103	TCGA-AR-A5QQ	TCGA-AR-A5QQ-01A-01-TSA.5063D04F-D334-4A1F-A2C5-D9B4D3B2D12D.svs
7356	5.38606	TCGA-AR-A5QQ	TCGA-AR-A5QQ-01A-01-TSA.5063D04F-D334-4A1F-A2C5-D9B4D3B2D12D.svs
7357	3.78567	TCGA-AR-A5QQ	TCGA-AR-A5QQ-01A-01-TSA.5063D04F-D334-4A1F-A2C5-D9B4D3B2D12D.svs
7358	5.91853	TCGA-AR-A5QQ	TCGA-AR-A5QQ-01A-01-TSA.5063D04F-D334-4A1F-A2C5-D9B4D3B2D12D.svs
7361	3.44968	TCGA-AR-A5QQ	TCGA-AR-A5QQ-01A-01-TSA.5063D04F-D334-4A1F-A2C5-D9B4D3B2D12D.svs
7363	1.08406	TCGA-AR-A5QQ	TCGA-AR-A5QQ-01A-01-TSA.5063D04F-D334-4A1F-A2C5-D9B4D3B2D12D.svs
7364	0.480334	TCGA-AR-A5QQ	TCGA-AR-A5QQ-01A-01-TSA.5063D04F-D334-4A1F-A2C5-D9B4D3B2D12D.svs
7523	7.77066	TCGA-AR-A5QQ	TCGA-AR-A5QQ-01A-01-TSA.5063D04F-D334-4A1F-A2C5-D9B4D3B2D12D.svs
7524	3.73094	TCGA-AR-A5QQ	TCGA-AR-A5QQ-01A-01-TSA.5063D04F-D334-4A1F-A2C5-D9B4D3B2D12D.svs
7525	4.98127	TCGA-AR-A5QQ	TCGA-AR-A5QQ-01A-01-TSA.5063D04F-D334-4A1F-A2C5-D9B4D3B2D12D.svs
7526	3.85022	TCGA-AR-A5QQ	TCGA-AR-A5QQ-01A-01-TSA.5063D04F-D334-4A1F-A2C5-D9B4D3B2D12D.svs
7527	2.26496	TCGA-AR-A5QQ	TCGA-AR-A5QQ-01A-01-TSA.5063D04F-D334-4A1F-A2C5-D9B4D3B2D12D.svs
7528	2.91289	TCGA-AR-A5QQ	TCGA-AR-A5QQ-01A-01-TSA.5063D04F-D334-4A1F-A2C5-D9B4D3B2D12D.svs
7529	3.14365	TCGA-AR-A5QQ	TCGA-AR-A5QQ-01A-01-TSA.5063D04F-D334-4A1F-A2C5-D9B4D3B2D12D.svs
7530	4.43594	TCGA-AR-A5QQ	TCGA-AR-A5QQ-01A-01-TSA.5063D04F-D334-4A1F-A2C5-D9B4D3B2D12D.svs
7531	3.61579	TCGA-AR-A5QQ	TCGA-AR-A5QQ-01A-01-TSA.5063D04F-D334-4A1F-A2C5-D9B4D3B2D12D.svs
7532	2.9856	TCGA-AR-A5QQ	TCGA-AR-A5QQ-01A-01-TSA.5063D04F-D334-4A1F-A2C5-D9B4D3B2D12D.svs
7533	4.64766	TCGA-AR-A5QQ	TCGA-AR-A5QQ-01A-01-TSA.5063D04F-D334-4A1F-A2C5-D9B4D3B2D12D.svs
7534	4.79805	TCGA-AR-A5QQ	TCGA-AR-A5QQ-01A-01-TSA.5063D04F-D334-4A1F-A2C5-D9B4D3B2D12D.svs
7535	5.11793	TCGA-AR-A5QQ	TCGA-AR-A5QQ-01A-01-TSA.5063D04F-D334-4A1F-A2C5-D9B4D3B2D12D.svs
7536	4.80941	TCGA-AR-A5QQ	TCGA-AR-A5QQ-01A-01-TSA.5063D04F-D334-4A1F-A2C5-D9B4D3B2D12D.svs
7537	4.02905	TCGA-AR-A5QQ	TCGA-AR-A5QQ-01A-01-TSA.5063D04F-D334-4A1F-A2C5-D9B4D3B2D12D.svs
7538	3.7666	TCGA-AR-A5QQ	TCGA-AR-A5QQ-01A-01-TSA.5063D04F-D334-4A1F-A2C5-D9B4D3B2D12D.svs
7539	4.011	TCGA-AR-A5QQ	TCGA-AR-A5QQ-01A-01-TSA.5063D04F-D334-4A1F-A2C5-D9B4D3B2D12D.svs
7540	3.93834	TCGA-AR-A5QQ	TCGA-AR-A5QQ-01A-01-TSA.5063D04F-D334-4A1F-A2C5-D9B4D3B2D12D.svs
7541	2.84795	TCGA-AR-A5QQ	TCGA-AR-A5QQ-01A-01-TSA.5063D04F-D334-4A1F-A2C5-D9B4D3B2D12D.svs
7542	4.21911	TCGA-AR-A5QQ	TCGA-AR-A5QQ-01A-01-TSA.5063D04F-D334-4A1F-A2C5-D9B4D3B2D12D.svs
7543	3.17691	TCGA-AR-A5QQ	TCGA-AR-A5QQ-01A-01-TSA.5063D04F-D334-4A1F-A2C5-D9B4D3B2D12D.svs
7544	3.0565	TCGA-AR-A5QQ	TCGA-AR-A5QQ-01A-01-TSA.5063D04F-D334-4A1F-A2C5-D9B4D3B2D12D.svs
7545	3.9382	TCGA-AR-A5QQ	TCGA-AR-A5QQ-01A-01-TSA.5063D04F-D334-4A1F-A2C5-D9B4D3B2D12D.svs
7546	3.48306	TCGA-AR-A5QQ	TCGA-AR-A5QQ-01A-01-TSA.5063D04F-D334-4A1F-A2C5-D9B4D3B2D12D.svs
7547	2.81876	TCGA-AR-A5QQ	TCGA-AR-A5QQ-01A-01-TSA.5063D04F-D334-4A1F-A2C5-D9B4D3B2D12D.svs
7548	3.40819	TCGA-AR-A5QQ	TCGA-AR-A5QQ-01A-01-TSA.5063D04F-D334-4A1F-A2C5-D9B4D3B2D12D.svs
7549	3.75619	TCGA-AR-A5QQ	TCGA-AR-A5QQ-01A-01-TSA.5063D04F-D334-4A1F-A2C5-D9B4D3B2D12D.svs
7550	4.28463	TCGA-AR-A5QQ	TCGA-AR-A5QQ-01A-01-TSA.5063D04F-D334-4A1F-A2C5-D9B4D3B2D12D.svs
7551	3.35582	TCGA-AR-A5QQ	TCGA-AR-A5QQ-01A-01-TSA.5063D04F-D334-4A1F-A2C5-D9B4D3B2D12D.svs
7552	3.79297	TCGA-AR-A5QQ	TCGA-AR-A5QQ-01A-01-TSA.5063D04F-D334-4A1F-A2C5-D9B4D3B2D12D.svs
7553	3.32193	TCGA-AR-A5QQ	TCGA-AR-A5QQ-01A-01-TSA.5063D04F-D334-4A1F-A2C5-D9B4D3B2D12D.svs
7554	3.91467	TCGA-AR-A5QQ	TCGA-AR-A5QQ-01A-01-TSA.5063D04F-D334-4A1F-A2C5-D9B4D3B2D12D.svs
7555	3.81718	TCGA-AR-A5QQ	TCGA-AR-A5QQ-01A-01-TSA.5063D04F-D334-4A1F-A2C5-D9B4D3B2D12D.svs
7556	8.21288	TCGA-AR-A5QQ	TCGA-AR-A5QQ-01A-01-TSA.5063D04F-D334-4A1F-A2C5-D9B4D3B2D12D.svs
7559	4.87805	TCGA-AR-A5QQ	TCGA-AR-A5QQ-01A-01-TSA.5063D04F-D334-4A1F-A2C5-D9B4D3B2D12D.svs
7560	3.67278	TCGA-AR-A5QQ	TCGA-AR-A5QQ-01A-01-TSA.5063D04F-D334-4A1F-A2C5-D9B4D3B2D12D.svs
7568	4.59718	TCGA-AR-A5QQ	TCGA-AR-A5QQ-01A-01-TSA.5063D04F-D334-4A1F-A2C5-D9B4D3B2D12D.svs
7806	4.91289	TCGA-AR-A5QQ	TCGA-AR-A5QQ-01A-01-TSA.5063D04F-D334-4A1F-A2C5-D9B4D3B2D12D.svs
7807	4.44336	TCGA-AR-A5QQ	TCGA-AR-A5QQ-01A-01-TSA.5063D04F-D334-4A1F-A2C5-D9B4D3B2D12D.svs
7808	3.5965	TCGA-AR-A5QQ	TCGA-AR-A5QQ-01A-01-TSA.5063D04F-D334-4A1F-A2C5-D9B4D3B2D12D.svs
7809	3.67635	TCGA-AR-A5QQ	TCGA-AR-A5QQ-01A-01-TSA.5063D04F-D334-4A1F-A2C5-D9B4D3B2D12D.svs
7810	4.88758	TCGA-AR-A5QQ	TCGA-AR-A5QQ-01A-01-TSA.5063D04F-D334-4A1F-A2C5-D9B4D3B2D12D.svs
7811	3.1943	TCGA-AR-A5QQ	TCGA-AR-A5QQ-01A-01-TSA.5063D04F-D334-4A1F-A2C5-D9B4D3B2D12D.svs
7812	3.7547	TCGA-AR-A5QQ	TCGA-AR-A5QQ-01A-01-TSA.5063D04F-D334-4A1F-A2C5-D9B4D3B2D12D.svs
7813	5.45432	TCGA-AR-A5QQ	TCGA-AR-A5QQ-01A-01-TSA.5063D04F-D334-4A1F-A2C5-D9B4D3B2D12D.svs
7814	3.90319	TCGA-AR-A5QQ	TCGA-AR-A5QQ-01A-01-TSA.5063D04F-D334-4A1F-A2C5-D9B4D3B2D12D.svs
7815	4.85702	TCGA-AR-A5QQ	TCGA-AR-A5QQ-01A-01-TSA.5063D04F-D334-4A1F-A2C5-D9B4D3B2D12D.svs
7816	2.91372	TCGA-AR-A5QQ	TCGA-AR-A5QQ-01A-01-TSA.5063D04F-D334-4A1F-A2C5-D9B4D3B2D12D.svs
7817	4.25974	TCGA-AR-A5QQ	TCGA-AR-A5QQ-01A-01-TSA.5063D04F-D334-4A1F-A2C5-D9B4D3B2D12D.svs
7818	4.05232	TCGA-AR-A5QQ	TCGA-AR-A5QQ-01A-01-TSA.5063D04F-D334-4A1F-A2C5-D9B4D3B2D12D.svs
7819	2.9541	TCGA-AR-A5QQ	TCGA-AR-A5QQ-01A-01-TSA.5063D04F-D334-4A1F-A2C5-D9B4D3B2D12D.svs
7820	3.66707	TCGA-AR-A5QQ	TCGA-AR-A5QQ-01A-01-TSA.5063D04F-D334-4A1F-A2C5-D9B4D3B2D12D.svs
7821	3.80485	TCGA-AR-A5QQ	TCGA-AR-A5QQ-01A-01-TSA.5063D04F-D334-4A1F-A2C5-D9B4D3B2D12D.svs
7822	4.00453	TCGA-AR-A5QQ	TCGA-AR-A5QQ-01A-01-TSA.5063D04F-D334-4A1F-A2C5-D9B4D3B2D12D.svs
7823	5.50563	TCGA-AR-A5QQ	TCGA-AR-A5QQ-01A-01-TSA.5063D04F-D334-4A1F-A2C5-D9B4D3B2D12D.svs
7824	4.69892	TCGA-AR-A5QQ	TCGA-AR-A5QQ-01A-01-TSA.5063D04F-D334-4A1F-A2C5-D9B4D3B2D12D.svs
7825	5.81178	TCGA-AR-A5QQ	TCGA-AR-A5QQ-01A-01-TSA.5063D04F-D334-4A1F-A2C5-D9B4D3B2D12D.svs
7991	7.51254	TCGA-AR-A5QQ	TCGA-AR-A5QQ-01A-01-TSA.5063D04F-D334-4A1F-A2C5-D9B4D3B2D12D.svs
7992	3.99724	TCGA-AR-A5QQ	TCGA-AR-A5QQ-01A-01-TSA.5063D04F-D334-4A1F-A2C5-D9B4D3B2D12D.svs
7993	3.15812	TCGA-AR-A5QQ	TCGA-AR-A5QQ-01A-01-TSA.5063D04F-D334-4A1F-A2C5-D9B4D3B2D12D.svs
7994	3.69846	TCGA-AR-A5QQ	TCGA-AR-A5QQ-01A-01-TSA.5063D04F-D334-4A1F-A2C5-D9B4D3B2D12D.svs
7995	1.89832	TCGA-AR-A5QQ	TCGA-AR-A5QQ-01A-01-TSA.5063D04F-D334-4A1F-A2C5-D9B4D3B2D12D.svs
7996	3.62774	TCGA-AR-A5QQ	TCGA-AR-A5QQ-01A-01-TSA.5063D04F-D334-4A1F-A2C5-D9B4D3B2D12D.svs
7997	2.96582	TCGA-AR-A5QQ	TCGA-AR-A5QQ-01A-01-TSA.5063D04F-D334-4A1F-A2C5-D9B4D3B2D12D.svs
7998	3.61261	TCGA-AR-A5QQ	TCGA-AR-A5QQ-01A-01-TSA.5063D04F-D334-4A1F-A2C5-D9B4D3B2D12D.svs
7999	3.5812	TCGA-AR-A5QQ	TCGA-AR-A5QQ-01A-01-TSA.5063D04F-D334-4A1F-A2C5-D9B4D3B2D12D.svs
8000	6.68777	TCGA-AR-A5QQ	TCGA-AR-A5QQ-01A-01-TSA.5063D04F-D334-4A1F-A2C5-D9B4D3B2D12D.svs
8001	4.93064	TCGA-AR-A5QQ	TCGA-AR-A5QQ-01A-01-TSA.5063D04F-D334-4A1F-A2C5-D9B4D3B2D12D.svs
8002	3.14132	TCGA-AR-A5QQ	TCGA-AR-A5QQ-01A-01-TSA.5063D04F-D334-4A1F-A2C5-D9B4D3B2D12D.svs
8003	3.65558	TCGA-AR-A5QQ	TCGA-AR-A5QQ-01A-01-TSA.5063D04F-D334-4A1F-A2C5-D9B4D3B2D12D.svs
8004	5.65468	TCGA-AR-A5QQ	TCGA-AR-A5QQ-01A-01-TSA.5063D04F-D334-4A1F-A2C5-D9B4D3B2D12D.svs
8005	4.37507	TCGA-AR-A5QQ	TCGA-AR-A5QQ-01A-01-TSA.5063D04F-D334-4A1F-A2C5-D9B4D3B2D12D.svs
8006	4.59684	TCGA-AR-A5QQ	TCGA-AR-A5QQ-01A-01-TSA.5063D04F-D334-4A1F-A2C5-D9B4D3B2D12D.svs
8007	4.50834	TCGA-AR-A5QQ	TCGA-AR-A5QQ-01A-01-TSA.5063D04F-D334-4A1F-A2C5-D9B4D3B2D12D.svs
8008	5.52248	TCGA-AR-A5QQ	TCGA-AR-A5QQ-01A-01-TSA.5063D04F-D334-4A1F-A2C5-D9B4D3B2D12D.svs
8009	4.54313	TCGA-AR-A5QQ	TCGA-AR-A5QQ-01A-01-TSA.5063D04F-D334-4A1F-A2C5-D9B4D3B2D12D.svs
8010	3.88817	TCGA-AR-A5QQ	TCGA-AR-A5QQ-01A-01-TSA.5063D04F-D334-4A1F-A2C5-D9B4D3B2D12D.svs
8011	4.48799	TCGA-AR-A5QQ	TCGA-AR-A5QQ-01A-01-TSA.5063D04F-D334-4A1F-A2C5-D9B4D3B2D12D.svs
8012	3.29204	TCGA-AR-A5QQ	TCGA-AR-A5QQ-01A-01-TSA.5063D04F-D334-4A1F-A2C5-D9B4D3B2D12D.svs
8013	2.99452	TCGA-AR-A5QQ	TCGA-AR-A5QQ-01A-01-TSA.5063D04F-D334-4A1F-A2C5-D9B4D3B2D12D.svs
8014	3.63485	TCGA-AR-A5QQ	TCGA-AR-A5QQ-01A-01-TSA.5063D04F-D334-4A1F-A2C5-D9B4D3B2D12D.svs
8015	4.55824	TCGA-AR-A5QQ	TCGA-AR-A5QQ-01A-01-TSA.5063D04F-D334-4A1F-A2C5-D9B4D3B2D12D.svs
8016	3.311	TCGA-AR-A5QQ	TCGA-AR-A5QQ-01A-01-TSA.5063D04F-D334-4A1F-A2C5-D9B4D3B2D12D.svs
8017	3.01486	TCGA-AR-A5QQ	TCGA-AR-A5QQ-01A-01-TSA.5063D04F-D334-4A1F-A2C5-D9B4D3B2D12D.svs
8018	3.98427	TCGA-AR-A5QQ	TCGA-AR-A5QQ-01A-01-TSA.5063D04F-D334-4A1F-A2C5-D9B4D3B2D12D.svs
8019	3.13106	TCGA-AR-A5QQ	TCGA-AR-A5QQ-01A-01-TSA.5063D04F-D334-4A1F-A2C5-D9B4D3B2D12D.svs
8020	4.15516	TCGA-AR-A5QQ	TCGA-AR-A5QQ-01A-01-TSA.5063D04F-D334-4A1F-A2C5-D9B4D3B2D12D.svs
8021	3.43742	TCGA-AR-A5QQ	TCGA-AR-A5QQ-01A-01-TSA.5063D04F-D334-4A1F-A2C5-D9B4D3B2D12D.svs
8022	3.66318	TCGA-AR-A5QQ	TCGA-AR-A5QQ-01A-01-TSA.5063D04F-D334-4A1F-A2C5-D9B4D3B2D12D.svs
8023	3.29595	TCGA-AR-A5QQ	TCGA-AR-A5QQ-01A-01-TSA.5063D04F-D334-4A1F-A2C5-D9B4D3B2D12D.svs
8024	4.87515	TCGA-AR-A5QQ	TCGA-AR-A5QQ-01A-01-TSA.5063D04F-D334-4A1F-A2C5-D9B4D3B2D12D.svs
8025	7.69432	TCGA-AR-A5QQ	TCGA-AR-A5QQ-01A-01-TSA.5063D04F-D334-4A1F-A2C5-D9B4D3B2D12D.svs
8038	3.46989	TCGA-AR-A5QQ	TCGA-AR-A5QQ-01A-01-TSA.5063D04F-D334-4A1F-A2C5-D9B4D3B2D12D.svs
8273	7.42421	TCGA-AR-A5QQ	TCGA-AR-A5QQ-01A-01-TSA.5063D04F-D334-4A1F-A2C5-D9B4D3B2D12D.svs
8274	5.02304	TCGA-AR-A5QQ	TCGA-AR-A5QQ-01A-01-TSA.5063D04F-D334-4A1F-A2C5-D9B4D3B2D12D.svs
8275	4.53322	TCGA-AR-A5QQ	TCGA-AR-A5QQ-01A-01-TSA.5063D04F-D334-4A1F-A2C5-D9B4D3B2D12D.svs
8276	5.92209	TCGA-AR-A5QQ	TCGA-AR-A5QQ-01A-01-TSA.5063D04F-D334-4A1F-A2C5-D9B4D3B2D12D.svs
8277	4.9819	TCGA-AR-A5QQ	TCGA-AR-A5QQ-01A-01-TSA.5063D04F-D334-4A1F-A2C5-D9B4D3B2D12D.svs
8278	3.8894	TCGA-AR-A5QQ	TCGA-AR-A5QQ-01A-01-TSA.5063D04F-D334-4A1F-A2C5-D9B4D3B2D12D.svs
8279	4.36278	TCGA-AR-A5QQ	TCGA-AR-A5QQ-01A-01-TSA.5063D04F-D334-4A1F-A2C5-D9B4D3B2D12D.svs
8280	2.93351	TCGA-AR-A5QQ	TCGA-AR-A5QQ-01A-01-TSA.5063D04F-D334-4A1F-A2C5-D9B4D3B2D12D.svs
8281	2.86747	TCGA-AR-A5QQ	TCGA-AR-A5QQ-01A-01-TSA.5063D04F-D334-4A1F-A2C5-D9B4D3B2D12D.svs
8282	3.55541	TCGA-AR-A5QQ	TCGA-AR-A5QQ-01A-01-TSA.5063D04F-D334-4A1F-A2C5-D9B4D3B2D12D.svs
8283	3.20402	TCGA-AR-A5QQ	TCGA-AR-A5QQ-01A-01-TSA.5063D04F-D334-4A1F-A2C5-D9B4D3B2D12D.svs
8284	4.12331	TCGA-AR-A5QQ	TCGA-AR-A5QQ-01A-01-TSA.5063D04F-D334-4A1F-A2C5-D9B4D3B2D12D.svs
8285	3.72613	TCGA-AR-A5QQ	TCGA-AR-A5QQ-01A-01-TSA.5063D04F-D334-4A1F-A2C5-D9B4D3B2D12D.svs
8286	3.00545	TCGA-AR-A5QQ	TCGA-AR-A5QQ-01A-01-TSA.5063D04F-D334-4A1F-A2C5-D9B4D3B2D12D.svs
8287	3.07709	TCGA-AR-A5QQ	TCGA-AR-A5QQ-01A-01-TSA.5063D04F-D334-4A1F-A2C5-D9B4D3B2D12D.svs
8288	2.94642	TCGA-AR-A5QQ	TCGA-AR-A5QQ-01A-01-TSA.5063D04F-D334-4A1F-A2C5-D9B4D3B2D12D.svs
8289	4.12118	TCGA-AR-A5QQ	TCGA-AR-A5QQ-01A-01-TSA.5063D04F-D334-4A1F-A2C5-D9B4D3B2D12D.svs
8290	4.56473	TCGA-AR-A5QQ	TCGA-AR-A5QQ-01A-01-TSA.5063D04F-D334-4A1F-A2C5-D9B4D3B2D12D.svs
8291	4.65306	TCGA-AR-A5QQ	TCGA-AR-A5QQ-01A-01-TSA.5063D04F-D334-4A1F-A2C5-D9B4D3B2D12D.svs
8292	5.28374	TCGA-AR-A5QQ	TCGA-AR-A5QQ-01A-01-TSA.5063D04F-D334-4A1F-A2C5-D9B4D3B2D12D.svs
8293	3.94902	TCGA-AR-A5QQ	TCGA-AR-A5QQ-01A-01-TSA.5063D04F-D334-4A1F-A2C5-D9B4D3B2D12D.svs
8294	4.5282	TCGA-AR-A5QQ	TCGA-AR-A5QQ-01A-01-TSA.5063D04F-D334-4A1F-A2C5-D9B4D3B2D12D.svs
8299	4.05658	TCGA-AR-A5QQ	TCGA-AR-A5QQ-01A-01-TSA.5063D04F-D334-4A1F-A2C5-D9B4D3B2D12D.svs
8458	8.42341	TCGA-AR-A5QQ	TCGA-AR-A5QQ-01A-01-TSA.5063D04F-D334-4A1F-A2C5-D9B4D3B2D12D.svs
8459	5.74589	TCGA-AR-A5QQ	TCGA-AR-A5QQ-01A-01-TSA.5063D04F-D334-4A1F-A2C5-D9B4D3B2D12D.svs
8460	3.55067	TCGA-AR-A5QQ	TCGA-AR-A5QQ-01A-01-TSA.5063D04F-D334-4A1F-A2C5-D9B4D3B2D12D.svs
8461	2.48858	TCGA-AR-A5QQ	TCGA-AR-A5QQ-01A-01-TSA.5063D04F-D334-4A1F-A2C5-D9B4D3B2D12D.svs
8462	2.81965	TCGA-AR-A5QQ	TCGA-AR-A5QQ-01A-01-TSA.5063D04F-D334-4A1F-A2C5-D9B4D3B2D12D.svs
8463	4.00863	TCGA-AR-A5QQ	TCGA-AR-A5QQ-01A-01-TSA.5063D04F-D334-4A1F-A2C5-D9B4D3B2D12D.svs
8464	4.3122	TCGA-AR-A5QQ	TCGA-AR-A5QQ-01A-01-TSA.5063D04F-D334-4A1F-A2C5-D9B4D3B2D12D.svs
8465	2.18139	TCGA-AR-A5QQ	TCGA-AR-A5QQ-01A-01-TSA.5063D04F-D334-4A1F-A2C5-D9B4D3B2D12D.svs
8466	0.773996	TCGA-AR-A5QQ	TCGA-AR-A5QQ-01A-01-TSA.5063D04F-D334-4A1F-A2C5-D9B4D3B2D12D.svs
8467	2.10852	TCGA-AR-A5QQ	TCGA-AR-A5QQ-01A-01-TSA.5063D04F-D334-4A1F-A2C5-D9B4D3B2D12D.svs
8468	6.34577	TCGA-AR-A5QQ	TCGA-AR-A5QQ-01A-01-TSA.5063D04F-D334-4A1F-A2C5-D9B4D3B2D12D.svs
8470	5.26854	TCGA-AR-A5QQ	TCGA-AR-A5QQ-01A-01-TSA.5063D04F-D334-4A1F-A2C5-D9B4D3B2D12D.svs
8471	3.95533	TCGA-AR-A5QQ	TCGA-AR-A5QQ-01A-01-TSA.5063D04F-D334-4A1F-A2C5-D9B4D3B2D12D.svs
8472	4.58605	TCGA-AR-A5QQ	TCGA-AR-A5QQ-01A-01-TSA.5063D04F-D334-4A1F-A2C5-D9B4D3B2D12D.svs
8473	5.18565	TCGA-AR-A5QQ	TCGA-AR-A5QQ-01A-01-TSA.5063D04F-D334-4A1F-A2C5-D9B4D3B2D12D.svs
8474	6.66257	TCGA-AR-A5QQ	TCGA-AR-A5QQ-01A-01-TSA.5063D04F-D334-4A1F-A2C5-D9B4D3B2D12D.svs
8475	5.75572	TCGA-AR-A5QQ	TCGA-AR-A5QQ-01A-01-TSA.5063D04F-D334-4A1F-A2C5-D9B4D3B2D12D.svs
8476	3.96307	TCGA-AR-A5QQ	TCGA-AR-A5QQ-01A-01-TSA.5063D04F-D334-4A1F-A2C5-D9B4D3B2D12D.svs
8477	4.34687	TCGA-AR-A5QQ	TCGA-AR-A5QQ-01A-01-TSA.5063D04F-D334-4A1F-A2C5-D9B4D3B2D12D.svs
8478	3.55958	TCGA-AR-A5QQ	TCGA-AR-A5QQ-01A-01-TSA.5063D04F-D334-4A1F-A2C5-D9B4D3B2D12D.svs
8479	6.05393	TCGA-AR-A5QQ	TCGA-AR-A5QQ-01A-01-TSA.5063D04F-D334-4A1F-A2C5-D9B4D3B2D12D.svs
8480	4.98859	TCGA-AR-A5QQ	TCGA-AR-A5QQ-01A-01-TSA.5063D04F-D334-4A1F-A2C5-D9B4D3B2D12D.svs
8481	3.27053	TCGA-AR-A5QQ	TCGA-AR-A5QQ-01A-01-TSA.5063D04F-D334-4A1F-A2C5-D9B4D3B2D12D.svs
8482	3.29605	TCGA-AR-A5QQ	TCGA-AR-A5QQ-01A-01-TSA.5063D04F-D334-4A1F-A2C5-D9B4D3B2D12D.svs
8483	3.8298	TCGA-AR-A5QQ	TCGA-AR-A5QQ-01A-01-TSA.5063D04F-D334-4A1F-A2C5-D9B4D3B2D12D.svs
8484	3.67481	TCGA-AR-A5QQ	TCGA-AR-A5QQ-01A-01-TSA.5063D04F-D334-4A1F-A2C5-D9B4D3B2D12D.svs
8485	3.41789	TCGA-AR-A5QQ	TCGA-AR-A5QQ-01A-01-TSA.5063D04F-D334-4A1F-A2C5-D9B4D3B2D12D.svs
8486	3.77635	TCGA-AR-A5QQ	TCGA-AR-A5QQ-01A-01-TSA.5063D04F-D334-4A1F-A2C5-D9B4D3B2D12D.svs
8487	4.3034	TCGA-AR-A5QQ	TCGA-AR-A5QQ-01A-01-TSA.5063D04F-D334-4A1F-A2C5-D9B4D3B2D12D.svs
8488	3.96567	TCGA-AR-A5QQ	TCGA-AR-A5QQ-01A-01-TSA.5063D04F-D334-4A1F-A2C5-D9B4D3B2D12D.svs
8489	4.66573	TCGA-AR-A5QQ	TCGA-AR-A5QQ-01A-01-TSA.5063D04F-D334-4A1F-A2C5-D9B4D3B2D12D.svs
8490	3.43621	TCGA-AR-A5QQ	TCGA-AR-A5QQ-01A-01-TSA.5063D04F-D334-4A1F-A2C5-D9B4D3B2D12D.svs
8491	4.35692	TCGA-AR-A5QQ	TCGA-AR-A5QQ-01A-01-TSA.5063D04F-D334-4A1F-A2C5-D9B4D3B2D12D.svs
8492	4.70636	TCGA-AR-A5QQ	TCGA-AR-A5QQ-01A-01-TSA.5063D04F-D334-4A1F-A2C5-D9B4D3B2D12D.svs
8493	5.18514	TCGA-AR-A5QQ	TCGA-AR-A5QQ-01A-01-TSA.5063D04F-D334-4A1F-A2C5-D9B4D3B2D12D.svs
8494	7.89188	TCGA-AR-A5QQ	TCGA-AR-A5QQ-01A-01-TSA.5063D04F-D334-4A1F-A2C5-D9B4D3B2D12D.svs
8507	6.17055	TCGA-AR-A5QQ	TCGA-AR-A5QQ-01A-01-TSA.5063D04F-D334-4A1F-A2C5-D9B4D3B2D12D.svs
8740	7.09179	TCGA-AR-A5QQ	TCGA-AR-A5QQ-01A-01-TSA.5063D04F-D334-4A1F-A2C5-D9B4D3B2D12D.svs
8741	5.80564	TCGA-AR-A5QQ	TCGA-AR-A5QQ-01A-01-TSA.5063D04F-D334-4A1F-A2C5-D9B4D3B2D12D.svs
8742	3.22371	TCGA-AR-A5QQ	TCGA-AR-A5QQ-01A-01-TSA.5063D04F-D334-4A1F-A2C5-D9B4D3B2D12D.svs
8743	3.95209	TCGA-AR-A5QQ	TCGA-AR-A5QQ-01A-01-TSA.5063D04F-D334-4A1F-A2C5-D9B4D3B2D12D.svs
8744	5.31053	TCGA-AR-A5QQ	TCGA-AR-A5QQ-01A-01-TSA.5063D04F-D334-4A1F-A2C5-D9B4D3B2D12D.svs
8745	5.18976	TCGA-AR-A5QQ	TCGA-AR-A5QQ-01A-01-TSA.5063D04F-D334-4A1F-A2C5-D9B4D3B2D12D.svs
8746	5.15725	TCGA-AR-A5QQ	TCGA-AR-A5QQ-01A-01-TSA.5063D04F-D334-4A1F-A2C5-D9B4D3B2D12D.svs
8747	3.21562	TCGA-AR-A5QQ	TCGA-AR-A5QQ-01A-01-TSA.5063D04F-D334-4A1F-A2C5-D9B4D3B2D12D.svs
8748	3.77011	TCGA-AR-A5QQ	TCGA-AR-A5QQ-01A-01-TSA.5063D04F-D334-4A1F-A2C5-D9B4D3B2D12D.svs
8749	2.46076	TCGA-AR-A5QQ	TCGA-AR-A5QQ-01A-01-TSA.5063D04F-D334-4A1F-A2C5-D9B4D3B2D12D.svs
8750	3.57337	TCGA-AR-A5QQ	TCGA-AR-A5QQ-01A-01-TSA.5063D04F-D334-4A1F-A2C5-D9B4D3B2D12D.svs
8751	2.50555	TCGA-AR-A5QQ	TCGA-AR-A5QQ-01A-01-TSA.5063D04F-D334-4A1F-A2C5-D9B4D3B2D12D.svs
8752	2.67905	TCGA-AR-A5QQ	TCGA-AR-A5QQ-01A-01-TSA.5063D04F-D334-4A1F-A2C5-D9B4D3B2D12D.svs
8753	3.11593	TCGA-AR-A5QQ	TCGA-AR-A5QQ-01A-01-TSA.5063D04F-D334-4A1F-A2C5-D9B4D3B2D12D.svs
8754	4.43127	TCGA-AR-A5QQ	TCGA-AR-A5QQ-01A-01-TSA.5063D04F-D334-4A1F-A2C5-D9B4D3B2D12D.svs
8755	4.27212	TCGA-AR-A5QQ	TCGA-AR-A5QQ-01A-01-TSA.5063D04F-D334-4A1F-A2C5-D9B4D3B2D12D.svs
8756	3.94825	TCGA-AR-A5QQ	TCGA-AR-A5QQ-01A-01-TSA.5063D04F-D334-4A1F-A2C5-D9B4D3B2D12D.svs
8757	2.95536	TCGA-AR-A5QQ	TCGA-AR-A5QQ-01A-01-TSA.5063D04F-D334-4A1F-A2C5-D9B4D3B2D12D.svs
8758	4.29334	TCGA-AR-A5QQ	TCGA-AR-A5QQ-01A-01-TSA.5063D04F-D334-4A1F-A2C5-D9B4D3B2D12D.svs
8759	5.34839	TCGA-AR-A5QQ	TCGA-AR-A5QQ-01A-01-TSA.5063D04F-D334-4A1F-A2C5-D9B4D3B2D12D.svs
8760	4.84846	TCGA-AR-A5QQ	TCGA-AR-A5QQ-01A-01-TSA.5063D04F-D334-4A1F-A2C5-D9B4D3B2D12D.svs
8761	4.72381	TCGA-AR-A5QQ	TCGA-AR-A5QQ-01A-01-TSA.5063D04F-D334-4A1F-A2C5-D9B4D3B2D12D.svs
8762	4.84513	TCGA-AR-A5QQ	TCGA-AR-A5QQ-01A-01-TSA.5063D04F-D334-4A1F-A2C5-D9B4D3B2D12D.svs
8763	4.00562	TCGA-AR-A5QQ	TCGA-AR-A5QQ-01A-01-TSA.5063D04F-D334-4A1F-A2C5-D9B4D3B2D12D.svs
8768	3.48829	TCGA-AR-A5QQ	TCGA-AR-A5QQ-01A-01-TSA.5063D04F-D334-4A1F-A2C5-D9B4D3B2D12D.svs
8769	2.35364	TCGA-AR-A5QQ	TCGA-AR-A5QQ-01A-01-TSA.5063D04F-D334-4A1F-A2C5-D9B4D3B2D12D.svs
8770	1.84472	TCGA-AR-A5QQ	TCGA-AR-A5QQ-01A-01-TSA.5063D04F-D334-4A1F-A2C5-D9B4D3B2D12D.svs
8926	7.56964	TCGA-AR-A5QQ	TCGA-AR-A5QQ-01A-01-TSA.5063D04F-D334-4A1F-A2C5-D9B4D3B2D12D.svs
8927	6.59857	TCGA-AR-A5QQ	TCGA-AR-A5QQ-01A-01-TSA.5063D04F-D334-4A1F-A2C5-D9B4D3B2D12D.svs
8928	4.48464	TCGA-AR-A5QQ	TCGA-AR-A5QQ-01A-01-TSA.5063D04F-D334-4A1F-A2C5-D9B4D3B2D12D.svs
8929	2.71388	TCGA-AR-A5QQ	TCGA-AR-A5QQ-01A-01-TSA.5063D04F-D334-4A1F-A2C5-D9B4D3B2D12D.svs
8930	4.05104	TCGA-AR-A5QQ	TCGA-AR-A5QQ-01A-01-TSA.5063D04F-D334-4A1F-A2C5-D9B4D3B2D12D.svs
8931	2.7393	TCGA-AR-A5QQ	TCGA-AR-A5QQ-01A-01-TSA.5063D04F-D334-4A1F-A2C5-D9B4D3B2D12D.svs
8932	2.60174	TCGA-AR-A5QQ	TCGA-AR-A5QQ-01A-01-TSA.5063D04F-D334-4A1F-A2C5-D9B4D3B2D12D.svs
8933	2.05658	TCGA-AR-A5QQ	TCGA-AR-A5QQ-01A-01-TSA.5063D04F-D334-4A1F-A2C5-D9B4D3B2D12D.svs
8934	2.21201	TCGA-AR-A5QQ	TCGA-AR-A5QQ-01A-01-TSA.5063D04F-D334-4A1F-A2C5-D9B4D3B2D12D.svs
8935	3.08828	TCGA-AR-A5QQ	TCGA-AR-A5QQ-01A-01-TSA.5063D04F-D334-4A1F-A2C5-D9B4D3B2D12D.svs
8936	1.67207	TCGA-AR-A5QQ	TCGA-AR-A5QQ-01A-01-TSA.5063D04F-D334-4A1F-A2C5-D9B4D3B2D12D.svs
8937	3.96325	TCGA-AR-A5QQ	TCGA-AR-A5QQ-01A-01-TSA.5063D04F-D334-4A1F-A2C5-D9B4D3B2D12D.svs
8938	5.93111	TCGA-AR-A5QQ	TCGA-AR-A5QQ-01A-01-TSA.5063D04F-D334-4A1F-A2C5-D9B4D3B2D12D.svs
8939	5.89549	TCGA-AR-A5QQ	TCGA-AR-A5QQ-01A-01-TSA.5063D04F-D334-4A1F-A2C5-D9B4D3B2D12D.svs
8940	3.25809	TCGA-AR-A5QQ	TCGA-AR-A5QQ-01A-01-TSA.5063D04F-D334-4A1F-A2C5-D9B4D3B2D12D.svs
8941	3.21462	TCGA-AR-A5QQ	TCGA-AR-A5QQ-01A-01-TSA.5063D04F-D334-4A1F-A2C5-D9B4D3B2D12D.svs
8942	4.81575	TCGA-AR-A5QQ	TCGA-AR-A5QQ-01A-01-TSA.5063D04F-D334-4A1F-A2C5-D9B4D3B2D12D.svs
8943	3.60644	TCGA-AR-A5QQ	TCGA-AR-A5QQ-01A-01-TSA.5063D04F-D334-4A1F-A2C5-D9B4D3B2D12D.svs
8944	3.74382	TCGA-AR-A5QQ	TCGA-AR-A5QQ-01A-01-TSA.5063D04F-D334-4A1F-A2C5-D9B4D3B2D12D.svs
8945	4.34278	TCGA-AR-A5QQ	TCGA-AR-A5QQ-01A-01-TSA.5063D04F-D334-4A1F-A2C5-D9B4D3B2D12D.svs
8946	3.33943	TCGA-AR-A5QQ	TCGA-AR-A5QQ-01A-01-TSA.5063D04F-D334-4A1F-A2C5-D9B4D3B2D12D.svs
8947	3.96899	TCGA-AR-A5QQ	TCGA-AR-A5QQ-01A-01-TSA.5063D04F-D334-4A1F-A2C5-D9B4D3B2D12D.svs
8948	4.01961	TCGA-AR-A5QQ	TCGA-AR-A5QQ-01A-01-TSA.5063D04F-D334-4A1F-A2C5-D9B4D3B2D12D.svs
8949	4.28733	TCGA-AR-A5QQ	TCGA-AR-A5QQ-01A-01-TSA.5063D04F-D334-4A1F-A2C5-D9B4D3B2D12D.svs
8950	4.29572	TCGA-AR-A5QQ	TCGA-AR-A5QQ-01A-01-TSA.5063D04F-D334-4A1F-A2C5-D9B4D3B2D12D.svs
8951	2.17802	TCGA-AR-A5QQ	TCGA-AR-A5QQ-01A-01-TSA.5063D04F-D334-4A1F-A2C5-D9B4D3B2D12D.svs
8952	2.94338	TCGA-AR-A5QQ	TCGA-AR-A5QQ-01A-01-TSA.5063D04F-D334-4A1F-A2C5-D9B4D3B2D12D.svs
8953	3.42496	TCGA-AR-A5QQ	TCGA-AR-A5QQ-01A-01-TSA.5063D04F-D334-4A1F-A2C5-D9B4D3B2D12D.svs
8954	4.045	TCGA-AR-A5QQ	TCGA-AR-A5QQ-01A-01-TSA.5063D04F-D334-4A1F-A2C5-D9B4D3B2D12D.svs
8955	3.88674	TCGA-AR-A5QQ	TCGA-AR-A5QQ-01A-01-TSA.5063D04F-D334-4A1F-A2C5-D9B4D3B2D12D.svs
8956	3.4432	TCGA-AR-A5QQ	TCGA-AR-A5QQ-01A-01-TSA.5063D04F-D334-4A1F-A2C5-D9B4D3B2D12D.svs
8957	4.04817	TCGA-AR-A5QQ	TCGA-AR-A5QQ-01A-01-TSA.5063D04F-D334-4A1F-A2C5-D9B4D3B2D12D.svs
8958	5.04469	TCGA-AR-A5QQ	TCGA-AR-A5QQ-01A-01-TSA.5063D04F-D334-4A1F-A2C5-D9B4D3B2D12D.svs
8959	4.53963	TCGA-AR-A5QQ	TCGA-AR-A5QQ-01A-01-TSA.5063D04F-D334-4A1F-A2C5-D9B4D3B2D12D.svs
8960	3.69463	TCGA-AR-A5QQ	TCGA-AR-A5QQ-01A-01-TSA.5063D04F-D334-4A1F-A2C5-D9B4D3B2D12D.svs
8961	5.54008	TCGA-AR-A5QQ	TCGA-AR-A5QQ-01A-01-TSA.5063D04F-D334-4A1F-A2C5-D9B4D3B2D12D.svs
8962	4.43846	TCGA-AR-A5QQ	TCGA-AR-A5QQ-01A-01-TSA.5063D04F-D334-4A1F-A2C5-D9B4D3B2D12D.svs
8963	8.20856	TCGA-AR-A5QQ	TCGA-AR-A5QQ-01A-01-TSA.5063D04F-D334-4A1F-A2C5-D9B4D3B2D12D.svs
9207	7.78947	TCGA-AR-A5QQ	TCGA-AR-A5QQ-01A-01-TSA.5063D04F-D334-4A1F-A2C5-D9B4D3B2D12D.svs
9208	5.26063	TCGA-AR-A5QQ	TCGA-AR-A5QQ-01A-01-TSA.5063D04F-D334-4A1F-A2C5-D9B4D3B2D12D.svs
9209	4.43632	TCGA-AR-A5QQ	TCGA-AR-A5QQ-01A-01-TSA.5063D04F-D334-4A1F-A2C5-D9B4D3B2D12D.svs
9210	4.8505	TCGA-AR-A5QQ	TCGA-AR-A5QQ-01A-01-TSA.5063D04F-D334-4A1F-A2C5-D9B4D3B2D12D.svs
9211	5.17081	TCGA-AR-A5QQ	TCGA-AR-A5QQ-01A-01-TSA.5063D04F-D334-4A1F-A2C5-D9B4D3B2D12D.svs
9212	5.93772	TCGA-AR-A5QQ	TCGA-AR-A5QQ-01A-01-TSA.5063D04F-D334-4A1F-A2C5-D9B4D3B2D12D.svs
9213	3.8427	TCGA-AR-A5QQ	TCGA-AR-A5QQ-01A-01-TSA.5063D04F-D334-4A1F-A2C5-D9B4D3B2D12D.svs
9214	4.32876	TCGA-AR-A5QQ	TCGA-AR-A5QQ-01A-01-TSA.5063D04F-D334-4A1F-A2C5-D9B4D3B2D12D.svs
9215	4.80607	TCGA-AR-A5QQ	TCGA-AR-A5QQ-01A-01-TSA.5063D04F-D334-4A1F-A2C5-D9B4D3B2D12D.svs
9216	5.24273	TCGA-AR-A5QQ	TCGA-AR-A5QQ-01A-01-TSA.5063D04F-D334-4A1F-A2C5-D9B4D3B2D12D.svs
9217	3.11165	TCGA-AR-A5QQ	TCGA-AR-A5QQ-01A-01-TSA.5063D04F-D334-4A1F-A2C5-D9B4D3B2D12D.svs
9218	3.50901	TCGA-AR-A5QQ	TCGA-AR-A5QQ-01A-01-TSA.5063D04F-D334-4A1F-A2C5-D9B4D3B2D12D.svs
9219	4.10943	TCGA-AR-A5QQ	TCGA-AR-A5QQ-01A-01-TSA.5063D04F-D334-4A1F-A2C5-D9B4D3B2D12D.svs
9220	4.30299	TCGA-AR-A5QQ	TCGA-AR-A5QQ-01A-01-TSA.5063D04F-D334-4A1F-A2C5-D9B4D3B2D12D.svs
9221	4.08464	TCGA-AR-A5QQ	TCGA-AR-A5QQ-01A-01-TSA.5063D04F-D334-4A1F-A2C5-D9B4D3B2D12D.svs
9222	3.22784	TCGA-AR-A5QQ	TCGA-AR-A5QQ-01A-01-TSA.5063D04F-D334-4A1F-A2C5-D9B4D3B2D12D.svs
9223	3.27645	TCGA-AR-A5QQ	TCGA-AR-A5QQ-01A-01-TSA.5063D04F-D334-4A1F-A2C5-D9B4D3B2D12D.svs
9224	4.52755	TCGA-AR-A5QQ	TCGA-AR-A5QQ-01A-01-TSA.5063D04F-D334-4A1F-A2C5-D9B4D3B2D12D.svs
9225	4.99395	TCGA-AR-A5QQ	TCGA-AR-A5QQ-01A-01-TSA.5063D04F-D334-4A1F-A2C5-D9B4D3B2D12D.svs
9226	4.76636	TCGA-AR-A5QQ	TCGA-AR-A5QQ-01A-01-TSA.5063D04F-D334-4A1F-A2C5-D9B4D3B2D12D.svs
9227	4.84436	TCGA-AR-A5QQ	TCGA-AR-A5QQ-01A-01-TSA.5063D04F-D334-4A1F-A2C5-D9B4D3B2D12D.svs
9228	3.98026	TCGA-AR-A5QQ	TCGA-AR-A5QQ-01A-01-TSA.5063D04F-D334-4A1F-A2C5-D9B4D3B2D12D.svs
9229	3.87633	TCGA-AR-A5QQ	TCGA-AR-A5QQ-01A-01-TSA.5063D04F-D334-4A1F-A2C5-D9B4D3B2D12D.svs
9230	3.7827	TCGA-AR-A5QQ	TCGA-AR-A5QQ-01A-01-TSA.5063D04F-D334-4A1F-A2C5-D9B4D3B2D12D.svs
9231	5.33763	TCGA-AR-A5QQ	TCGA-AR-A5QQ-01A-01-TSA.5063D04F-D334-4A1F-A2C5-D9B4D3B2D12D.svs
9232	5.27509	TCGA-AR-A5QQ	TCGA-AR-A5QQ-01A-01-TSA.5063D04F-D334-4A1F-A2C5-D9B4D3B2D12D.svs
9233	3.93131	TCGA-AR-A5QQ	TCGA-AR-A5QQ-01A-01-TSA.5063D04F-D334-4A1F-A2C5-D9B4D3B2D12D.svs
9235	3.21412	TCGA-AR-A5QQ	TCGA-AR-A5QQ-01A-01-TSA.5063D04F-D334-4A1F-A2C5-D9B4D3B2D12D.svs
9239	4.02237	TCGA-AR-A5QQ	TCGA-AR-A5QQ-01A-01-TSA.5063D04F-D334-4A1F-A2C5-D9B4D3B2D12D.svs
9394	7.6476	TCGA-AR-A5QQ	TCGA-AR-A5QQ-01A-01-TSA.5063D04F-D334-4A1F-A2C5-D9B4D3B2D12D.svs
9395	7.01109	TCGA-AR-A5QQ	TCGA-AR-A5QQ-01A-01-TSA.5063D04F-D334-4A1F-A2C5-D9B4D3B2D12D.svs
9396	6.28656	TCGA-AR-A5QQ	TCGA-AR-A5QQ-01A-01-TSA.5063D04F-D334-4A1F-A2C5-D9B4D3B2D12D.svs
9397	5.28867	TCGA-AR-A5QQ	TCGA-AR-A5QQ-01A-01-TSA.5063D04F-D334-4A1F-A2C5-D9B4D3B2D12D.svs
9398	0.571041	TCGA-AR-A5QQ	TCGA-AR-A5QQ-01A-01-TSA.5063D04F-D334-4A1F-A2C5-D9B4D3B2D12D.svs
9399	3.07834	TCGA-AR-A5QQ	TCGA-AR-A5QQ-01A-01-TSA.5063D04F-D334-4A1F-A2C5-D9B4D3B2D12D.svs
9400	2.64848	TCGA-AR-A5QQ	TCGA-AR-A5QQ-01A-01-TSA.5063D04F-D334-4A1F-A2C5-D9B4D3B2D12D.svs
9401	3.44028	TCGA-AR-A5QQ	TCGA-AR-A5QQ-01A-01-TSA.5063D04F-D334-4A1F-A2C5-D9B4D3B2D12D.svs
9402	3.558	TCGA-AR-A5QQ	TCGA-AR-A5QQ-01A-01-TSA.5063D04F-D334-4A1F-A2C5-D9B4D3B2D12D.svs
9403	2.26049	TCGA-AR-A5QQ	TCGA-AR-A5QQ-01A-01-TSA.5063D04F-D334-4A1F-A2C5-D9B4D3B2D12D.svs
9404	0.648165	TCGA-AR-A5QQ	TCGA-AR-A5QQ-01A-01-TSA.5063D04F-D334-4A1F-A2C5-D9B4D3B2D12D.svs
9405	1.13739	TCGA-AR-A5QQ	TCGA-AR-A5QQ-01A-01-TSA.5063D04F-D334-4A1F-A2C5-D9B4D3B2D12D.svs
9406	3.94571	TCGA-AR-A5QQ	TCGA-AR-A5QQ-01A-01-TSA.5063D04F-D334-4A1F-A2C5-D9B4D3B2D12D.svs
9407	5.02757	TCGA-AR-A5QQ	TCGA-AR-A5QQ-01A-01-TSA.5063D04F-D334-4A1F-A2C5-D9B4D3B2D12D.svs
9408	2.41826	TCGA-AR-A5QQ	TCGA-AR-A5QQ-01A-01-TSA.5063D04F-D334-4A1F-A2C5-D9B4D3B2D12D.svs
9409	2.90539	TCGA-AR-A5QQ	TCGA-AR-A5QQ-01A-01-TSA.5063D04F-D334-4A1F-A2C5-D9B4D3B2D12D.svs
9410	4.79351	TCGA-AR-A5QQ	TCGA-AR-A5QQ-01A-01-TSA.5063D04F-D334-4A1F-A2C5-D9B4D3B2D12D.svs
9411	1.88247	TCGA-AR-A5QQ	TCGA-AR-A5QQ-01A-01-TSA.5063D04F-D334-4A1F-A2C5-D9B4D3B2D12D.svs
9412	3.89575	TCGA-AR-A5QQ	TCGA-AR-A5QQ-01A-01-TSA.5063D04F-D334-4A1F-A2C5-D9B4D3B2D12D.svs
9413	3.30694	TCGA-AR-A5QQ	TCGA-AR-A5QQ-01A-01-TSA.5063D04F-D334-4A1F-A2C5-D9B4D3B2D12D.svs
9414	1.94957	TCGA-AR-A5QQ	TCGA-AR-A5QQ-01A-01-TSA.5063D04F-D334-4A1F-A2C5-D9B4D3B2D12D.svs
9415	3.01366	TCGA-AR-A5QQ	TCGA-AR-A5QQ-01A-01-TSA.5063D04F-D334-4A1F-A2C5-D9B4D3B2D12D.svs
9416	4.71855	TCGA-AR-A5QQ	TCGA-AR-A5QQ-01A-01-TSA.5063D04F-D334-4A1F-A2C5-D9B4D3B2D12D.svs
9417	4.04854	TCGA-AR-A5QQ	TCGA-AR-A5QQ-01A-01-TSA.5063D04F-D334-4A1F-A2C5-D9B4D3B2D12D.svs
9418	3.38372	TCGA-AR-A5QQ	TCGA-AR-A5QQ-01A-01-TSA.5063D04F-D334-4A1F-A2C5-D9B4D3B2D12D.svs
9419	6.32936	TCGA-AR-A5QQ	TCGA-AR-A5QQ-01A-01-TSA.5063D04F-D334-4A1F-A2C5-D9B4D3B2D12D.svs
9420	3.42692	TCGA-AR-A5QQ	TCGA-AR-A5QQ-01A-01-TSA.5063D04F-D334-4A1F-A2C5-D9B4D3B2D12D.svs
9421	4.53775	TCGA-AR-A5QQ	TCGA-AR-A5QQ-01A-01-TSA.5063D04F-D334-4A1F-A2C5-D9B4D3B2D12D.svs
9422	4.85624	TCGA-AR-A5QQ	TCGA-AR-A5QQ-01A-01-TSA.5063D04F-D334-4A1F-A2C5-D9B4D3B2D12D.svs
9423	4.10259	TCGA-AR-A5QQ	TCGA-AR-A5QQ-01A-01-TSA.5063D04F-D334-4A1F-A2C5-D9B4D3B2D12D.svs
9424	4.04896	TCGA-AR-A5QQ	TCGA-AR-A5QQ-01A-01-TSA.5063D04F-D334-4A1F-A2C5-D9B4D3B2D12D.svs
9425	3.30392	TCGA-AR-A5QQ	TCGA-AR-A5QQ-01A-01-TSA.5063D04F-D334-4A1F-A2C5-D9B4D3B2D12D.svs
9426	3.10599	TCGA-AR-A5QQ	TCGA-AR-A5QQ-01A-01-TSA.5063D04F-D334-4A1F-A2C5-D9B4D3B2D12D.svs
9427	3.84993	TCGA-AR-A5QQ	TCGA-AR-A5QQ-01A-01-TSA.5063D04F-D334-4A1F-A2C5-D9B4D3B2D12D.svs
9428	3.22275	TCGA-AR-A5QQ	TCGA-AR-A5QQ-01A-01-TSA.5063D04F-D334-4A1F-A2C5-D9B4D3B2D12D.svs
9429	4.6263	TCGA-AR-A5QQ	TCGA-AR-A5QQ-01A-01-TSA.5063D04F-D334-4A1F-A2C5-D9B4D3B2D12D.svs
9430	5.0004	TCGA-AR-A5QQ	TCGA-AR-A5QQ-01A-01-TSA.5063D04F-D334-4A1F-A2C5-D9B4D3B2D12D.svs
9431	4.60823	TCGA-AR-A5QQ	TCGA-AR-A5QQ-01A-01-TSA.5063D04F-D334-4A1F-A2C5-D9B4D3B2D12D.svs
9432	6.99007	TCGA-AR-A5QQ	TCGA-AR-A5QQ-01A-01-TSA.5063D04F-D334-4A1F-A2C5-D9B4D3B2D12D.svs
9673	8.17686	TCGA-AR-A5QQ	TCGA-AR-A5QQ-01A-01-TSA.5063D04F-D334-4A1F-A2C5-D9B4D3B2D12D.svs
9674	6.25175	TCGA-AR-A5QQ	TCGA-AR-A5QQ-01A-01-TSA.5063D04F-D334-4A1F-A2C5-D9B4D3B2D12D.svs
9675	4.73513	TCGA-AR-A5QQ	TCGA-AR-A5QQ-01A-01-TSA.5063D04F-D334-4A1F-A2C5-D9B4D3B2D12D.svs
9676	3.91791	TCGA-AR-A5QQ	TCGA-AR-A5QQ-01A-01-TSA.5063D04F-D334-4A1F-A2C5-D9B4D3B2D12D.svs
9677	4.96136	TCGA-AR-A5QQ	TCGA-AR-A5QQ-01A-01-TSA.5063D04F-D334-4A1F-A2C5-D9B4D3B2D12D.svs
9678	4.46154	TCGA-AR-A5QQ	TCGA-AR-A5QQ-01A-01-TSA.5063D04F-D334-4A1F-A2C5-D9B4D3B2D12D.svs
9679	4.20511	TCGA-AR-A5QQ	TCGA-AR-A5QQ-01A-01-TSA.5063D04F-D334-4A1F-A2C5-D9B4D3B2D12D.svs
9680	4.61957	TCGA-AR-A5QQ	TCGA-AR-A5QQ-01A-01-TSA.5063D04F-D334-4A1F-A2C5-D9B4D3B2D12D.svs
9681	5.57154	TCGA-AR-A5QQ	TCGA-AR-A5QQ-01A-01-TSA.5063D04F-D334-4A1F-A2C5-D9B4D3B2D12D.svs
9682	4.45631	TCGA-AR-A5QQ	TCGA-AR-A5QQ-01A-01-TSA.5063D04F-D334-4A1F-A2C5-D9B4D3B2D12D.svs
9683	4.29296	TCGA-AR-A5QQ	TCGA-AR-A5QQ-01A-01-TSA.5063D04F-D334-4A1F-A2C5-D9B4D3B2D12D.svs
9684	3.71238	TCGA-AR-A5QQ	TCGA-AR-A5QQ-01A-01-TSA.5063D04F-D334-4A1F-A2C5-D9B4D3B2D12D.svs
9685	4.77636	TCGA-AR-A5QQ	TCGA-AR-A5QQ-01A-01-TSA.5063D04F-D334-4A1F-A2C5-D9B4D3B2D12D.svs
9686	2.58976	TCGA-AR-A5QQ	TCGA-AR-A5QQ-01A-01-TSA.5063D04F-D334-4A1F-A2C5-D9B4D3B2D12D.svs
9687	3.85365	TCGA-AR-A5QQ	TCGA-AR-A5QQ-01A-01-TSA.5063D04F-D334-4A1F-A2C5-D9B4D3B2D12D.svs
9688	3.70833	TCGA-AR-A5QQ	TCGA-AR-A5QQ-01A-01-TSA.5063D04F-D334-4A1F-A2C5-D9B4D3B2D12D.svs
9689	3.75094	TCGA-AR-A5QQ	TCGA-AR-A5QQ-01A-01-TSA.5063D04F-D334-4A1F-A2C5-D9B4D3B2D12D.svs
9690	3.29893	TCGA-AR-A5QQ	TCGA-AR-A5QQ-01A-01-TSA.5063D04F-D334-4A1F-A2C5-D9B4D3B2D12D.svs
9691	4.21925	TCGA-AR-A5QQ	TCGA-AR-A5QQ-01A-01-TSA.5063D04F-D334-4A1F-A2C5-D9B4D3B2D12D.svs
9692	4.67799	TCGA-AR-A5QQ	TCGA-AR-A5QQ-01A-01-TSA.5063D04F-D334-4A1F-A2C5-D9B4D3B2D12D.svs
9693	3.90586	TCGA-AR-A5QQ	TCGA-AR-A5QQ-01A-01-TSA.5063D04F-D334-4A1F-A2C5-D9B4D3B2D12D.svs
9694	3.74505	TCGA-AR-A5QQ	TCGA-AR-A5QQ-01A-01-TSA.5063D04F-D334-4A1F-A2C5-D9B4D3B2D12D.svs
9695	4.20579	TCGA-AR-A5QQ	TCGA-AR-A5QQ-01A-01-TSA.5063D04F-D334-4A1F-A2C5-D9B4D3B2D12D.svs
9696	3.70492	TCGA-AR-A5QQ	TCGA-AR-A5QQ-01A-01-TSA.5063D04F-D334-4A1F-A2C5-D9B4D3B2D12D.svs
9697	3.04386	TCGA-AR-A5QQ	TCGA-AR-A5QQ-01A-01-TSA.5063D04F-D334-4A1F-A2C5-D9B4D3B2D12D.svs
9698	3.82174	TCGA-AR-A5QQ	TCGA-AR-A5QQ-01A-01-TSA.5063D04F-D334-4A1F-A2C5-D9B4D3B2D12D.svs
9699	4.46738	TCGA-AR-A5QQ	TCGA-AR-A5QQ-01A-01-TSA.5063D04F-D334-4A1F-A2C5-D9B4D3B2D12D.svs
9700	5.4493	TCGA-AR-A5QQ	TCGA-AR-A5QQ-01A-01-TSA.5063D04F-D334-4A1F-A2C5-D9B4D3B2D12D.svs
9701	6.30281	TCGA-AR-A5QQ	TCGA-AR-A5QQ-01A-01-TSA.5063D04F-D334-4A1F-A2C5-D9B4D3B2D12D.svs
9702	5.00773	TCGA-AR-A5QQ	TCGA-AR-A5QQ-01A-01-TSA.5063D04F-D334-4A1F-A2C5-D9B4D3B2D12D.svs
9703	4.72291	TCGA-AR-A5QQ	TCGA-AR-A5QQ-01A-01-TSA.5063D04F-D334-4A1F-A2C5-D9B4D3B2D12D.svs
9707	1.60407	TCGA-AR-A5QQ	TCGA-AR-A5QQ-01A-01-TSA.5063D04F-D334-4A1F-A2C5-D9B4D3B2D12D.svs
9781	4.66221	TCGA-AR-A5QQ	TCGA-AR-A5QQ-01A-01-TSA.5063D04F-D334-4A1F-A2C5-D9B4D3B2D12D.svs
9862	8.28021	TCGA-AR-A5QQ	TCGA-AR-A5QQ-01A-01-TSA.5063D04F-D334-4A1F-A2C5-D9B4D3B2D12D.svs
9863	5.54293	TCGA-AR-A5QQ	TCGA-AR-A5QQ-01A-01-TSA.5063D04F-D334-4A1F-A2C5-D9B4D3B2D12D.svs
9864	6.41841	TCGA-AR-A5QQ	TCGA-AR-A5QQ-01A-01-TSA.5063D04F-D334-4A1F-A2C5-D9B4D3B2D12D.svs
9865	4.93039	TCGA-AR-A5QQ	TCGA-AR-A5QQ-01A-01-TSA.5063D04F-D334-4A1F-A2C5-D9B4D3B2D12D.svs
9866	3.24132	TCGA-AR-A5QQ	TCGA-AR-A5QQ-01A-01-TSA.5063D04F-D334-4A1F-A2C5-D9B4D3B2D12D.svs
9867	1.23219	TCGA-AR-A5QQ	TCGA-AR-A5QQ-01A-01-TSA.5063D04F-D334-4A1F-A2C5-D9B4D3B2D12D.svs
9868	0.792292	TCGA-AR-A5QQ	TCGA-AR-A5QQ-01A-01-TSA.5063D04F-D334-4A1F-A2C5-D9B4D3B2D12D.svs
9869	5.93967	TCGA-AR-A5QQ	TCGA-AR-A5QQ-01A-01-TSA.5063D04F-D334-4A1F-A2C5-D9B4D3B2D12D.svs
9870	3.84681	TCGA-AR-A5QQ	TCGA-AR-A5QQ-01A-01-TSA.5063D04F-D334-4A1F-A2C5-D9B4D3B2D12D.svs
9871	3.12406	TCGA-AR-A5QQ	TCGA-AR-A5QQ-01A-01-TSA.5063D04F-D334-4A1F-A2C5-D9B4D3B2D12D.svs
9872	2.94453	TCGA-AR-A5QQ	TCGA-AR-A5QQ-01A-01-TSA.5063D04F-D334-4A1F-A2C5-D9B4D3B2D12D.svs
9873	1.29438	TCGA-AR-A5QQ	TCGA-AR-A5QQ-01A-01-TSA.5063D04F-D334-4A1F-A2C5-D9B4D3B2D12D.svs
9874	3.23707	TCGA-AR-A5QQ	TCGA-AR-A5QQ-01A-01-TSA.5063D04F-D334-4A1F-A2C5-D9B4D3B2D12D.svs
9875	1.39643	TCGA-AR-A5QQ	TCGA-AR-A5QQ-01A-01-TSA.5063D04F-D334-4A1F-A2C5-D9B4D3B2D12D.svs
9876	2.12771	TCGA-AR-A5QQ	TCGA-AR-A5QQ-01A-01-TSA.5063D04F-D334-4A1F-A2C5-D9B4D3B2D12D.svs
9877	2.14151	TCGA-AR-A5QQ	TCGA-AR-A5QQ-01A-01-TSA.5063D04F-D334-4A1F-A2C5-D9B4D3B2D12D.svs
9878	4.05919	TCGA-AR-A5QQ	TCGA-AR-A5QQ-01A-01-TSA.5063D04F-D334-4A1F-A2C5-D9B4D3B2D12D.svs
9879	4.56797	TCGA-AR-A5QQ	TCGA-AR-A5QQ-01A-01-TSA.5063D04F-D334-4A1F-A2C5-D9B4D3B2D12D.svs
9880	4.02067	TCGA-AR-A5QQ	TCGA-AR-A5QQ-01A-01-TSA.5063D04F-D334-4A1F-A2C5-D9B4D3B2D12D.svs
9881	2.81558	TCGA-AR-A5QQ	TCGA-AR-A5QQ-01A-01-TSA.5063D04F-D334-4A1F-A2C5-D9B4D3B2D12D.svs
9882	4.27973	TCGA-AR-A5QQ	TCGA-AR-A5QQ-01A-01-TSA.5063D04F-D334-4A1F-A2C5-D9B4D3B2D12D.svs
9883	3.55895	TCGA-AR-A5QQ	TCGA-AR-A5QQ-01A-01-TSA.5063D04F-D334-4A1F-A2C5-D9B4D3B2D12D.svs
9884	2.55421	TCGA-AR-A5QQ	TCGA-AR-A5QQ-01A-01-TSA.5063D04F-D334-4A1F-A2C5-D9B4D3B2D12D.svs
9885	2.69621	TCGA-AR-A5QQ	TCGA-AR-A5QQ-01A-01-TSA.5063D04F-D334-4A1F-A2C5-D9B4D3B2D12D.svs
9886	5.22551	TCGA-AR-A5QQ	TCGA-AR-A5QQ-01A-01-TSA.5063D04F-D334-4A1F-A2C5-D9B4D3B2D12D.svs
9887	2.57721	TCGA-AR-A5QQ	TCGA-AR-A5QQ-01A-01-TSA.5063D04F-D334-4A1F-A2C5-D9B4D3B2D12D.svs
9888	4.35715	TCGA-AR-A5QQ	TCGA-AR-A5QQ-01A-01-TSA.5063D04F-D334-4A1F-A2C5-D9B4D3B2D12D.svs
9889	3.48672	TCGA-AR-A5QQ	TCGA-AR-A5QQ-01A-01-TSA.5063D04F-D334-4A1F-A2C5-D9B4D3B2D12D.svs
9890	2.44566	TCGA-AR-A5QQ	TCGA-AR-A5QQ-01A-01-TSA.5063D04F-D334-4A1F-A2C5-D9B4D3B2D12D.svs
9891	3.32706	TCGA-AR-A5QQ	TCGA-AR-A5QQ-01A-01-TSA.5063D04F-D334-4A1F-A2C5-D9B4D3B2D12D.svs
9892	2.96179	TCGA-AR-A5QQ	TCGA-AR-A5QQ-01A-01-TSA.5063D04F-D334-4A1F-A2C5-D9B4D3B2D12D.svs
9893	3.44213	TCGA-AR-A5QQ	TCGA-AR-A5QQ-01A-01-TSA.5063D04F-D334-4A1F-A2C5-D9B4D3B2D12D.svs
9894	4.21365	TCGA-AR-A5QQ	TCGA-AR-A5QQ-01A-01-TSA.5063D04F-D334-4A1F-A2C5-D9B4D3B2D12D.svs
9895	3.06529	TCGA-AR-A5QQ	TCGA-AR-A5QQ-01A-01-TSA.5063D04F-D334-4A1F-A2C5-D9B4D3B2D12D.svs
9896	3.37267	TCGA-AR-A5QQ	TCGA-AR-A5QQ-01A-01-TSA.5063D04F-D334-4A1F-A2C5-D9B4D3B2D12D.svs
9897	3.8451	TCGA-AR-A5QQ	TCGA-AR-A5QQ-01A-01-TSA.5063D04F-D334-4A1F-A2C5-D9B4D3B2D12D.svs
9898	3.60684	TCGA-AR-A5QQ	TCGA-AR-A5QQ-01A-01-TSA.5063D04F-D334-4A1F-A2C5-D9B4D3B2D12D.svs
9899	4.99752	TCGA-AR-A5QQ	TCGA-AR-A5QQ-01A-01-TSA.5063D04F-D334-4A1F-A2C5-D9B4D3B2D12D.svs
9900	4.2209	TCGA-AR-A5QQ	TCGA-AR-A5QQ-01A-01-TSA.5063D04F-D334-4A1F-A2C5-D9B4D3B2D12D.svs
10141	8.26641	TCGA-AR-A5QQ	TCGA-AR-A5QQ-01A-01-TSA.5063D04F-D334-4A1F-A2C5-D9B4D3B2D12D.svs
10142	5.88163	TCGA-AR-A5QQ	TCGA-AR-A5QQ-01A-01-TSA.5063D04F-D334-4A1F-A2C5-D9B4D3B2D12D.svs
10143	5.17171	TCGA-AR-A5QQ	TCGA-AR-A5QQ-01A-01-TSA.5063D04F-D334-4A1F-A2C5-D9B4D3B2D12D.svs
10144	4.34223	TCGA-AR-A5QQ	TCGA-AR-A5QQ-01A-01-TSA.5063D04F-D334-4A1F-A2C5-D9B4D3B2D12D.svs
10145	4.24736	TCGA-AR-A5QQ	TCGA-AR-A5QQ-01A-01-TSA.5063D04F-D334-4A1F-A2C5-D9B4D3B2D12D.svs
10146	3.99042	TCGA-AR-A5QQ	TCGA-AR-A5QQ-01A-01-TSA.5063D04F-D334-4A1F-A2C5-D9B4D3B2D12D.svs
10147	5.21927	TCGA-AR-A5QQ	TCGA-AR-A5QQ-01A-01-TSA.5063D04F-D334-4A1F-A2C5-D9B4D3B2D12D.svs
10148	4.01977	TCGA-AR-A5QQ	TCGA-AR-A5QQ-01A-01-TSA.5063D04F-D334-4A1F-A2C5-D9B4D3B2D12D.svs
10149	4.2358	TCGA-AR-A5QQ	TCGA-AR-A5QQ-01A-01-TSA.5063D04F-D334-4A1F-A2C5-D9B4D3B2D12D.svs
10150	4.9364	TCGA-AR-A5QQ	TCGA-AR-A5QQ-01A-01-TSA.5063D04F-D334-4A1F-A2C5-D9B4D3B2D12D.svs
10151	4.01837	TCGA-AR-A5QQ	TCGA-AR-A5QQ-01A-01-TSA.5063D04F-D334-4A1F-A2C5-D9B4D3B2D12D.svs
10152	3.85928	TCGA-AR-A5QQ	TCGA-AR-A5QQ-01A-01-TSA.5063D04F-D334-4A1F-A2C5-D9B4D3B2D12D.svs
10153	4.60989	TCGA-AR-A5QQ	TCGA-AR-A5QQ-01A-01-TSA.5063D04F-D334-4A1F-A2C5-D9B4D3B2D12D.svs
10154	4.25171	TCGA-AR-A5QQ	TCGA-AR-A5QQ-01A-01-TSA.5063D04F-D334-4A1F-A2C5-D9B4D3B2D12D.svs
10155	4.24793	TCGA-AR-A5QQ	TCGA-AR-A5QQ-01A-01-TSA.5063D04F-D334-4A1F-A2C5-D9B4D3B2D12D.svs
10156	3.50212	TCGA-AR-A5QQ	TCGA-AR-A5QQ-01A-01-TSA.5063D04F-D334-4A1F-A2C5-D9B4D3B2D12D.svs
10157	4.12264	TCGA-AR-A5QQ	TCGA-AR-A5QQ-01A-01-TSA.5063D04F-D334-4A1F-A2C5-D9B4D3B2D12D.svs
10158	4.96272	TCGA-AR-A5QQ	TCGA-AR-A5QQ-01A-01-TSA.5063D04F-D334-4A1F-A2C5-D9B4D3B2D12D.svs
10159	3.84921	TCGA-AR-A5QQ	TCGA-AR-A5QQ-01A-01-TSA.5063D04F-D334-4A1F-A2C5-D9B4D3B2D12D.svs
10160	4.5332	TCGA-AR-A5QQ	TCGA-AR-A5QQ-01A-01-TSA.5063D04F-D334-4A1F-A2C5-D9B4D3B2D12D.svs
10161	4.81208	TCGA-AR-A5QQ	TCGA-AR-A5QQ-01A-01-TSA.5063D04F-D334-4A1F-A2C5-D9B4D3B2D12D.svs
10162	4.98709	TCGA-AR-A5QQ	TCGA-AR-A5QQ-01A-01-TSA.5063D04F-D334-4A1F-A2C5-D9B4D3B2D12D.svs
10163	3.70044	TCGA-AR-A5QQ	TCGA-AR-A5QQ-01A-01-TSA.5063D04F-D334-4A1F-A2C5-D9B4D3B2D12D.svs
10164	4.56975	TCGA-AR-A5QQ	TCGA-AR-A5QQ-01A-01-TSA.5063D04F-D334-4A1F-A2C5-D9B4D3B2D12D.svs
10165	1.95618	TCGA-AR-A5QQ	TCGA-AR-A5QQ-01A-01-TSA.5063D04F-D334-4A1F-A2C5-D9B4D3B2D12D.svs
10166	3.57424	TCGA-AR-A5QQ	TCGA-AR-A5QQ-01A-01-TSA.5063D04F-D334-4A1F-A2C5-D9B4D3B2D12D.svs
10167	3.52412	TCGA-AR-A5QQ	TCGA-AR-A5QQ-01A-01-TSA.5063D04F-D334-4A1F-A2C5-D9B4D3B2D12D.svs
10168	3.33639	TCGA-AR-A5QQ	TCGA-AR-A5QQ-01A-01-TSA.5063D04F-D334-4A1F-A2C5-D9B4D3B2D12D.svs
10169	4.71319	TCGA-AR-A5QQ	TCGA-AR-A5QQ-01A-01-TSA.5063D04F-D334-4A1F-A2C5-D9B4D3B2D12D.svs
10170	5.03328	TCGA-AR-A5QQ	TCGA-AR-A5QQ-01A-01-TSA.5063D04F-D334-4A1F-A2C5-D9B4D3B2D12D.svs
10171	3.95309	TCGA-AR-A5QQ	TCGA-AR-A5QQ-01A-01-TSA.5063D04F-D334-4A1F-A2C5-D9B4D3B2D12D.svs
10172	4.78427	TCGA-AR-A5QQ	TCGA-AR-A5QQ-01A-01-TSA.5063D04F-D334-4A1F-A2C5-D9B4D3B2D12D.svs
10173	2.6237	TCGA-AR-A5QQ	TCGA-AR-A5QQ-01A-01-TSA.5063D04F-D334-4A1F-A2C5-D9B4D3B2D12D.svs
10175	1.92778	TCGA-AR-A5QQ	TCGA-AR-A5QQ-01A-01-TSA.5063D04F-D334-4A1F-A2C5-D9B4D3B2D12D.svs
10250	6.81378	TCGA-AR-A5QQ	TCGA-AR-A5QQ-01A-01-TSA.5063D04F-D334-4A1F-A2C5-D9B4D3B2D12D.svs
10331	5.3499	TCGA-AR-A5QQ	TCGA-AR-A5QQ-01A-01-TSA.5063D04F-D334-4A1F-A2C5-D9B4D3B2D12D.svs
10332	6.00974	TCGA-AR-A5QQ	TCGA-AR-A5QQ-01A-01-TSA.5063D04F-D334-4A1F-A2C5-D9B4D3B2D12D.svs
10333	5.8319	TCGA-AR-A5QQ	TCGA-AR-A5QQ-01A-01-TSA.5063D04F-D334-4A1F-A2C5-D9B4D3B2D12D.svs
10334	3.06675	TCGA-AR-A5QQ	TCGA-AR-A5QQ-01A-01-TSA.5063D04F-D334-4A1F-A2C5-D9B4D3B2D12D.svs
10335	1.72441	TCGA-AR-A5QQ	TCGA-AR-A5QQ-01A-01-TSA.5063D04F-D334-4A1F-A2C5-D9B4D3B2D12D.svs
10336	1.7126	TCGA-AR-A5QQ	TCGA-AR-A5QQ-01A-01-TSA.5063D04F-D334-4A1F-A2C5-D9B4D3B2D12D.svs
10337	2.5324	TCGA-AR-A5QQ	TCGA-AR-A5QQ-01A-01-TSA.5063D04F-D334-4A1F-A2C5-D9B4D3B2D12D.svs
10338	3.10493	TCGA-AR-A5QQ	TCGA-AR-A5QQ-01A-01-TSA.5063D04F-D334-4A1F-A2C5-D9B4D3B2D12D.svs
10339	1.63453	TCGA-AR-A5QQ	TCGA-AR-A5QQ-01A-01-TSA.5063D04F-D334-4A1F-A2C5-D9B4D3B2D12D.svs
10340	2.10639	TCGA-AR-A5QQ	TCGA-AR-A5QQ-01A-01-TSA.5063D04F-D334-4A1F-A2C5-D9B4D3B2D12D.svs
10341	3.35818	TCGA-AR-A5QQ	TCGA-AR-A5QQ-01A-01-TSA.5063D04F-D334-4A1F-A2C5-D9B4D3B2D12D.svs
10342	2.02893	TCGA-AR-A5QQ	TCGA-AR-A5QQ-01A-01-TSA.5063D04F-D334-4A1F-A2C5-D9B4D3B2D12D.svs
10343	2.34414	TCGA-AR-A5QQ	TCGA-AR-A5QQ-01A-01-TSA.5063D04F-D334-4A1F-A2C5-D9B4D3B2D12D.svs
10344	1.50767	TCGA-AR-A5QQ	TCGA-AR-A5QQ-01A-01-TSA.5063D04F-D334-4A1F-A2C5-D9B4D3B2D12D.svs
10345	2.09573	TCGA-AR-A5QQ	TCGA-AR-A5QQ-01A-01-TSA.5063D04F-D334-4A1F-A2C5-D9B4D3B2D12D.svs
10346	1.00705	TCGA-AR-A5QQ	TCGA-AR-A5QQ-01A-01-TSA.5063D04F-D334-4A1F-A2C5-D9B4D3B2D12D.svs
10347	3.37164	TCGA-AR-A5QQ	TCGA-AR-A5QQ-01A-01-TSA.5063D04F-D334-4A1F-A2C5-D9B4D3B2D12D.svs
10348	4.27845	TCGA-AR-A5QQ	TCGA-AR-A5QQ-01A-01-TSA.5063D04F-D334-4A1F-A2C5-D9B4D3B2D12D.svs
10349	4.39303	TCGA-AR-A5QQ	TCGA-AR-A5QQ-01A-01-TSA.5063D04F-D334-4A1F-A2C5-D9B4D3B2D12D.svs
10350	4.94346	TCGA-AR-A5QQ	TCGA-AR-A5QQ-01A-01-TSA.5063D04F-D334-4A1F-A2C5-D9B4D3B2D12D.svs
10351	4.47731	TCGA-AR-A5QQ	TCGA-AR-A5QQ-01A-01-TSA.5063D04F-D334-4A1F-A2C5-D9B4D3B2D12D.svs
10352	3.31649	TCGA-AR-A5QQ	TCGA-AR-A5QQ-01A-01-TSA.5063D04F-D334-4A1F-A2C5-D9B4D3B2D12D.svs
10353	3.07108	TCGA-AR-A5QQ	TCGA-AR-A5QQ-01A-01-TSA.5063D04F-D334-4A1F-A2C5-D9B4D3B2D12D.svs
10354	3.88592	TCGA-AR-A5QQ	TCGA-AR-A5QQ-01A-01-TSA.5063D04F-D334-4A1F-A2C5-D9B4D3B2D12D.svs
10355	2.70542	TCGA-AR-A5QQ	TCGA-AR-A5QQ-01A-01-TSA.5063D04F-D334-4A1F-A2C5-D9B4D3B2D12D.svs
10356	2.718	TCGA-AR-A5QQ	TCGA-AR-A5QQ-01A-01-TSA.5063D04F-D334-4A1F-A2C5-D9B4D3B2D12D.svs
10357	1.98338	TCGA-AR-A5QQ	TCGA-AR-A5QQ-01A-01-TSA.5063D04F-D334-4A1F-A2C5-D9B4D3B2D12D.svs
10358	3.68393	TCGA-AR-A5QQ	TCGA-AR-A5QQ-01A-01-TSA.5063D04F-D334-4A1F-A2C5-D9B4D3B2D12D.svs
10359	3.35395	TCGA-AR-A5QQ	TCGA-AR-A5QQ-01A-01-TSA.5063D04F-D334-4A1F-A2C5-D9B4D3B2D12D.svs
10360	3.61035	TCGA-AR-A5QQ	TCGA-AR-A5QQ-01A-01-TSA.5063D04F-D334-4A1F-A2C5-D9B4D3B2D12D.svs
10361	3.42096	TCGA-AR-A5QQ	TCGA-AR-A5QQ-01A-01-TSA.5063D04F-D334-4A1F-A2C5-D9B4D3B2D12D.svs
10362	3.32364	TCGA-AR-A5QQ	TCGA-AR-A5QQ-01A-01-TSA.5063D04F-D334-4A1F-A2C5-D9B4D3B2D12D.svs
10363	3.58882	TCGA-AR-A5QQ	TCGA-AR-A5QQ-01A-01-TSA.5063D04F-D334-4A1F-A2C5-D9B4D3B2D12D.svs
10364	3.82447	TCGA-AR-A5QQ	TCGA-AR-A5QQ-01A-01-TSA.5063D04F-D334-4A1F-A2C5-D9B4D3B2D12D.svs
10365	3.78651	TCGA-AR-A5QQ	TCGA-AR-A5QQ-01A-01-TSA.5063D04F-D334-4A1F-A2C5-D9B4D3B2D12D.svs
10366	3.52842	TCGA-AR-A5QQ	TCGA-AR-A5QQ-01A-01-TSA.5063D04F-D334-4A1F-A2C5-D9B4D3B2D12D.svs
10367	3.84475	TCGA-AR-A5QQ	TCGA-AR-A5QQ-01A-01-TSA.5063D04F-D334-4A1F-A2C5-D9B4D3B2D12D.svs
10368	4.10708	TCGA-AR-A5QQ	TCGA-AR-A5QQ-01A-01-TSA.5063D04F-D334-4A1F-A2C5-D9B4D3B2D12D.svs
10369	5.0346	TCGA-AR-A5QQ	TCGA-AR-A5QQ-01A-01-TSA.5063D04F-D334-4A1F-A2C5-D9B4D3B2D12D.svs
10609	8.54164	TCGA-AR-A5QQ	TCGA-AR-A5QQ-01A-01-TSA.5063D04F-D334-4A1F-A2C5-D9B4D3B2D12D.svs
10610	5.52736	TCGA-AR-A5QQ	TCGA-AR-A5QQ-01A-01-TSA.5063D04F-D334-4A1F-A2C5-D9B4D3B2D12D.svs
10611	3.34877	TCGA-AR-A5QQ	TCGA-AR-A5QQ-01A-01-TSA.5063D04F-D334-4A1F-A2C5-D9B4D3B2D12D.svs
10612	3.37573	TCGA-AR-A5QQ	TCGA-AR-A5QQ-01A-01-TSA.5063D04F-D334-4A1F-A2C5-D9B4D3B2D12D.svs
10613	4.72046	TCGA-AR-A5QQ	TCGA-AR-A5QQ-01A-01-TSA.5063D04F-D334-4A1F-A2C5-D9B4D3B2D12D.svs
10614	5.59402	TCGA-AR-A5QQ	TCGA-AR-A5QQ-01A-01-TSA.5063D04F-D334-4A1F-A2C5-D9B4D3B2D12D.svs
10615	4.88095	TCGA-AR-A5QQ	TCGA-AR-A5QQ-01A-01-TSA.5063D04F-D334-4A1F-A2C5-D9B4D3B2D12D.svs
10616	4.7301	TCGA-AR-A5QQ	TCGA-AR-A5QQ-01A-01-TSA.5063D04F-D334-4A1F-A2C5-D9B4D3B2D12D.svs
10617	4.54643	TCGA-AR-A5QQ	TCGA-AR-A5QQ-01A-01-TSA.5063D04F-D334-4A1F-A2C5-D9B4D3B2D12D.svs
10618	3.79243	TCGA-AR-A5QQ	TCGA-AR-A5QQ-01A-01-TSA.5063D04F-D334-4A1F-A2C5-D9B4D3B2D12D.svs
10619	4.23658	TCGA-AR-A5QQ	TCGA-AR-A5QQ-01A-01-TSA.5063D04F-D334-4A1F-A2C5-D9B4D3B2D12D.svs
10620	3.97389	TCGA-AR-A5QQ	TCGA-AR-A5QQ-01A-01-TSA.5063D04F-D334-4A1F-A2C5-D9B4D3B2D12D.svs
10621	4.05739	TCGA-AR-A5QQ	TCGA-AR-A5QQ-01A-01-TSA.5063D04F-D334-4A1F-A2C5-D9B4D3B2D12D.svs
10622	4.49236	TCGA-AR-A5QQ	TCGA-AR-A5QQ-01A-01-TSA.5063D04F-D334-4A1F-A2C5-D9B4D3B2D12D.svs
10623	4.45018	TCGA-AR-A5QQ	TCGA-AR-A5QQ-01A-01-TSA.5063D04F-D334-4A1F-A2C5-D9B4D3B2D12D.svs
10624	5.08464	TCGA-AR-A5QQ	TCGA-AR-A5QQ-01A-01-TSA.5063D04F-D334-4A1F-A2C5-D9B4D3B2D12D.svs
10625	3.72893	TCGA-AR-A5QQ	TCGA-AR-A5QQ-01A-01-TSA.5063D04F-D334-4A1F-A2C5-D9B4D3B2D12D.svs
10626	2.16595	TCGA-AR-A5QQ	TCGA-AR-A5QQ-01A-01-TSA.5063D04F-D334-4A1F-A2C5-D9B4D3B2D12D.svs
10627	4.43544	TCGA-AR-A5QQ	TCGA-AR-A5QQ-01A-01-TSA.5063D04F-D334-4A1F-A2C5-D9B4D3B2D12D.svs
10628	3.9396	TCGA-AR-A5QQ	TCGA-AR-A5QQ-01A-01-TSA.5063D04F-D334-4A1F-A2C5-D9B4D3B2D12D.svs
10629	4.29245	TCGA-AR-A5QQ	TCGA-AR-A5QQ-01A-01-TSA.5063D04F-D334-4A1F-A2C5-D9B4D3B2D12D.svs
10630	4.80945	TCGA-AR-A5QQ	TCGA-AR-A5QQ-01A-01-TSA.5063D04F-D334-4A1F-A2C5-D9B4D3B2D12D.svs
10631	3.88568	TCGA-AR-A5QQ	TCGA-AR-A5QQ-01A-01-TSA.5063D04F-D334-4A1F-A2C5-D9B4D3B2D12D.svs
10632	4.49673	TCGA-AR-A5QQ	TCGA-AR-A5QQ-01A-01-TSA.5063D04F-D334-4A1F-A2C5-D9B4D3B2D12D.svs
10633	3.99278	TCGA-AR-A5QQ	TCGA-AR-A5QQ-01A-01-TSA.5063D04F-D334-4A1F-A2C5-D9B4D3B2D12D.svs
10634	4.06548	TCGA-AR-A5QQ	TCGA-AR-A5QQ-01A-01-TSA.5063D04F-D334-4A1F-A2C5-D9B4D3B2D12D.svs
10635	3.03192	TCGA-AR-A5QQ	TCGA-AR-A5QQ-01A-01-TSA.5063D04F-D334-4A1F-A2C5-D9B4D3B2D12D.svs
10636	3.17381	TCGA-AR-A5QQ	TCGA-AR-A5QQ-01A-01-TSA.5063D04F-D334-4A1F-A2C5-D9B4D3B2D12D.svs
10637	3.40534	TCGA-AR-A5QQ	TCGA-AR-A5QQ-01A-01-TSA.5063D04F-D334-4A1F-A2C5-D9B4D3B2D12D.svs
10638	4.03202	TCGA-AR-A5QQ	TCGA-AR-A5QQ-01A-01-TSA.5063D04F-D334-4A1F-A2C5-D9B4D3B2D12D.svs
10639	4.41842	TCGA-AR-A5QQ	TCGA-AR-A5QQ-01A-01-TSA.5063D04F-D334-4A1F-A2C5-D9B4D3B2D12D.svs
10640	4.10353	TCGA-AR-A5QQ	TCGA-AR-A5QQ-01A-01-TSA.5063D04F-D334-4A1F-A2C5-D9B4D3B2D12D.svs
10641	6.96671	TCGA-AR-A5QQ	TCGA-AR-A5QQ-01A-01-TSA.5063D04F-D334-4A1F-A2C5-D9B4D3B2D12D.svs
10652	3.41143	TCGA-AR-A5QQ	TCGA-AR-A5QQ-01A-01-TSA.5063D04F-D334-4A1F-A2C5-D9B4D3B2D12D.svs
10799	4.96489	TCGA-AR-A5QQ	TCGA-AR-A5QQ-01A-01-TSA.5063D04F-D334-4A1F-A2C5-D9B4D3B2D12D.svs
10800	4.26201	TCGA-AR-A5QQ	TCGA-AR-A5QQ-01A-01-TSA.5063D04F-D334-4A1F-A2C5-D9B4D3B2D12D.svs
10801	6.10032	TCGA-AR-A5QQ	TCGA-AR-A5QQ-01A-01-TSA.5063D04F-D334-4A1F-A2C5-D9B4D3B2D12D.svs
10802	7.1735	TCGA-AR-A5QQ	TCGA-AR-A5QQ-01A-01-TSA.5063D04F-D334-4A1F-A2C5-D9B4D3B2D12D.svs
10803	2.17769	TCGA-AR-A5QQ	TCGA-AR-A5QQ-01A-01-TSA.5063D04F-D334-4A1F-A2C5-D9B4D3B2D12D.svs
10804	0.465715	TCGA-AR-A5QQ	TCGA-AR-A5QQ-01A-01-TSA.5063D04F-D334-4A1F-A2C5-D9B4D3B2D12D.svs
10805	2.30892	TCGA-AR-A5QQ	TCGA-AR-A5QQ-01A-01-TSA.5063D04F-D334-4A1F-A2C5-D9B4D3B2D12D.svs
10806	3.55719	TCGA-AR-A5QQ	TCGA-AR-A5QQ-01A-01-TSA.5063D04F-D334-4A1F-A2C5-D9B4D3B2D12D.svs
10807	2.99699	TCGA-AR-A5QQ	TCGA-AR-A5QQ-01A-01-TSA.5063D04F-D334-4A1F-A2C5-D9B4D3B2D12D.svs
10808	2.25924	TCGA-AR-A5QQ	TCGA-AR-A5QQ-01A-01-TSA.5063D04F-D334-4A1F-A2C5-D9B4D3B2D12D.svs
10809	1.7221	TCGA-AR-A5QQ	TCGA-AR-A5QQ-01A-01-TSA.5063D04F-D334-4A1F-A2C5-D9B4D3B2D12D.svs
10810	1.43307	TCGA-AR-A5QQ	TCGA-AR-A5QQ-01A-01-TSA.5063D04F-D334-4A1F-A2C5-D9B4D3B2D12D.svs
10811	1.99218	TCGA-AR-A5QQ	TCGA-AR-A5QQ-01A-01-TSA.5063D04F-D334-4A1F-A2C5-D9B4D3B2D12D.svs
10812	0.964853	TCGA-AR-A5QQ	TCGA-AR-A5QQ-01A-01-TSA.5063D04F-D334-4A1F-A2C5-D9B4D3B2D12D.svs
10813	2.8625	TCGA-AR-A5QQ	TCGA-AR-A5QQ-01A-01-TSA.5063D04F-D334-4A1F-A2C5-D9B4D3B2D12D.svs
10814	2.45625	TCGA-AR-A5QQ	TCGA-AR-A5QQ-01A-01-TSA.5063D04F-D334-4A1F-A2C5-D9B4D3B2D12D.svs
10815	1.25793	TCGA-AR-A5QQ	TCGA-AR-A5QQ-01A-01-TSA.5063D04F-D334-4A1F-A2C5-D9B4D3B2D12D.svs
10816	1.501	TCGA-AR-A5QQ	TCGA-AR-A5QQ-01A-01-TSA.5063D04F-D334-4A1F-A2C5-D9B4D3B2D12D.svs
10817	4.69596	TCGA-AR-A5QQ	TCGA-AR-A5QQ-01A-01-TSA.5063D04F-D334-4A1F-A2C5-D9B4D3B2D12D.svs
10818	4.27893	TCGA-AR-A5QQ	TCGA-AR-A5QQ-01A-01-TSA.5063D04F-D334-4A1F-A2C5-D9B4D3B2D12D.svs
10819	4.25477	TCGA-AR-A5QQ	TCGA-AR-A5QQ-01A-01-TSA.5063D04F-D334-4A1F-A2C5-D9B4D3B2D12D.svs
10820	4.1474	TCGA-AR-A5QQ	TCGA-AR-A5QQ-01A-01-TSA.5063D04F-D334-4A1F-A2C5-D9B4D3B2D12D.svs
10821	2.49225	TCGA-AR-A5QQ	TCGA-AR-A5QQ-01A-01-TSA.5063D04F-D334-4A1F-A2C5-D9B4D3B2D12D.svs
10822	3.19114	TCGA-AR-A5QQ	TCGA-AR-A5QQ-01A-01-TSA.5063D04F-D334-4A1F-A2C5-D9B4D3B2D12D.svs
10823	4.35082	TCGA-AR-A5QQ	TCGA-AR-A5QQ-01A-01-TSA.5063D04F-D334-4A1F-A2C5-D9B4D3B2D12D.svs
10824	4.75876	TCGA-AR-A5QQ	TCGA-AR-A5QQ-01A-01-TSA.5063D04F-D334-4A1F-A2C5-D9B4D3B2D12D.svs
10825	3.59621	TCGA-AR-A5QQ	TCGA-AR-A5QQ-01A-01-TSA.5063D04F-D334-4A1F-A2C5-D9B4D3B2D12D.svs
10826	4.70596	TCGA-AR-A5QQ	TCGA-AR-A5QQ-01A-01-TSA.5063D04F-D334-4A1F-A2C5-D9B4D3B2D12D.svs
10827	3.80651	TCGA-AR-A5QQ	TCGA-AR-A5QQ-01A-01-TSA.5063D04F-D334-4A1F-A2C5-D9B4D3B2D12D.svs
10828	3.64232	TCGA-AR-A5QQ	TCGA-AR-A5QQ-01A-01-TSA.5063D04F-D334-4A1F-A2C5-D9B4D3B2D12D.svs
10829	3.69639	TCGA-AR-A5QQ	TCGA-AR-A5QQ-01A-01-TSA.5063D04F-D334-4A1F-A2C5-D9B4D3B2D12D.svs
10830	3.25809	TCGA-AR-A5QQ	TCGA-AR-A5QQ-01A-01-TSA.5063D04F-D334-4A1F-A2C5-D9B4D3B2D12D.svs
10831	4.85429	TCGA-AR-A5QQ	TCGA-AR-A5QQ-01A-01-TSA.5063D04F-D334-4A1F-A2C5-D9B4D3B2D12D.svs
10832	2.52818	TCGA-AR-A5QQ	TCGA-AR-A5QQ-01A-01-TSA.5063D04F-D334-4A1F-A2C5-D9B4D3B2D12D.svs
10833	3.6751	TCGA-AR-A5QQ	TCGA-AR-A5QQ-01A-01-TSA.5063D04F-D334-4A1F-A2C5-D9B4D3B2D12D.svs
10834	2.36654	TCGA-AR-A5QQ	TCGA-AR-A5QQ-01A-01-TSA.5063D04F-D334-4A1F-A2C5-D9B4D3B2D12D.svs
10835	2.9158	TCGA-AR-A5QQ	TCGA-AR-A5QQ-01A-01-TSA.5063D04F-D334-4A1F-A2C5-D9B4D3B2D12D.svs
10836	3.57783	TCGA-AR-A5QQ	TCGA-AR-A5QQ-01A-01-TSA.5063D04F-D334-4A1F-A2C5-D9B4D3B2D12D.svs
10837	4.63677	TCGA-AR-A5QQ	TCGA-AR-A5QQ-01A-01-TSA.5063D04F-D334-4A1F-A2C5-D9B4D3B2D12D.svs
10838	5.51498	TCGA-AR-A5QQ	TCGA-AR-A5QQ-01A-01-TSA.5063D04F-D334-4A1F-A2C5-D9B4D3B2D12D.svs
11078	7.14108	TCGA-AR-A5QQ	TCGA-AR-A5QQ-01A-01-TSA.5063D04F-D334-4A1F-A2C5-D9B4D3B2D12D.svs
11079	2.76162	TCGA-AR-A5QQ	TCGA-AR-A5QQ-01A-01-TSA.5063D04F-D334-4A1F-A2C5-D9B4D3B2D12D.svs
11080	4.2909	TCGA-AR-A5QQ	TCGA-AR-A5QQ-01A-01-TSA.5063D04F-D334-4A1F-A2C5-D9B4D3B2D12D.svs
11081	4.56864	TCGA-AR-A5QQ	TCGA-AR-A5QQ-01A-01-TSA.5063D04F-D334-4A1F-A2C5-D9B4D3B2D12D.svs
11082	5.35797	TCGA-AR-A5QQ	TCGA-AR-A5QQ-01A-01-TSA.5063D04F-D334-4A1F-A2C5-D9B4D3B2D12D.svs
11083	5.04303	TCGA-AR-A5QQ	TCGA-AR-A5QQ-01A-01-TSA.5063D04F-D334-4A1F-A2C5-D9B4D3B2D12D.svs
11084	3.24106	TCGA-AR-A5QQ	TCGA-AR-A5QQ-01A-01-TSA.5063D04F-D334-4A1F-A2C5-D9B4D3B2D12D.svs
11085	4.55786	TCGA-AR-A5QQ	TCGA-AR-A5QQ-01A-01-TSA.5063D04F-D334-4A1F-A2C5-D9B4D3B2D12D.svs
11086	4.40259	TCGA-AR-A5QQ	TCGA-AR-A5QQ-01A-01-TSA.5063D04F-D334-4A1F-A2C5-D9B4D3B2D12D.svs
11087	4.76301	TCGA-AR-A5QQ	TCGA-AR-A5QQ-01A-01-TSA.5063D04F-D334-4A1F-A2C5-D9B4D3B2D12D.svs
11088	5.36856	TCGA-AR-A5QQ	TCGA-AR-A5QQ-01A-01-TSA.5063D04F-D334-4A1F-A2C5-D9B4D3B2D12D.svs
11089	4.96792	TCGA-AR-A5QQ	TCGA-AR-A5QQ-01A-01-TSA.5063D04F-D334-4A1F-A2C5-D9B4D3B2D12D.svs
11090	4.49579	TCGA-AR-A5QQ	TCGA-AR-A5QQ-01A-01-TSA.5063D04F-D334-4A1F-A2C5-D9B4D3B2D12D.svs
11091	4.78647	TCGA-AR-A5QQ	TCGA-AR-A5QQ-01A-01-TSA.5063D04F-D334-4A1F-A2C5-D9B4D3B2D12D.svs
11092	4.11935	TCGA-AR-A5QQ	TCGA-AR-A5QQ-01A-01-TSA.5063D04F-D334-4A1F-A2C5-D9B4D3B2D12D.svs
11093	4.51546	TCGA-AR-A5QQ	TCGA-AR-A5QQ-01A-01-TSA.5063D04F-D334-4A1F-A2C5-D9B4D3B2D12D.svs
11094	4.24172	TCGA-AR-A5QQ	TCGA-AR-A5QQ-01A-01-TSA.5063D04F-D334-4A1F-A2C5-D9B4D3B2D12D.svs
11095	4.08245	TCGA-AR-A5QQ	TCGA-AR-A5QQ-01A-01-TSA.5063D04F-D334-4A1F-A2C5-D9B4D3B2D12D.svs
11096	4.11495	TCGA-AR-A5QQ	TCGA-AR-A5QQ-01A-01-TSA.5063D04F-D334-4A1F-A2C5-D9B4D3B2D12D.svs
11097	4.39896	TCGA-AR-A5QQ	TCGA-AR-A5QQ-01A-01-TSA.5063D04F-D334-4A1F-A2C5-D9B4D3B2D12D.svs
11098	2.56741	TCGA-AR-A5QQ	TCGA-AR-A5QQ-01A-01-TSA.5063D04F-D334-4A1F-A2C5-D9B4D3B2D12D.svs
11099	3.50735	TCGA-AR-A5QQ	TCGA-AR-A5QQ-01A-01-TSA.5063D04F-D334-4A1F-A2C5-D9B4D3B2D12D.svs
11100	3.27318	TCGA-AR-A5QQ	TCGA-AR-A5QQ-01A-01-TSA.5063D04F-D334-4A1F-A2C5-D9B4D3B2D12D.svs
11101	3.69263	TCGA-AR-A5QQ	TCGA-AR-A5QQ-01A-01-TSA.5063D04F-D334-4A1F-A2C5-D9B4D3B2D12D.svs
11102	4.10372	TCGA-AR-A5QQ	TCGA-AR-A5QQ-01A-01-TSA.5063D04F-D334-4A1F-A2C5-D9B4D3B2D12D.svs
11103	3.46375	TCGA-AR-A5QQ	TCGA-AR-A5QQ-01A-01-TSA.5063D04F-D334-4A1F-A2C5-D9B4D3B2D12D.svs
11104	2.58526	TCGA-AR-A5QQ	TCGA-AR-A5QQ-01A-01-TSA.5063D04F-D334-4A1F-A2C5-D9B4D3B2D12D.svs
11105	3.65836	TCGA-AR-A5QQ	TCGA-AR-A5QQ-01A-01-TSA.5063D04F-D334-4A1F-A2C5-D9B4D3B2D12D.svs
11106	3.82884	TCGA-AR-A5QQ	TCGA-AR-A5QQ-01A-01-TSA.5063D04F-D334-4A1F-A2C5-D9B4D3B2D12D.svs
11107	3.47773	TCGA-AR-A5QQ	TCGA-AR-A5QQ-01A-01-TSA.5063D04F-D334-4A1F-A2C5-D9B4D3B2D12D.svs
11108	4.53508	TCGA-AR-A5QQ	TCGA-AR-A5QQ-01A-01-TSA.5063D04F-D334-4A1F-A2C5-D9B4D3B2D12D.svs
11109	5.9409	TCGA-AR-A5QQ	TCGA-AR-A5QQ-01A-01-TSA.5063D04F-D334-4A1F-A2C5-D9B4D3B2D12D.svs
11111	3.34971	TCGA-AR-A5QQ	TCGA-AR-A5QQ-01A-01-TSA.5063D04F-D334-4A1F-A2C5-D9B4D3B2D12D.svs
11267	7.03083	TCGA-AR-A5QQ	TCGA-AR-A5QQ-01A-01-TSA.5063D04F-D334-4A1F-A2C5-D9B4D3B2D12D.svs
11268	4.68898	TCGA-AR-A5QQ	TCGA-AR-A5QQ-01A-01-TSA.5063D04F-D334-4A1F-A2C5-D9B4D3B2D12D.svs
11269	4.19124	TCGA-AR-A5QQ	TCGA-AR-A5QQ-01A-01-TSA.5063D04F-D334-4A1F-A2C5-D9B4D3B2D12D.svs
11270	4.5269	TCGA-AR-A5QQ	TCGA-AR-A5QQ-01A-01-TSA.5063D04F-D334-4A1F-A2C5-D9B4D3B2D12D.svs
11271	2.9183	TCGA-AR-A5QQ	TCGA-AR-A5QQ-01A-01-TSA.5063D04F-D334-4A1F-A2C5-D9B4D3B2D12D.svs
11272	1.29008	TCGA-AR-A5QQ	TCGA-AR-A5QQ-01A-01-TSA.5063D04F-D334-4A1F-A2C5-D9B4D3B2D12D.svs
11273	0.472505	TCGA-AR-A5QQ	TCGA-AR-A5QQ-01A-01-TSA.5063D04F-D334-4A1F-A2C5-D9B4D3B2D12D.svs
11274	2.05128	TCGA-AR-A5QQ	TCGA-AR-A5QQ-01A-01-TSA.5063D04F-D334-4A1F-A2C5-D9B4D3B2D12D.svs
11275	1.29904	TCGA-AR-A5QQ	TCGA-AR-A5QQ-01A-01-TSA.5063D04F-D334-4A1F-A2C5-D9B4D3B2D12D.svs
11276	2.70275	TCGA-AR-A5QQ	TCGA-AR-A5QQ-01A-01-TSA.5063D04F-D334-4A1F-A2C5-D9B4D3B2D12D.svs
11277	1.13098	TCGA-AR-A5QQ	TCGA-AR-A5QQ-01A-01-TSA.5063D04F-D334-4A1F-A2C5-D9B4D3B2D12D.svs
11278	2.94855	TCGA-AR-A5QQ	TCGA-AR-A5QQ-01A-01-TSA.5063D04F-D334-4A1F-A2C5-D9B4D3B2D12D.svs
11279	2.22948	TCGA-AR-A5QQ	TCGA-AR-A5QQ-01A-01-TSA.5063D04F-D334-4A1F-A2C5-D9B4D3B2D12D.svs
11280	2.27325	TCGA-AR-A5QQ	TCGA-AR-A5QQ-01A-01-TSA.5063D04F-D334-4A1F-A2C5-D9B4D3B2D12D.svs
11281	3.52338	TCGA-AR-A5QQ	TCGA-AR-A5QQ-01A-01-TSA.5063D04F-D334-4A1F-A2C5-D9B4D3B2D12D.svs
11282	4.09232	TCGA-AR-A5QQ	TCGA-AR-A5QQ-01A-01-TSA.5063D04F-D334-4A1F-A2C5-D9B4D3B2D12D.svs
11283	2.28522	TCGA-AR-A5QQ	TCGA-AR-A5QQ-01A-01-TSA.5063D04F-D334-4A1F-A2C5-D9B4D3B2D12D.svs
11284	2.6797	TCGA-AR-A5QQ	TCGA-AR-A5QQ-01A-01-TSA.5063D04F-D334-4A1F-A2C5-D9B4D3B2D12D.svs
11285	3.00677	TCGA-AR-A5QQ	TCGA-AR-A5QQ-01A-01-TSA.5063D04F-D334-4A1F-A2C5-D9B4D3B2D12D.svs
11286	3.17154	TCGA-AR-A5QQ	TCGA-AR-A5QQ-01A-01-TSA.5063D04F-D334-4A1F-A2C5-D9B4D3B2D12D.svs
11287	5.03942	TCGA-AR-A5QQ	TCGA-AR-A5QQ-01A-01-TSA.5063D04F-D334-4A1F-A2C5-D9B4D3B2D12D.svs
11288	4.62431	TCGA-AR-A5QQ	TCGA-AR-A5QQ-01A-01-TSA.5063D04F-D334-4A1F-A2C5-D9B4D3B2D12D.svs
11289	4.02389	TCGA-AR-A5QQ	TCGA-AR-A5QQ-01A-01-TSA.5063D04F-D334-4A1F-A2C5-D9B4D3B2D12D.svs
11290	4.20823	TCGA-AR-A5QQ	TCGA-AR-A5QQ-01A-01-TSA.5063D04F-D334-4A1F-A2C5-D9B4D3B2D12D.svs
11291	3.27336	TCGA-AR-A5QQ	TCGA-AR-A5QQ-01A-01-TSA.5063D04F-D334-4A1F-A2C5-D9B4D3B2D12D.svs
11292	4.04924	TCGA-AR-A5QQ	TCGA-AR-A5QQ-01A-01-TSA.5063D04F-D334-4A1F-A2C5-D9B4D3B2D12D.svs
11293	4.20687	TCGA-AR-A5QQ	TCGA-AR-A5QQ-01A-01-TSA.5063D04F-D334-4A1F-A2C5-D9B4D3B2D12D.svs
11294	4.51263	TCGA-AR-A5QQ	TCGA-AR-A5QQ-01A-01-TSA.5063D04F-D334-4A1F-A2C5-D9B4D3B2D12D.svs
11295	4.19661	TCGA-AR-A5QQ	TCGA-AR-A5QQ-01A-01-TSA.5063D04F-D334-4A1F-A2C5-D9B4D3B2D12D.svs
11296	3.34743	TCGA-AR-A5QQ	TCGA-AR-A5QQ-01A-01-TSA.5063D04F-D334-4A1F-A2C5-D9B4D3B2D12D.svs
11297	2.91569	TCGA-AR-A5QQ	TCGA-AR-A5QQ-01A-01-TSA.5063D04F-D334-4A1F-A2C5-D9B4D3B2D12D.svs
11298	3.19604	TCGA-AR-A5QQ	TCGA-AR-A5QQ-01A-01-TSA.5063D04F-D334-4A1F-A2C5-D9B4D3B2D12D.svs
11299	4.22614	TCGA-AR-A5QQ	TCGA-AR-A5QQ-01A-01-TSA.5063D04F-D334-4A1F-A2C5-D9B4D3B2D12D.svs
11300	3.92418	TCGA-AR-A5QQ	TCGA-AR-A5QQ-01A-01-TSA.5063D04F-D334-4A1F-A2C5-D9B4D3B2D12D.svs
11301	3.32193	TCGA-AR-A5QQ	TCGA-AR-A5QQ-01A-01-TSA.5063D04F-D334-4A1F-A2C5-D9B4D3B2D12D.svs
11302	2.68452	TCGA-AR-A5QQ	TCGA-AR-A5QQ-01A-01-TSA.5063D04F-D334-4A1F-A2C5-D9B4D3B2D12D.svs
11303	3.03407	TCGA-AR-A5QQ	TCGA-AR-A5QQ-01A-01-TSA.5063D04F-D334-4A1F-A2C5-D9B4D3B2D12D.svs
11304	3.7606	TCGA-AR-A5QQ	TCGA-AR-A5QQ-01A-01-TSA.5063D04F-D334-4A1F-A2C5-D9B4D3B2D12D.svs
11305	4.27927	TCGA-AR-A5QQ	TCGA-AR-A5QQ-01A-01-TSA.5063D04F-D334-4A1F-A2C5-D9B4D3B2D12D.svs
11306	4.456	TCGA-AR-A5QQ	TCGA-AR-A5QQ-01A-01-TSA.5063D04F-D334-4A1F-A2C5-D9B4D3B2D12D.svs
11307	6.08779	TCGA-AR-A5QQ	TCGA-AR-A5QQ-01A-01-TSA.5063D04F-D334-4A1F-A2C5-D9B4D3B2D12D.svs
11546	5.00071	TCGA-AR-A5QQ	TCGA-AR-A5QQ-01A-01-TSA.5063D04F-D334-4A1F-A2C5-D9B4D3B2D12D.svs
11547	4.88166	TCGA-AR-A5QQ	TCGA-AR-A5QQ-01A-01-TSA.5063D04F-D334-4A1F-A2C5-D9B4D3B2D12D.svs
11548	4.40215	TCGA-AR-A5QQ	TCGA-AR-A5QQ-01A-01-TSA.5063D04F-D334-4A1F-A2C5-D9B4D3B2D12D.svs
11549	4.31049	TCGA-AR-A5QQ	TCGA-AR-A5QQ-01A-01-TSA.5063D04F-D334-4A1F-A2C5-D9B4D3B2D12D.svs
11550	4.73408	TCGA-AR-A5QQ	TCGA-AR-A5QQ-01A-01-TSA.5063D04F-D334-4A1F-A2C5-D9B4D3B2D12D.svs
11551	3.74649	TCGA-AR-A5QQ	TCGA-AR-A5QQ-01A-01-TSA.5063D04F-D334-4A1F-A2C5-D9B4D3B2D12D.svs
11552	6.30061	TCGA-AR-A5QQ	TCGA-AR-A5QQ-01A-01-TSA.5063D04F-D334-4A1F-A2C5-D9B4D3B2D12D.svs
11553	5.15699	TCGA-AR-A5QQ	TCGA-AR-A5QQ-01A-01-TSA.5063D04F-D334-4A1F-A2C5-D9B4D3B2D12D.svs
11554	5.28415	TCGA-AR-A5QQ	TCGA-AR-A5QQ-01A-01-TSA.5063D04F-D334-4A1F-A2C5-D9B4D3B2D12D.svs
11555	4.69249	TCGA-AR-A5QQ	TCGA-AR-A5QQ-01A-01-TSA.5063D04F-D334-4A1F-A2C5-D9B4D3B2D12D.svs
11556	4.5152	TCGA-AR-A5QQ	TCGA-AR-A5QQ-01A-01-TSA.5063D04F-D334-4A1F-A2C5-D9B4D3B2D12D.svs
11557	4.91468	TCGA-AR-A5QQ	TCGA-AR-A5QQ-01A-01-TSA.5063D04F-D334-4A1F-A2C5-D9B4D3B2D12D.svs
11558	5.65529	TCGA-AR-A5QQ	TCGA-AR-A5QQ-01A-01-TSA.5063D04F-D334-4A1F-A2C5-D9B4D3B2D12D.svs
11559	4.55155	TCGA-AR-A5QQ	TCGA-AR-A5QQ-01A-01-TSA.5063D04F-D334-4A1F-A2C5-D9B4D3B2D12D.svs
11560	4.72237	TCGA-AR-A5QQ	TCGA-AR-A5QQ-01A-01-TSA.5063D04F-D334-4A1F-A2C5-D9B4D3B2D12D.svs
11561	4.44774	TCGA-AR-A5QQ	TCGA-AR-A5QQ-01A-01-TSA.5063D04F-D334-4A1F-A2C5-D9B4D3B2D12D.svs
11562	3.19128	TCGA-AR-A5QQ	TCGA-AR-A5QQ-01A-01-TSA.5063D04F-D334-4A1F-A2C5-D9B4D3B2D12D.svs
11563	2.61667	TCGA-AR-A5QQ	TCGA-AR-A5QQ-01A-01-TSA.5063D04F-D334-4A1F-A2C5-D9B4D3B2D12D.svs
11564	3.56545	TCGA-AR-A5QQ	TCGA-AR-A5QQ-01A-01-TSA.5063D04F-D334-4A1F-A2C5-D9B4D3B2D12D.svs
11565	4.14268	TCGA-AR-A5QQ	TCGA-AR-A5QQ-01A-01-TSA.5063D04F-D334-4A1F-A2C5-D9B4D3B2D12D.svs
11566	3.06724	TCGA-AR-A5QQ	TCGA-AR-A5QQ-01A-01-TSA.5063D04F-D334-4A1F-A2C5-D9B4D3B2D12D.svs
11567	2.6356	TCGA-AR-A5QQ	TCGA-AR-A5QQ-01A-01-TSA.5063D04F-D334-4A1F-A2C5-D9B4D3B2D12D.svs
11568	3.75186	TCGA-AR-A5QQ	TCGA-AR-A5QQ-01A-01-TSA.5063D04F-D334-4A1F-A2C5-D9B4D3B2D12D.svs
11569	2.89484	TCGA-AR-A5QQ	TCGA-AR-A5QQ-01A-01-TSA.5063D04F-D334-4A1F-A2C5-D9B4D3B2D12D.svs
11570	2.9231	TCGA-AR-A5QQ	TCGA-AR-A5QQ-01A-01-TSA.5063D04F-D334-4A1F-A2C5-D9B4D3B2D12D.svs
11571	3.26753	TCGA-AR-A5QQ	TCGA-AR-A5QQ-01A-01-TSA.5063D04F-D334-4A1F-A2C5-D9B4D3B2D12D.svs
11572	2.95791	TCGA-AR-A5QQ	TCGA-AR-A5QQ-01A-01-TSA.5063D04F-D334-4A1F-A2C5-D9B4D3B2D12D.svs
11573	2.80497	TCGA-AR-A5QQ	TCGA-AR-A5QQ-01A-01-TSA.5063D04F-D334-4A1F-A2C5-D9B4D3B2D12D.svs
11574	3.45974	TCGA-AR-A5QQ	TCGA-AR-A5QQ-01A-01-TSA.5063D04F-D334-4A1F-A2C5-D9B4D3B2D12D.svs
11575	4.11894	TCGA-AR-A5QQ	TCGA-AR-A5QQ-01A-01-TSA.5063D04F-D334-4A1F-A2C5-D9B4D3B2D12D.svs
11576	3.60688	TCGA-AR-A5QQ	TCGA-AR-A5QQ-01A-01-TSA.5063D04F-D334-4A1F-A2C5-D9B4D3B2D12D.svs
11577	3.74583	TCGA-AR-A5QQ	TCGA-AR-A5QQ-01A-01-TSA.5063D04F-D334-4A1F-A2C5-D9B4D3B2D12D.svs
11578	4.65883	TCGA-AR-A5QQ	TCGA-AR-A5QQ-01A-01-TSA.5063D04F-D334-4A1F-A2C5-D9B4D3B2D12D.svs
11579	4.21936	TCGA-AR-A5QQ	TCGA-AR-A5QQ-01A-01-TSA.5063D04F-D334-4A1F-A2C5-D9B4D3B2D12D.svs
11580	5.35755	TCGA-AR-A5QQ	TCGA-AR-A5QQ-01A-01-TSA.5063D04F-D334-4A1F-A2C5-D9B4D3B2D12D.svs
11596	4.90238	TCGA-AR-A5QQ	TCGA-AR-A5QQ-01A-01-TSA.5063D04F-D334-4A1F-A2C5-D9B4D3B2D12D.svs
11736	4.89879	TCGA-AR-A5QQ	TCGA-AR-A5QQ-01A-01-TSA.5063D04F-D334-4A1F-A2C5-D9B4D3B2D12D.svs
11737	3.68221	TCGA-AR-A5QQ	TCGA-AR-A5QQ-01A-01-TSA.5063D04F-D334-4A1F-A2C5-D9B4D3B2D12D.svs
11738	5.1295	TCGA-AR-A5QQ	TCGA-AR-A5QQ-01A-01-TSA.5063D04F-D334-4A1F-A2C5-D9B4D3B2D12D.svs
11739	4.28095	TCGA-AR-A5QQ	TCGA-AR-A5QQ-01A-01-TSA.5063D04F-D334-4A1F-A2C5-D9B4D3B2D12D.svs
11740	1.4564	TCGA-AR-A5QQ	TCGA-AR-A5QQ-01A-01-TSA.5063D04F-D334-4A1F-A2C5-D9B4D3B2D12D.svs
11741	0.924896	TCGA-AR-A5QQ	TCGA-AR-A5QQ-01A-01-TSA.5063D04F-D334-4A1F-A2C5-D9B4D3B2D12D.svs
11742	2.1741	TCGA-AR-A5QQ	TCGA-AR-A5QQ-01A-01-TSA.5063D04F-D334-4A1F-A2C5-D9B4D3B2D12D.svs
11743	1.84524	TCGA-AR-A5QQ	TCGA-AR-A5QQ-01A-01-TSA.5063D04F-D334-4A1F-A2C5-D9B4D3B2D12D.svs
11744	1.73534	TCGA-AR-A5QQ	TCGA-AR-A5QQ-01A-01-TSA.5063D04F-D334-4A1F-A2C5-D9B4D3B2D12D.svs
11745	-0.652334	TCGA-AR-A5QQ	TCGA-AR-A5QQ-01A-01-TSA.5063D04F-D334-4A1F-A2C5-D9B4D3B2D12D.svs
11746	2.17929	TCGA-AR-A5QQ	TCGA-AR-A5QQ-01A-01-TSA.5063D04F-D334-4A1F-A2C5-D9B4D3B2D12D.svs
11747	2.34783	TCGA-AR-A5QQ	TCGA-AR-A5QQ-01A-01-TSA.5063D04F-D334-4A1F-A2C5-D9B4D3B2D12D.svs
11748	1.67266	TCGA-AR-A5QQ	TCGA-AR-A5QQ-01A-01-TSA.5063D04F-D334-4A1F-A2C5-D9B4D3B2D12D.svs
11749	3.39222	TCGA-AR-A5QQ	TCGA-AR-A5QQ-01A-01-TSA.5063D04F-D334-4A1F-A2C5-D9B4D3B2D12D.svs
11750	2.94764	TCGA-AR-A5QQ	TCGA-AR-A5QQ-01A-01-TSA.5063D04F-D334-4A1F-A2C5-D9B4D3B2D12D.svs
11751	2.53189	TCGA-AR-A5QQ	TCGA-AR-A5QQ-01A-01-TSA.5063D04F-D334-4A1F-A2C5-D9B4D3B2D12D.svs
11752	3.90821	TCGA-AR-A5QQ	TCGA-AR-A5QQ-01A-01-TSA.5063D04F-D334-4A1F-A2C5-D9B4D3B2D12D.svs
11753	2.60497	TCGA-AR-A5QQ	TCGA-AR-A5QQ-01A-01-TSA.5063D04F-D334-4A1F-A2C5-D9B4D3B2D12D.svs
11754	3.07957	TCGA-AR-A5QQ	TCGA-AR-A5QQ-01A-01-TSA.5063D04F-D334-4A1F-A2C5-D9B4D3B2D12D.svs
11755	3.91008	TCGA-AR-A5QQ	TCGA-AR-A5QQ-01A-01-TSA.5063D04F-D334-4A1F-A2C5-D9B4D3B2D12D.svs
11756	3.7694	TCGA-AR-A5QQ	TCGA-AR-A5QQ-01A-01-TSA.5063D04F-D334-4A1F-A2C5-D9B4D3B2D12D.svs
11757	4.59101	TCGA-AR-A5QQ	TCGA-AR-A5QQ-01A-01-TSA.5063D04F-D334-4A1F-A2C5-D9B4D3B2D12D.svs
11758	2.69649	TCGA-AR-A5QQ	TCGA-AR-A5QQ-01A-01-TSA.5063D04F-D334-4A1F-A2C5-D9B4D3B2D12D.svs
11759	4.16819	TCGA-AR-A5QQ	TCGA-AR-A5QQ-01A-01-TSA.5063D04F-D334-4A1F-A2C5-D9B4D3B2D12D.svs
11760	3.06698	TCGA-AR-A5QQ	TCGA-AR-A5QQ-01A-01-TSA.5063D04F-D334-4A1F-A2C5-D9B4D3B2D12D.svs
11761	4.42924	TCGA-AR-A5QQ	TCGA-AR-A5QQ-01A-01-TSA.5063D04F-D334-4A1F-A2C5-D9B4D3B2D12D.svs
11762	3.09224	TCGA-AR-A5QQ	TCGA-AR-A5QQ-01A-01-TSA.5063D04F-D334-4A1F-A2C5-D9B4D3B2D12D.svs
11763	3.31356	TCGA-AR-A5QQ	TCGA-AR-A5QQ-01A-01-TSA.5063D04F-D334-4A1F-A2C5-D9B4D3B2D12D.svs
11764	4.50374	TCGA-AR-A5QQ	TCGA-AR-A5QQ-01A-01-TSA.5063D04F-D334-4A1F-A2C5-D9B4D3B2D12D.svs
11765	3.85941	TCGA-AR-A5QQ	TCGA-AR-A5QQ-01A-01-TSA.5063D04F-D334-4A1F-A2C5-D9B4D3B2D12D.svs
11766	3.15905	TCGA-AR-A5QQ	TCGA-AR-A5QQ-01A-01-TSA.5063D04F-D334-4A1F-A2C5-D9B4D3B2D12D.svs
11767	3.97056	TCGA-AR-A5QQ	TCGA-AR-A5QQ-01A-01-TSA.5063D04F-D334-4A1F-A2C5-D9B4D3B2D12D.svs
11768	3.13427	TCGA-AR-A5QQ	TCGA-AR-A5QQ-01A-01-TSA.5063D04F-D334-4A1F-A2C5-D9B4D3B2D12D.svs
11769	3.92681	TCGA-AR-A5QQ	TCGA-AR-A5QQ-01A-01-TSA.5063D04F-D334-4A1F-A2C5-D9B4D3B2D12D.svs
11770	3.40054	TCGA-AR-A5QQ	TCGA-AR-A5QQ-01A-01-TSA.5063D04F-D334-4A1F-A2C5-D9B4D3B2D12D.svs
11771	4.08826	TCGA-AR-A5QQ	TCGA-AR-A5QQ-01A-01-TSA.5063D04F-D334-4A1F-A2C5-D9B4D3B2D12D.svs
11772	3.53875	TCGA-AR-A5QQ	TCGA-AR-A5QQ-01A-01-TSA.5063D04F-D334-4A1F-A2C5-D9B4D3B2D12D.svs
11773	3.88227	TCGA-AR-A5QQ	TCGA-AR-A5QQ-01A-01-TSA.5063D04F-D334-4A1F-A2C5-D9B4D3B2D12D.svs
11774	3.94421	TCGA-AR-A5QQ	TCGA-AR-A5QQ-01A-01-TSA.5063D04F-D334-4A1F-A2C5-D9B4D3B2D12D.svs
11775	4.25234	TCGA-AR-A5QQ	TCGA-AR-A5QQ-01A-01-TSA.5063D04F-D334-4A1F-A2C5-D9B4D3B2D12D.svs
11776	6.36099	TCGA-AR-A5QQ	TCGA-AR-A5QQ-01A-01-TSA.5063D04F-D334-4A1F-A2C5-D9B4D3B2D12D.svs
12013	7.25475	TCGA-AR-A5QQ	TCGA-AR-A5QQ-01A-01-TSA.5063D04F-D334-4A1F-A2C5-D9B4D3B2D12D.svs
12014	3.95182	TCGA-AR-A5QQ	TCGA-AR-A5QQ-01A-01-TSA.5063D04F-D334-4A1F-A2C5-D9B4D3B2D12D.svs
12015	4.57895	TCGA-AR-A5QQ	TCGA-AR-A5QQ-01A-01-TSA.5063D04F-D334-4A1F-A2C5-D9B4D3B2D12D.svs
12016	4.51349	TCGA-AR-A5QQ	TCGA-AR-A5QQ-01A-01-TSA.5063D04F-D334-4A1F-A2C5-D9B4D3B2D12D.svs
12017	3.8413	TCGA-AR-A5QQ	TCGA-AR-A5QQ-01A-01-TSA.5063D04F-D334-4A1F-A2C5-D9B4D3B2D12D.svs
12018	3.7917	TCGA-AR-A5QQ	TCGA-AR-A5QQ-01A-01-TSA.5063D04F-D334-4A1F-A2C5-D9B4D3B2D12D.svs
12019	3.58122	TCGA-AR-A5QQ	TCGA-AR-A5QQ-01A-01-TSA.5063D04F-D334-4A1F-A2C5-D9B4D3B2D12D.svs
12020	4.39421	TCGA-AR-A5QQ	TCGA-AR-A5QQ-01A-01-TSA.5063D04F-D334-4A1F-A2C5-D9B4D3B2D12D.svs
12021	5.26679	TCGA-AR-A5QQ	TCGA-AR-A5QQ-01A-01-TSA.5063D04F-D334-4A1F-A2C5-D9B4D3B2D12D.svs
12022	3.91455	TCGA-AR-A5QQ	TCGA-AR-A5QQ-01A-01-TSA.5063D04F-D334-4A1F-A2C5-D9B4D3B2D12D.svs
12023	4.36019	TCGA-AR-A5QQ	TCGA-AR-A5QQ-01A-01-TSA.5063D04F-D334-4A1F-A2C5-D9B4D3B2D12D.svs
12024	4.17489	TCGA-AR-A5QQ	TCGA-AR-A5QQ-01A-01-TSA.5063D04F-D334-4A1F-A2C5-D9B4D3B2D12D.svs
12025	3.14706	TCGA-AR-A5QQ	TCGA-AR-A5QQ-01A-01-TSA.5063D04F-D334-4A1F-A2C5-D9B4D3B2D12D.svs
12026	3.68292	TCGA-AR-A5QQ	TCGA-AR-A5QQ-01A-01-TSA.5063D04F-D334-4A1F-A2C5-D9B4D3B2D12D.svs
12027	5.74518	TCGA-AR-A5QQ	TCGA-AR-A5QQ-01A-01-TSA.5063D04F-D334-4A1F-A2C5-D9B4D3B2D12D.svs
12028	4.82384	TCGA-AR-A5QQ	TCGA-AR-A5QQ-01A-01-TSA.5063D04F-D334-4A1F-A2C5-D9B4D3B2D12D.svs
12029	5.02812	TCGA-AR-A5QQ	TCGA-AR-A5QQ-01A-01-TSA.5063D04F-D334-4A1F-A2C5-D9B4D3B2D12D.svs
12030	4.3965	TCGA-AR-A5QQ	TCGA-AR-A5QQ-01A-01-TSA.5063D04F-D334-4A1F-A2C5-D9B4D3B2D12D.svs
12031	3.23645	TCGA-AR-A5QQ	TCGA-AR-A5QQ-01A-01-TSA.5063D04F-D334-4A1F-A2C5-D9B4D3B2D12D.svs
12032	2.78389	TCGA-AR-A5QQ	TCGA-AR-A5QQ-01A-01-TSA.5063D04F-D334-4A1F-A2C5-D9B4D3B2D12D.svs
12033	3.22311	TCGA-AR-A5QQ	TCGA-AR-A5QQ-01A-01-TSA.5063D04F-D334-4A1F-A2C5-D9B4D3B2D12D.svs
12034	3.62063	TCGA-AR-A5QQ	TCGA-AR-A5QQ-01A-01-TSA.5063D04F-D334-4A1F-A2C5-D9B4D3B2D12D.svs
12035	3.3734	TCGA-AR-A5QQ	TCGA-AR-A5QQ-01A-01-TSA.5063D04F-D334-4A1F-A2C5-D9B4D3B2D12D.svs
12036	2.3087	TCGA-AR-A5QQ	TCGA-AR-A5QQ-01A-01-TSA.5063D04F-D334-4A1F-A2C5-D9B4D3B2D12D.svs
12037	3.53884	TCGA-AR-A5QQ	TCGA-AR-A5QQ-01A-01-TSA.5063D04F-D334-4A1F-A2C5-D9B4D3B2D12D.svs
12038	2.22929	TCGA-AR-A5QQ	TCGA-AR-A5QQ-01A-01-TSA.5063D04F-D334-4A1F-A2C5-D9B4D3B2D12D.svs
12039	3.30365	TCGA-AR-A5QQ	TCGA-AR-A5QQ-01A-01-TSA.5063D04F-D334-4A1F-A2C5-D9B4D3B2D12D.svs
12040	2.27294	TCGA-AR-A5QQ	TCGA-AR-A5QQ-01A-01-TSA.5063D04F-D334-4A1F-A2C5-D9B4D3B2D12D.svs
12041	4.44779	TCGA-AR-A5QQ	TCGA-AR-A5QQ-01A-01-TSA.5063D04F-D334-4A1F-A2C5-D9B4D3B2D12D.svs
12042	3.2098	TCGA-AR-A5QQ	TCGA-AR-A5QQ-01A-01-TSA.5063D04F-D334-4A1F-A2C5-D9B4D3B2D12D.svs
12043	2.99812	TCGA-AR-A5QQ	TCGA-AR-A5QQ-01A-01-TSA.5063D04F-D334-4A1F-A2C5-D9B4D3B2D12D.svs
12044	3.87849	TCGA-AR-A5QQ	TCGA-AR-A5QQ-01A-01-TSA.5063D04F-D334-4A1F-A2C5-D9B4D3B2D12D.svs
12045	4.09407	TCGA-AR-A5QQ	TCGA-AR-A5QQ-01A-01-TSA.5063D04F-D334-4A1F-A2C5-D9B4D3B2D12D.svs
12046	3.80788	TCGA-AR-A5QQ	TCGA-AR-A5QQ-01A-01-TSA.5063D04F-D334-4A1F-A2C5-D9B4D3B2D12D.svs
12047	3.63956	TCGA-AR-A5QQ	TCGA-AR-A5QQ-01A-01-TSA.5063D04F-D334-4A1F-A2C5-D9B4D3B2D12D.svs
12048	4.55048	TCGA-AR-A5QQ	TCGA-AR-A5QQ-01A-01-TSA.5063D04F-D334-4A1F-A2C5-D9B4D3B2D12D.svs
12064	1.33342	TCGA-AR-A5QQ	TCGA-AR-A5QQ-01A-01-TSA.5063D04F-D334-4A1F-A2C5-D9B4D3B2D12D.svs
12065	1.63949	TCGA-AR-A5QQ	TCGA-AR-A5QQ-01A-01-TSA.5063D04F-D334-4A1F-A2C5-D9B4D3B2D12D.svs
12204	5.20798	TCGA-AR-A5QQ	TCGA-AR-A5QQ-01A-01-TSA.5063D04F-D334-4A1F-A2C5-D9B4D3B2D12D.svs
12205	3.31196	TCGA-AR-A5QQ	TCGA-AR-A5QQ-01A-01-TSA.5063D04F-D334-4A1F-A2C5-D9B4D3B2D12D.svs
12206	5.28859	TCGA-AR-A5QQ	TCGA-AR-A5QQ-01A-01-TSA.5063D04F-D334-4A1F-A2C5-D9B4D3B2D12D.svs
12207	4.54599	TCGA-AR-A5QQ	TCGA-AR-A5QQ-01A-01-TSA.5063D04F-D334-4A1F-A2C5-D9B4D3B2D12D.svs
12208	3.08676	TCGA-AR-A5QQ	TCGA-AR-A5QQ-01A-01-TSA.5063D04F-D334-4A1F-A2C5-D9B4D3B2D12D.svs
12209	2.71725	TCGA-AR-A5QQ	TCGA-AR-A5QQ-01A-01-TSA.5063D04F-D334-4A1F-A2C5-D9B4D3B2D12D.svs
12210	1.80879	TCGA-AR-A5QQ	TCGA-AR-A5QQ-01A-01-TSA.5063D04F-D334-4A1F-A2C5-D9B4D3B2D12D.svs
12211	1.49582	TCGA-AR-A5QQ	TCGA-AR-A5QQ-01A-01-TSA.5063D04F-D334-4A1F-A2C5-D9B4D3B2D12D.svs
12212	1.28571	TCGA-AR-A5QQ	TCGA-AR-A5QQ-01A-01-TSA.5063D04F-D334-4A1F-A2C5-D9B4D3B2D12D.svs
12213	0.776176	TCGA-AR-A5QQ	TCGA-AR-A5QQ-01A-01-TSA.5063D04F-D334-4A1F-A2C5-D9B4D3B2D12D.svs
12214	1.58851	TCGA-AR-A5QQ	TCGA-AR-A5QQ-01A-01-TSA.5063D04F-D334-4A1F-A2C5-D9B4D3B2D12D.svs
12215	0.828326	TCGA-AR-A5QQ	TCGA-AR-A5QQ-01A-01-TSA.5063D04F-D334-4A1F-A2C5-D9B4D3B2D12D.svs
12216	1.33783	TCGA-AR-A5QQ	TCGA-AR-A5QQ-01A-01-TSA.5063D04F-D334-4A1F-A2C5-D9B4D3B2D12D.svs
12217	3.19665	TCGA-AR-A5QQ	TCGA-AR-A5QQ-01A-01-TSA.5063D04F-D334-4A1F-A2C5-D9B4D3B2D12D.svs
12218	2.22121	TCGA-AR-A5QQ	TCGA-AR-A5QQ-01A-01-TSA.5063D04F-D334-4A1F-A2C5-D9B4D3B2D12D.svs
12219	2.73389	TCGA-AR-A5QQ	TCGA-AR-A5QQ-01A-01-TSA.5063D04F-D334-4A1F-A2C5-D9B4D3B2D12D.svs
12220	4.15843	TCGA-AR-A5QQ	TCGA-AR-A5QQ-01A-01-TSA.5063D04F-D334-4A1F-A2C5-D9B4D3B2D12D.svs
12221	2.88016	TCGA-AR-A5QQ	TCGA-AR-A5QQ-01A-01-TSA.5063D04F-D334-4A1F-A2C5-D9B4D3B2D12D.svs
12222	3.73042	TCGA-AR-A5QQ	TCGA-AR-A5QQ-01A-01-TSA.5063D04F-D334-4A1F-A2C5-D9B4D3B2D12D.svs
12223	4.31185	TCGA-AR-A5QQ	TCGA-AR-A5QQ-01A-01-TSA.5063D04F-D334-4A1F-A2C5-D9B4D3B2D12D.svs
12224	3.9455	TCGA-AR-A5QQ	TCGA-AR-A5QQ-01A-01-TSA.5063D04F-D334-4A1F-A2C5-D9B4D3B2D12D.svs
12225	4.25647	TCGA-AR-A5QQ	TCGA-AR-A5QQ-01A-01-TSA.5063D04F-D334-4A1F-A2C5-D9B4D3B2D12D.svs
12226	4.56205	TCGA-AR-A5QQ	TCGA-AR-A5QQ-01A-01-TSA.5063D04F-D334-4A1F-A2C5-D9B4D3B2D12D.svs
12227	4.74416	TCGA-AR-A5QQ	TCGA-AR-A5QQ-01A-01-TSA.5063D04F-D334-4A1F-A2C5-D9B4D3B2D12D.svs
12228	2.7545	TCGA-AR-A5QQ	TCGA-AR-A5QQ-01A-01-TSA.5063D04F-D334-4A1F-A2C5-D9B4D3B2D12D.svs
12229	3.98389	TCGA-AR-A5QQ	TCGA-AR-A5QQ-01A-01-TSA.5063D04F-D334-4A1F-A2C5-D9B4D3B2D12D.svs
12230	4.93719	TCGA-AR-A5QQ	TCGA-AR-A5QQ-01A-01-TSA.5063D04F-D334-4A1F-A2C5-D9B4D3B2D12D.svs
12231	2.88736	TCGA-AR-A5QQ	TCGA-AR-A5QQ-01A-01-TSA.5063D04F-D334-4A1F-A2C5-D9B4D3B2D12D.svs
12232	3.58028	TCGA-AR-A5QQ	TCGA-AR-A5QQ-01A-01-TSA.5063D04F-D334-4A1F-A2C5-D9B4D3B2D12D.svs
12233	3.89979	TCGA-AR-A5QQ	TCGA-AR-A5QQ-01A-01-TSA.5063D04F-D334-4A1F-A2C5-D9B4D3B2D12D.svs
12234	4.078	TCGA-AR-A5QQ	TCGA-AR-A5QQ-01A-01-TSA.5063D04F-D334-4A1F-A2C5-D9B4D3B2D12D.svs
12235	2.79787	TCGA-AR-A5QQ	TCGA-AR-A5QQ-01A-01-TSA.5063D04F-D334-4A1F-A2C5-D9B4D3B2D12D.svs
12236	3.01408	TCGA-AR-A5QQ	TCGA-AR-A5QQ-01A-01-TSA.5063D04F-D334-4A1F-A2C5-D9B4D3B2D12D.svs
12237	4.66529	TCGA-AR-A5QQ	TCGA-AR-A5QQ-01A-01-TSA.5063D04F-D334-4A1F-A2C5-D9B4D3B2D12D.svs
12238	3.91252	TCGA-AR-A5QQ	TCGA-AR-A5QQ-01A-01-TSA.5063D04F-D334-4A1F-A2C5-D9B4D3B2D12D.svs
12239	4.03785	TCGA-AR-A5QQ	TCGA-AR-A5QQ-01A-01-TSA.5063D04F-D334-4A1F-A2C5-D9B4D3B2D12D.svs
12240	3.80201	TCGA-AR-A5QQ	TCGA-AR-A5QQ-01A-01-TSA.5063D04F-D334-4A1F-A2C5-D9B4D3B2D12D.svs
12241	3.78243	TCGA-AR-A5QQ	TCGA-AR-A5QQ-01A-01-TSA.5063D04F-D334-4A1F-A2C5-D9B4D3B2D12D.svs
12242	3.28251	TCGA-AR-A5QQ	TCGA-AR-A5QQ-01A-01-TSA.5063D04F-D334-4A1F-A2C5-D9B4D3B2D12D.svs
12243	3.91891	TCGA-AR-A5QQ	TCGA-AR-A5QQ-01A-01-TSA.5063D04F-D334-4A1F-A2C5-D9B4D3B2D12D.svs
12244	3.23565	TCGA-AR-A5QQ	TCGA-AR-A5QQ-01A-01-TSA.5063D04F-D334-4A1F-A2C5-D9B4D3B2D12D.svs
12245	6.33594	TCGA-AR-A5QQ	TCGA-AR-A5QQ-01A-01-TSA.5063D04F-D334-4A1F-A2C5-D9B4D3B2D12D.svs
12480	6.05327	TCGA-AR-A5QQ	TCGA-AR-A5QQ-01A-01-TSA.5063D04F-D334-4A1F-A2C5-D9B4D3B2D12D.svs
12481	3.33144	TCGA-AR-A5QQ	TCGA-AR-A5QQ-01A-01-TSA.5063D04F-D334-4A1F-A2C5-D9B4D3B2D12D.svs
12482	4.32992	TCGA-AR-A5QQ	TCGA-AR-A5QQ-01A-01-TSA.5063D04F-D334-4A1F-A2C5-D9B4D3B2D12D.svs
12483	1.57871	TCGA-AR-A5QQ	TCGA-AR-A5QQ-01A-01-TSA.5063D04F-D334-4A1F-A2C5-D9B4D3B2D12D.svs
12484	2.25777	TCGA-AR-A5QQ	TCGA-AR-A5QQ-01A-01-TSA.5063D04F-D334-4A1F-A2C5-D9B4D3B2D12D.svs
12485	3.97117	TCGA-AR-A5QQ	TCGA-AR-A5QQ-01A-01-TSA.5063D04F-D334-4A1F-A2C5-D9B4D3B2D12D.svs
12486	4.70477	TCGA-AR-A5QQ	TCGA-AR-A5QQ-01A-01-TSA.5063D04F-D334-4A1F-A2C5-D9B4D3B2D12D.svs
12487	3.97038	TCGA-AR-A5QQ	TCGA-AR-A5QQ-01A-01-TSA.5063D04F-D334-4A1F-A2C5-D9B4D3B2D12D.svs
12488	3.4221	TCGA-AR-A5QQ	TCGA-AR-A5QQ-01A-01-TSA.5063D04F-D334-4A1F-A2C5-D9B4D3B2D12D.svs
12489	4.29034	TCGA-AR-A5QQ	TCGA-AR-A5QQ-01A-01-TSA.5063D04F-D334-4A1F-A2C5-D9B4D3B2D12D.svs
12490	3.8458	TCGA-AR-A5QQ	TCGA-AR-A5QQ-01A-01-TSA.5063D04F-D334-4A1F-A2C5-D9B4D3B2D12D.svs
12491	4.01054	TCGA-AR-A5QQ	TCGA-AR-A5QQ-01A-01-TSA.5063D04F-D334-4A1F-A2C5-D9B4D3B2D12D.svs
12492	5.59338	TCGA-AR-A5QQ	TCGA-AR-A5QQ-01A-01-TSA.5063D04F-D334-4A1F-A2C5-D9B4D3B2D12D.svs
12493	4.42893	TCGA-AR-A5QQ	TCGA-AR-A5QQ-01A-01-TSA.5063D04F-D334-4A1F-A2C5-D9B4D3B2D12D.svs
12494	2.52062	TCGA-AR-A5QQ	TCGA-AR-A5QQ-01A-01-TSA.5063D04F-D334-4A1F-A2C5-D9B4D3B2D12D.svs
12495	4.92474	TCGA-AR-A5QQ	TCGA-AR-A5QQ-01A-01-TSA.5063D04F-D334-4A1F-A2C5-D9B4D3B2D12D.svs
12496	4.20894	TCGA-AR-A5QQ	TCGA-AR-A5QQ-01A-01-TSA.5063D04F-D334-4A1F-A2C5-D9B4D3B2D12D.svs
12497	3.37255	TCGA-AR-A5QQ	TCGA-AR-A5QQ-01A-01-TSA.5063D04F-D334-4A1F-A2C5-D9B4D3B2D12D.svs
12498	4.43663	TCGA-AR-A5QQ	TCGA-AR-A5QQ-01A-01-TSA.5063D04F-D334-4A1F-A2C5-D9B4D3B2D12D.svs
12499	3.91949	TCGA-AR-A5QQ	TCGA-AR-A5QQ-01A-01-TSA.5063D04F-D334-4A1F-A2C5-D9B4D3B2D12D.svs
12500	2.80131	TCGA-AR-A5QQ	TCGA-AR-A5QQ-01A-01-TSA.5063D04F-D334-4A1F-A2C5-D9B4D3B2D12D.svs
12501	3.52269	TCGA-AR-A5QQ	TCGA-AR-A5QQ-01A-01-TSA.5063D04F-D334-4A1F-A2C5-D9B4D3B2D12D.svs
12502	3.52783	TCGA-AR-A5QQ	TCGA-AR-A5QQ-01A-01-TSA.5063D04F-D334-4A1F-A2C5-D9B4D3B2D12D.svs
12503	3.11998	TCGA-AR-A5QQ	TCGA-AR-A5QQ-01A-01-TSA.5063D04F-D334-4A1F-A2C5-D9B4D3B2D12D.svs
12504	3.07865	TCGA-AR-A5QQ	TCGA-AR-A5QQ-01A-01-TSA.5063D04F-D334-4A1F-A2C5-D9B4D3B2D12D.svs
12505	3.43518	TCGA-AR-A5QQ	TCGA-AR-A5QQ-01A-01-TSA.5063D04F-D334-4A1F-A2C5-D9B4D3B2D12D.svs
12506	2.36397	TCGA-AR-A5QQ	TCGA-AR-A5QQ-01A-01-TSA.5063D04F-D334-4A1F-A2C5-D9B4D3B2D12D.svs
12507	4.20471	TCGA-AR-A5QQ	TCGA-AR-A5QQ-01A-01-TSA.5063D04F-D334-4A1F-A2C5-D9B4D3B2D12D.svs
12508	2.56749	TCGA-AR-A5QQ	TCGA-AR-A5QQ-01A-01-TSA.5063D04F-D334-4A1F-A2C5-D9B4D3B2D12D.svs
12509	3.17773	TCGA-AR-A5QQ	TCGA-AR-A5QQ-01A-01-TSA.5063D04F-D334-4A1F-A2C5-D9B4D3B2D12D.svs
12510	3.44258	TCGA-AR-A5QQ	TCGA-AR-A5QQ-01A-01-TSA.5063D04F-D334-4A1F-A2C5-D9B4D3B2D12D.svs
12511	2.01054	TCGA-AR-A5QQ	TCGA-AR-A5QQ-01A-01-TSA.5063D04F-D334-4A1F-A2C5-D9B4D3B2D12D.svs
12512	2.79142	TCGA-AR-A5QQ	TCGA-AR-A5QQ-01A-01-TSA.5063D04F-D334-4A1F-A2C5-D9B4D3B2D12D.svs
12513	4.40592	TCGA-AR-A5QQ	TCGA-AR-A5QQ-01A-01-TSA.5063D04F-D334-4A1F-A2C5-D9B4D3B2D12D.svs
12514	3.73552	TCGA-AR-A5QQ	TCGA-AR-A5QQ-01A-01-TSA.5063D04F-D334-4A1F-A2C5-D9B4D3B2D12D.svs
12515	3.95618	TCGA-AR-A5QQ	TCGA-AR-A5QQ-01A-01-TSA.5063D04F-D334-4A1F-A2C5-D9B4D3B2D12D.svs
12516	4.07927	TCGA-AR-A5QQ	TCGA-AR-A5QQ-01A-01-TSA.5063D04F-D334-4A1F-A2C5-D9B4D3B2D12D.svs
12532	3.02857	TCGA-AR-A5QQ	TCGA-AR-A5QQ-01A-01-TSA.5063D04F-D334-4A1F-A2C5-D9B4D3B2D12D.svs
12533	1.56022	TCGA-AR-A5QQ	TCGA-AR-A5QQ-01A-01-TSA.5063D04F-D334-4A1F-A2C5-D9B4D3B2D12D.svs
12534	2.90823	TCGA-AR-A5QQ	TCGA-AR-A5QQ-01A-01-TSA.5063D04F-D334-4A1F-A2C5-D9B4D3B2D12D.svs
12672	6.40312	TCGA-AR-A5QQ	TCGA-AR-A5QQ-01A-01-TSA.5063D04F-D334-4A1F-A2C5-D9B4D3B2D12D.svs
12673	2.92374	TCGA-AR-A5QQ	TCGA-AR-A5QQ-01A-01-TSA.5063D04F-D334-4A1F-A2C5-D9B4D3B2D12D.svs
12674	6.00487	TCGA-AR-A5QQ	TCGA-AR-A5QQ-01A-01-TSA.5063D04F-D334-4A1F-A2C5-D9B4D3B2D12D.svs
12675	3.93164	TCGA-AR-A5QQ	TCGA-AR-A5QQ-01A-01-TSA.5063D04F-D334-4A1F-A2C5-D9B4D3B2D12D.svs
12676	3.55159	TCGA-AR-A5QQ	TCGA-AR-A5QQ-01A-01-TSA.5063D04F-D334-4A1F-A2C5-D9B4D3B2D12D.svs
12677	2.63213	TCGA-AR-A5QQ	TCGA-AR-A5QQ-01A-01-TSA.5063D04F-D334-4A1F-A2C5-D9B4D3B2D12D.svs
12678	3.78857	TCGA-AR-A5QQ	TCGA-AR-A5QQ-01A-01-TSA.5063D04F-D334-4A1F-A2C5-D9B4D3B2D12D.svs
12679	0.902437	TCGA-AR-A5QQ	TCGA-AR-A5QQ-01A-01-TSA.5063D04F-D334-4A1F-A2C5-D9B4D3B2D12D.svs
12680	2.82292	TCGA-AR-A5QQ	TCGA-AR-A5QQ-01A-01-TSA.5063D04F-D334-4A1F-A2C5-D9B4D3B2D12D.svs
12681	0.758046	TCGA-AR-A5QQ	TCGA-AR-A5QQ-01A-01-TSA.5063D04F-D334-4A1F-A2C5-D9B4D3B2D12D.svs
12682	3.98185	TCGA-AR-A5QQ	TCGA-AR-A5QQ-01A-01-TSA.5063D04F-D334-4A1F-A2C5-D9B4D3B2D12D.svs
12683	1.80256	TCGA-AR-A5QQ	TCGA-AR-A5QQ-01A-01-TSA.5063D04F-D334-4A1F-A2C5-D9B4D3B2D12D.svs
12684	3.003	TCGA-AR-A5QQ	TCGA-AR-A5QQ-01A-01-TSA.5063D04F-D334-4A1F-A2C5-D9B4D3B2D12D.svs
12685	1.56978	TCGA-AR-A5QQ	TCGA-AR-A5QQ-01A-01-TSA.5063D04F-D334-4A1F-A2C5-D9B4D3B2D12D.svs
12686	2.14214	TCGA-AR-A5QQ	TCGA-AR-A5QQ-01A-01-TSA.5063D04F-D334-4A1F-A2C5-D9B4D3B2D12D.svs
12687	0.987069	TCGA-AR-A5QQ	TCGA-AR-A5QQ-01A-01-TSA.5063D04F-D334-4A1F-A2C5-D9B4D3B2D12D.svs
12688	1.13699	TCGA-AR-A5QQ	TCGA-AR-A5QQ-01A-01-TSA.5063D04F-D334-4A1F-A2C5-D9B4D3B2D12D.svs
12689	2.75465	TCGA-AR-A5QQ	TCGA-AR-A5QQ-01A-01-TSA.5063D04F-D334-4A1F-A2C5-D9B4D3B2D12D.svs
12690	3.2755	TCGA-AR-A5QQ	TCGA-AR-A5QQ-01A-01-TSA.5063D04F-D334-4A1F-A2C5-D9B4D3B2D12D.svs
12691	2.95629	TCGA-AR-A5QQ	TCGA-AR-A5QQ-01A-01-TSA.5063D04F-D334-4A1F-A2C5-D9B4D3B2D12D.svs
12692	3.68478	TCGA-AR-A5QQ	TCGA-AR-A5QQ-01A-01-TSA.5063D04F-D334-4A1F-A2C5-D9B4D3B2D12D.svs
12693	3.71	TCGA-AR-A5QQ	TCGA-AR-A5QQ-01A-01-TSA.5063D04F-D334-4A1F-A2C5-D9B4D3B2D12D.svs
12694	2.30233	TCGA-AR-A5QQ	TCGA-AR-A5QQ-01A-01-TSA.5063D04F-D334-4A1F-A2C5-D9B4D3B2D12D.svs
12695	2.98535	TCGA-AR-A5QQ	TCGA-AR-A5QQ-01A-01-TSA.5063D04F-D334-4A1F-A2C5-D9B4D3B2D12D.svs
12696	3.11597	TCGA-AR-A5QQ	TCGA-AR-A5QQ-01A-01-TSA.5063D04F-D334-4A1F-A2C5-D9B4D3B2D12D.svs
12697	4.51869	TCGA-AR-A5QQ	TCGA-AR-A5QQ-01A-01-TSA.5063D04F-D334-4A1F-A2C5-D9B4D3B2D12D.svs
12698	3.15126	TCGA-AR-A5QQ	TCGA-AR-A5QQ-01A-01-TSA.5063D04F-D334-4A1F-A2C5-D9B4D3B2D12D.svs
12699	2.52799	TCGA-AR-A5QQ	TCGA-AR-A5QQ-01A-01-TSA.5063D04F-D334-4A1F-A2C5-D9B4D3B2D12D.svs
12700	2.24057	TCGA-AR-A5QQ	TCGA-AR-A5QQ-01A-01-TSA.5063D04F-D334-4A1F-A2C5-D9B4D3B2D12D.svs
12701	3.67542	TCGA-AR-A5QQ	TCGA-AR-A5QQ-01A-01-TSA.5063D04F-D334-4A1F-A2C5-D9B4D3B2D12D.svs
12702	2.51398	TCGA-AR-A5QQ	TCGA-AR-A5QQ-01A-01-TSA.5063D04F-D334-4A1F-A2C5-D9B4D3B2D12D.svs
12703	3.78336	TCGA-AR-A5QQ	TCGA-AR-A5QQ-01A-01-TSA.5063D04F-D334-4A1F-A2C5-D9B4D3B2D12D.svs
12704	3.24205	TCGA-AR-A5QQ	TCGA-AR-A5QQ-01A-01-TSA.5063D04F-D334-4A1F-A2C5-D9B4D3B2D12D.svs
12705	4.05633	TCGA-AR-A5QQ	TCGA-AR-A5QQ-01A-01-TSA.5063D04F-D334-4A1F-A2C5-D9B4D3B2D12D.svs
12706	5.40851	TCGA-AR-A5QQ	TCGA-AR-A5QQ-01A-01-TSA.5063D04F-D334-4A1F-A2C5-D9B4D3B2D12D.svs
12707	3.93925	TCGA-AR-A5QQ	TCGA-AR-A5QQ-01A-01-TSA.5063D04F-D334-4A1F-A2C5-D9B4D3B2D12D.svs
12708	2.84128	TCGA-AR-A5QQ	TCGA-AR-A5QQ-01A-01-TSA.5063D04F-D334-4A1F-A2C5-D9B4D3B2D12D.svs
12709	3.83491	TCGA-AR-A5QQ	TCGA-AR-A5QQ-01A-01-TSA.5063D04F-D334-4A1F-A2C5-D9B4D3B2D12D.svs
12710	3.42892	TCGA-AR-A5QQ	TCGA-AR-A5QQ-01A-01-TSA.5063D04F-D334-4A1F-A2C5-D9B4D3B2D12D.svs
12711	3.18844	TCGA-AR-A5QQ	TCGA-AR-A5QQ-01A-01-TSA.5063D04F-D334-4A1F-A2C5-D9B4D3B2D12D.svs
12712	3.63937	TCGA-AR-A5QQ	TCGA-AR-A5QQ-01A-01-TSA.5063D04F-D334-4A1F-A2C5-D9B4D3B2D12D.svs
12713	4.00288	TCGA-AR-A5QQ	TCGA-AR-A5QQ-01A-01-TSA.5063D04F-D334-4A1F-A2C5-D9B4D3B2D12D.svs
12714	6.40081	TCGA-AR-A5QQ	TCGA-AR-A5QQ-01A-01-TSA.5063D04F-D334-4A1F-A2C5-D9B4D3B2D12D.svs
12949	5.13579	TCGA-AR-A5QQ	TCGA-AR-A5QQ-01A-01-TSA.5063D04F-D334-4A1F-A2C5-D9B4D3B2D12D.svs
12950	1.77438	TCGA-AR-A5QQ	TCGA-AR-A5QQ-01A-01-TSA.5063D04F-D334-4A1F-A2C5-D9B4D3B2D12D.svs
12951	2.69666	TCGA-AR-A5QQ	TCGA-AR-A5QQ-01A-01-TSA.5063D04F-D334-4A1F-A2C5-D9B4D3B2D12D.svs
12952	1.55156	TCGA-AR-A5QQ	TCGA-AR-A5QQ-01A-01-TSA.5063D04F-D334-4A1F-A2C5-D9B4D3B2D12D.svs
12953	-0.526067	TCGA-AR-A5QQ	TCGA-AR-A5QQ-01A-01-TSA.5063D04F-D334-4A1F-A2C5-D9B4D3B2D12D.svs
12954	2.60525	TCGA-AR-A5QQ	TCGA-AR-A5QQ-01A-01-TSA.5063D04F-D334-4A1F-A2C5-D9B4D3B2D12D.svs
12955	3.20335	TCGA-AR-A5QQ	TCGA-AR-A5QQ-01A-01-TSA.5063D04F-D334-4A1F-A2C5-D9B4D3B2D12D.svs
12956	3.68609	TCGA-AR-A5QQ	TCGA-AR-A5QQ-01A-01-TSA.5063D04F-D334-4A1F-A2C5-D9B4D3B2D12D.svs
12957	3.798	TCGA-AR-A5QQ	TCGA-AR-A5QQ-01A-01-TSA.5063D04F-D334-4A1F-A2C5-D9B4D3B2D12D.svs
12958	3.54131	TCGA-AR-A5QQ	TCGA-AR-A5QQ-01A-01-TSA.5063D04F-D334-4A1F-A2C5-D9B4D3B2D12D.svs
12959	1.90424	TCGA-AR-A5QQ	TCGA-AR-A5QQ-01A-01-TSA.5063D04F-D334-4A1F-A2C5-D9B4D3B2D12D.svs
12960	1.88217	TCGA-AR-A5QQ	TCGA-AR-A5QQ-01A-01-TSA.5063D04F-D334-4A1F-A2C5-D9B4D3B2D12D.svs
12961	2.83388	TCGA-AR-A5QQ	TCGA-AR-A5QQ-01A-01-TSA.5063D04F-D334-4A1F-A2C5-D9B4D3B2D12D.svs
12962	3.34762	TCGA-AR-A5QQ	TCGA-AR-A5QQ-01A-01-TSA.5063D04F-D334-4A1F-A2C5-D9B4D3B2D12D.svs
12963	4.24055	TCGA-AR-A5QQ	TCGA-AR-A5QQ-01A-01-TSA.5063D04F-D334-4A1F-A2C5-D9B4D3B2D12D.svs
12964	3.25179	TCGA-AR-A5QQ	TCGA-AR-A5QQ-01A-01-TSA.5063D04F-D334-4A1F-A2C5-D9B4D3B2D12D.svs
12965	2.89771	TCGA-AR-A5QQ	TCGA-AR-A5QQ-01A-01-TSA.5063D04F-D334-4A1F-A2C5-D9B4D3B2D12D.svs
12966	3.78617	TCGA-AR-A5QQ	TCGA-AR-A5QQ-01A-01-TSA.5063D04F-D334-4A1F-A2C5-D9B4D3B2D12D.svs
12967	5.15722	TCGA-AR-A5QQ	TCGA-AR-A5QQ-01A-01-TSA.5063D04F-D334-4A1F-A2C5-D9B4D3B2D12D.svs
12968	4.35298	TCGA-AR-A5QQ	TCGA-AR-A5QQ-01A-01-TSA.5063D04F-D334-4A1F-A2C5-D9B4D3B2D12D.svs
12969	3.30721	TCGA-AR-A5QQ	TCGA-AR-A5QQ-01A-01-TSA.5063D04F-D334-4A1F-A2C5-D9B4D3B2D12D.svs
12970	3.28971	TCGA-AR-A5QQ	TCGA-AR-A5QQ-01A-01-TSA.5063D04F-D334-4A1F-A2C5-D9B4D3B2D12D.svs
12971	3.75191	TCGA-AR-A5QQ	TCGA-AR-A5QQ-01A-01-TSA.5063D04F-D334-4A1F-A2C5-D9B4D3B2D12D.svs
12972	3.48291	TCGA-AR-A5QQ	TCGA-AR-A5QQ-01A-01-TSA.5063D04F-D334-4A1F-A2C5-D9B4D3B2D12D.svs
12973	3.21644	TCGA-AR-A5QQ	TCGA-AR-A5QQ-01A-01-TSA.5063D04F-D334-4A1F-A2C5-D9B4D3B2D12D.svs
12974	4.09026	TCGA-AR-A5QQ	TCGA-AR-A5QQ-01A-01-TSA.5063D04F-D334-4A1F-A2C5-D9B4D3B2D12D.svs
12975	2.57154	TCGA-AR-A5QQ	TCGA-AR-A5QQ-01A-01-TSA.5063D04F-D334-4A1F-A2C5-D9B4D3B2D12D.svs
12976	4.47073	TCGA-AR-A5QQ	TCGA-AR-A5QQ-01A-01-TSA.5063D04F-D334-4A1F-A2C5-D9B4D3B2D12D.svs
12977	2.29513	TCGA-AR-A5QQ	TCGA-AR-A5QQ-01A-01-TSA.5063D04F-D334-4A1F-A2C5-D9B4D3B2D12D.svs
12978	3.51556	TCGA-AR-A5QQ	TCGA-AR-A5QQ-01A-01-TSA.5063D04F-D334-4A1F-A2C5-D9B4D3B2D12D.svs
12979	3.06575	TCGA-AR-A5QQ	TCGA-AR-A5QQ-01A-01-TSA.5063D04F-D334-4A1F-A2C5-D9B4D3B2D12D.svs
12980	3.04419	TCGA-AR-A5QQ	TCGA-AR-A5QQ-01A-01-TSA.5063D04F-D334-4A1F-A2C5-D9B4D3B2D12D.svs
12981	3.3143	TCGA-AR-A5QQ	TCGA-AR-A5QQ-01A-01-TSA.5063D04F-D334-4A1F-A2C5-D9B4D3B2D12D.svs
12982	3.94394	TCGA-AR-A5QQ	TCGA-AR-A5QQ-01A-01-TSA.5063D04F-D334-4A1F-A2C5-D9B4D3B2D12D.svs
12983	4.17885	TCGA-AR-A5QQ	TCGA-AR-A5QQ-01A-01-TSA.5063D04F-D334-4A1F-A2C5-D9B4D3B2D12D.svs
12984	4.01267	TCGA-AR-A5QQ	TCGA-AR-A5QQ-01A-01-TSA.5063D04F-D334-4A1F-A2C5-D9B4D3B2D12D.svs
12985	3.23816	TCGA-AR-A5QQ	TCGA-AR-A5QQ-01A-01-TSA.5063D04F-D334-4A1F-A2C5-D9B4D3B2D12D.svs
12986	6.29175	TCGA-AR-A5QQ	TCGA-AR-A5QQ-01A-01-TSA.5063D04F-D334-4A1F-A2C5-D9B4D3B2D12D.svs
13002	1.30581	TCGA-AR-A5QQ	TCGA-AR-A5QQ-01A-01-TSA.5063D04F-D334-4A1F-A2C5-D9B4D3B2D12D.svs
13140	7.85083	TCGA-AR-A5QQ	TCGA-AR-A5QQ-01A-01-TSA.5063D04F-D334-4A1F-A2C5-D9B4D3B2D12D.svs
13141	3.66063	TCGA-AR-A5QQ	TCGA-AR-A5QQ-01A-01-TSA.5063D04F-D334-4A1F-A2C5-D9B4D3B2D12D.svs
13142	4.41865	TCGA-AR-A5QQ	TCGA-AR-A5QQ-01A-01-TSA.5063D04F-D334-4A1F-A2C5-D9B4D3B2D12D.svs
13143	4.70133	TCGA-AR-A5QQ	TCGA-AR-A5QQ-01A-01-TSA.5063D04F-D334-4A1F-A2C5-D9B4D3B2D12D.svs
13144	3.41408	TCGA-AR-A5QQ	TCGA-AR-A5QQ-01A-01-TSA.5063D04F-D334-4A1F-A2C5-D9B4D3B2D12D.svs
13145	3.87743	TCGA-AR-A5QQ	TCGA-AR-A5QQ-01A-01-TSA.5063D04F-D334-4A1F-A2C5-D9B4D3B2D12D.svs
13146	2.76705	TCGA-AR-A5QQ	TCGA-AR-A5QQ-01A-01-TSA.5063D04F-D334-4A1F-A2C5-D9B4D3B2D12D.svs
13147	4.24659	TCGA-AR-A5QQ	TCGA-AR-A5QQ-01A-01-TSA.5063D04F-D334-4A1F-A2C5-D9B4D3B2D12D.svs
13148	2.67264	TCGA-AR-A5QQ	TCGA-AR-A5QQ-01A-01-TSA.5063D04F-D334-4A1F-A2C5-D9B4D3B2D12D.svs
13149	3.6617	TCGA-AR-A5QQ	TCGA-AR-A5QQ-01A-01-TSA.5063D04F-D334-4A1F-A2C5-D9B4D3B2D12D.svs
13150	3.85047	TCGA-AR-A5QQ	TCGA-AR-A5QQ-01A-01-TSA.5063D04F-D334-4A1F-A2C5-D9B4D3B2D12D.svs
13151	3.97981	TCGA-AR-A5QQ	TCGA-AR-A5QQ-01A-01-TSA.5063D04F-D334-4A1F-A2C5-D9B4D3B2D12D.svs
13152	3.84957	TCGA-AR-A5QQ	TCGA-AR-A5QQ-01A-01-TSA.5063D04F-D334-4A1F-A2C5-D9B4D3B2D12D.svs
13153	2.09285	TCGA-AR-A5QQ	TCGA-AR-A5QQ-01A-01-TSA.5063D04F-D334-4A1F-A2C5-D9B4D3B2D12D.svs
13154	1.337	TCGA-AR-A5QQ	TCGA-AR-A5QQ-01A-01-TSA.5063D04F-D334-4A1F-A2C5-D9B4D3B2D12D.svs
13155	3.23779	TCGA-AR-A5QQ	TCGA-AR-A5QQ-01A-01-TSA.5063D04F-D334-4A1F-A2C5-D9B4D3B2D12D.svs
13156	2.46425	TCGA-AR-A5QQ	TCGA-AR-A5QQ-01A-01-TSA.5063D04F-D334-4A1F-A2C5-D9B4D3B2D12D.svs
13157	3.50336	TCGA-AR-A5QQ	TCGA-AR-A5QQ-01A-01-TSA.5063D04F-D334-4A1F-A2C5-D9B4D3B2D12D.svs
13158	1.84904	TCGA-AR-A5QQ	TCGA-AR-A5QQ-01A-01-TSA.5063D04F-D334-4A1F-A2C5-D9B4D3B2D12D.svs
13159	2.92258	TCGA-AR-A5QQ	TCGA-AR-A5QQ-01A-01-TSA.5063D04F-D334-4A1F-A2C5-D9B4D3B2D12D.svs
13160	3.74856	TCGA-AR-A5QQ	TCGA-AR-A5QQ-01A-01-TSA.5063D04F-D334-4A1F-A2C5-D9B4D3B2D12D.svs
13161	4.26614	TCGA-AR-A5QQ	TCGA-AR-A5QQ-01A-01-TSA.5063D04F-D334-4A1F-A2C5-D9B4D3B2D12D.svs
13162	4.57141	TCGA-AR-A5QQ	TCGA-AR-A5QQ-01A-01-TSA.5063D04F-D334-4A1F-A2C5-D9B4D3B2D12D.svs
13163	1.39354	TCGA-AR-A5QQ	TCGA-AR-A5QQ-01A-01-TSA.5063D04F-D334-4A1F-A2C5-D9B4D3B2D12D.svs
13164	2.07007	TCGA-AR-A5QQ	TCGA-AR-A5QQ-01A-01-TSA.5063D04F-D334-4A1F-A2C5-D9B4D3B2D12D.svs
13165	1.96253	TCGA-AR-A5QQ	TCGA-AR-A5QQ-01A-01-TSA.5063D04F-D334-4A1F-A2C5-D9B4D3B2D12D.svs
13166	3.73847	TCGA-AR-A5QQ	TCGA-AR-A5QQ-01A-01-TSA.5063D04F-D334-4A1F-A2C5-D9B4D3B2D12D.svs
13167	2.28878	TCGA-AR-A5QQ	TCGA-AR-A5QQ-01A-01-TSA.5063D04F-D334-4A1F-A2C5-D9B4D3B2D12D.svs
13168	2.73413	TCGA-AR-A5QQ	TCGA-AR-A5QQ-01A-01-TSA.5063D04F-D334-4A1F-A2C5-D9B4D3B2D12D.svs
13169	2.89721	TCGA-AR-A5QQ	TCGA-AR-A5QQ-01A-01-TSA.5063D04F-D334-4A1F-A2C5-D9B4D3B2D12D.svs
13170	4.2845	TCGA-AR-A5QQ	TCGA-AR-A5QQ-01A-01-TSA.5063D04F-D334-4A1F-A2C5-D9B4D3B2D12D.svs
13171	3.09732	TCGA-AR-A5QQ	TCGA-AR-A5QQ-01A-01-TSA.5063D04F-D334-4A1F-A2C5-D9B4D3B2D12D.svs
13172	3.23191	TCGA-AR-A5QQ	TCGA-AR-A5QQ-01A-01-TSA.5063D04F-D334-4A1F-A2C5-D9B4D3B2D12D.svs
13173	2.1538	TCGA-AR-A5QQ	TCGA-AR-A5QQ-01A-01-TSA.5063D04F-D334-4A1F-A2C5-D9B4D3B2D12D.svs
13174	5.07169	TCGA-AR-A5QQ	TCGA-AR-A5QQ-01A-01-TSA.5063D04F-D334-4A1F-A2C5-D9B4D3B2D12D.svs
13175	4.15824	TCGA-AR-A5QQ	TCGA-AR-A5QQ-01A-01-TSA.5063D04F-D334-4A1F-A2C5-D9B4D3B2D12D.svs
13176	3.83782	TCGA-AR-A5QQ	TCGA-AR-A5QQ-01A-01-TSA.5063D04F-D334-4A1F-A2C5-D9B4D3B2D12D.svs
13177	3.51916	TCGA-AR-A5QQ	TCGA-AR-A5QQ-01A-01-TSA.5063D04F-D334-4A1F-A2C5-D9B4D3B2D12D.svs
13178	3.20594	TCGA-AR-A5QQ	TCGA-AR-A5QQ-01A-01-TSA.5063D04F-D334-4A1F-A2C5-D9B4D3B2D12D.svs
13179	3.33679	TCGA-AR-A5QQ	TCGA-AR-A5QQ-01A-01-TSA.5063D04F-D334-4A1F-A2C5-D9B4D3B2D12D.svs
13180	4.02021	TCGA-AR-A5QQ	TCGA-AR-A5QQ-01A-01-TSA.5063D04F-D334-4A1F-A2C5-D9B4D3B2D12D.svs
13181	4.32129	TCGA-AR-A5QQ	TCGA-AR-A5QQ-01A-01-TSA.5063D04F-D334-4A1F-A2C5-D9B4D3B2D12D.svs
13182	4.84498	TCGA-AR-A5QQ	TCGA-AR-A5QQ-01A-01-TSA.5063D04F-D334-4A1F-A2C5-D9B4D3B2D12D.svs
13183	7.17493	TCGA-AR-A5QQ	TCGA-AR-A5QQ-01A-01-TSA.5063D04F-D334-4A1F-A2C5-D9B4D3B2D12D.svs
13417	3.69323	TCGA-AR-A5QQ	TCGA-AR-A5QQ-01A-01-TSA.5063D04F-D334-4A1F-A2C5-D9B4D3B2D12D.svs
13418	2.60255	TCGA-AR-A5QQ	TCGA-AR-A5QQ-01A-01-TSA.5063D04F-D334-4A1F-A2C5-D9B4D3B2D12D.svs
13419	3.19417	TCGA-AR-A5QQ	TCGA-AR-A5QQ-01A-01-TSA.5063D04F-D334-4A1F-A2C5-D9B4D3B2D12D.svs
13420	1.04342	TCGA-AR-A5QQ	TCGA-AR-A5QQ-01A-01-TSA.5063D04F-D334-4A1F-A2C5-D9B4D3B2D12D.svs
13421	0.79819	TCGA-AR-A5QQ	TCGA-AR-A5QQ-01A-01-TSA.5063D04F-D334-4A1F-A2C5-D9B4D3B2D12D.svs
13422	1.91287	TCGA-AR-A5QQ	TCGA-AR-A5QQ-01A-01-TSA.5063D04F-D334-4A1F-A2C5-D9B4D3B2D12D.svs
13423	2.04098	TCGA-AR-A5QQ	TCGA-AR-A5QQ-01A-01-TSA.5063D04F-D334-4A1F-A2C5-D9B4D3B2D12D.svs
13424	1.40546	TCGA-AR-A5QQ	TCGA-AR-A5QQ-01A-01-TSA.5063D04F-D334-4A1F-A2C5-D9B4D3B2D12D.svs
13425	1.81258	TCGA-AR-A5QQ	TCGA-AR-A5QQ-01A-01-TSA.5063D04F-D334-4A1F-A2C5-D9B4D3B2D12D.svs
13426	3.50025	TCGA-AR-A5QQ	TCGA-AR-A5QQ-01A-01-TSA.5063D04F-D334-4A1F-A2C5-D9B4D3B2D12D.svs
13427	4.61707	TCGA-AR-A5QQ	TCGA-AR-A5QQ-01A-01-TSA.5063D04F-D334-4A1F-A2C5-D9B4D3B2D12D.svs
13428	4.12081	TCGA-AR-A5QQ	TCGA-AR-A5QQ-01A-01-TSA.5063D04F-D334-4A1F-A2C5-D9B4D3B2D12D.svs
13429	2.44489	TCGA-AR-A5QQ	TCGA-AR-A5QQ-01A-01-TSA.5063D04F-D334-4A1F-A2C5-D9B4D3B2D12D.svs
13430	4.239	TCGA-AR-A5QQ	TCGA-AR-A5QQ-01A-01-TSA.5063D04F-D334-4A1F-A2C5-D9B4D3B2D12D.svs
13431	5.47887	TCGA-AR-A5QQ	TCGA-AR-A5QQ-01A-01-TSA.5063D04F-D334-4A1F-A2C5-D9B4D3B2D12D.svs
13432	6.64631	TCGA-AR-A5QQ	TCGA-AR-A5QQ-01A-01-TSA.5063D04F-D334-4A1F-A2C5-D9B4D3B2D12D.svs
13433	4.27014	TCGA-AR-A5QQ	TCGA-AR-A5QQ-01A-01-TSA.5063D04F-D334-4A1F-A2C5-D9B4D3B2D12D.svs
13434	3.54552	TCGA-AR-A5QQ	TCGA-AR-A5QQ-01A-01-TSA.5063D04F-D334-4A1F-A2C5-D9B4D3B2D12D.svs
13435	3.43122	TCGA-AR-A5QQ	TCGA-AR-A5QQ-01A-01-TSA.5063D04F-D334-4A1F-A2C5-D9B4D3B2D12D.svs
13436	3.10181	TCGA-AR-A5QQ	TCGA-AR-A5QQ-01A-01-TSA.5063D04F-D334-4A1F-A2C5-D9B4D3B2D12D.svs
13437	2.633	TCGA-AR-A5QQ	TCGA-AR-A5QQ-01A-01-TSA.5063D04F-D334-4A1F-A2C5-D9B4D3B2D12D.svs
13438	5.27638	TCGA-AR-A5QQ	TCGA-AR-A5QQ-01A-01-TSA.5063D04F-D334-4A1F-A2C5-D9B4D3B2D12D.svs
13439	3.23277	TCGA-AR-A5QQ	TCGA-AR-A5QQ-01A-01-TSA.5063D04F-D334-4A1F-A2C5-D9B4D3B2D12D.svs
13440	2.78194	TCGA-AR-A5QQ	TCGA-AR-A5QQ-01A-01-TSA.5063D04F-D334-4A1F-A2C5-D9B4D3B2D12D.svs
13441	3.23568	TCGA-AR-A5QQ	TCGA-AR-A5QQ-01A-01-TSA.5063D04F-D334-4A1F-A2C5-D9B4D3B2D12D.svs
13442	4.29285	TCGA-AR-A5QQ	TCGA-AR-A5QQ-01A-01-TSA.5063D04F-D334-4A1F-A2C5-D9B4D3B2D12D.svs
13443	2.95885	TCGA-AR-A5QQ	TCGA-AR-A5QQ-01A-01-TSA.5063D04F-D334-4A1F-A2C5-D9B4D3B2D12D.svs
13444	2.63873	TCGA-AR-A5QQ	TCGA-AR-A5QQ-01A-01-TSA.5063D04F-D334-4A1F-A2C5-D9B4D3B2D12D.svs
13445	3.17335	TCGA-AR-A5QQ	TCGA-AR-A5QQ-01A-01-TSA.5063D04F-D334-4A1F-A2C5-D9B4D3B2D12D.svs
13446	3.8015	TCGA-AR-A5QQ	TCGA-AR-A5QQ-01A-01-TSA.5063D04F-D334-4A1F-A2C5-D9B4D3B2D12D.svs
13447	2.78236	TCGA-AR-A5QQ	TCGA-AR-A5QQ-01A-01-TSA.5063D04F-D334-4A1F-A2C5-D9B4D3B2D12D.svs
13448	3.9768	TCGA-AR-A5QQ	TCGA-AR-A5QQ-01A-01-TSA.5063D04F-D334-4A1F-A2C5-D9B4D3B2D12D.svs
13449	5.04075	TCGA-AR-A5QQ	TCGA-AR-A5QQ-01A-01-TSA.5063D04F-D334-4A1F-A2C5-D9B4D3B2D12D.svs
13450	3.25398	TCGA-AR-A5QQ	TCGA-AR-A5QQ-01A-01-TSA.5063D04F-D334-4A1F-A2C5-D9B4D3B2D12D.svs
13451	3.9852	TCGA-AR-A5QQ	TCGA-AR-A5QQ-01A-01-TSA.5063D04F-D334-4A1F-A2C5-D9B4D3B2D12D.svs
13452	3.38353	TCGA-AR-A5QQ	TCGA-AR-A5QQ-01A-01-TSA.5063D04F-D334-4A1F-A2C5-D9B4D3B2D12D.svs
13453	4.05324	TCGA-AR-A5QQ	TCGA-AR-A5QQ-01A-01-TSA.5063D04F-D334-4A1F-A2C5-D9B4D3B2D12D.svs
13454	4.3105	TCGA-AR-A5QQ	TCGA-AR-A5QQ-01A-01-TSA.5063D04F-D334-4A1F-A2C5-D9B4D3B2D12D.svs
13455	7.07079	TCGA-AR-A5QQ	TCGA-AR-A5QQ-01A-01-TSA.5063D04F-D334-4A1F-A2C5-D9B4D3B2D12D.svs
13609	5.4072	TCGA-AR-A5QQ	TCGA-AR-A5QQ-01A-01-TSA.5063D04F-D334-4A1F-A2C5-D9B4D3B2D12D.svs
13610	3.47031	TCGA-AR-A5QQ	TCGA-AR-A5QQ-01A-01-TSA.5063D04F-D334-4A1F-A2C5-D9B4D3B2D12D.svs
13611	3.43854	TCGA-AR-A5QQ	TCGA-AR-A5QQ-01A-01-TSA.5063D04F-D334-4A1F-A2C5-D9B4D3B2D12D.svs
13612	3.3821	TCGA-AR-A5QQ	TCGA-AR-A5QQ-01A-01-TSA.5063D04F-D334-4A1F-A2C5-D9B4D3B2D12D.svs
13613	4.2168	TCGA-AR-A5QQ	TCGA-AR-A5QQ-01A-01-TSA.5063D04F-D334-4A1F-A2C5-D9B4D3B2D12D.svs
13614	3.01854	TCGA-AR-A5QQ	TCGA-AR-A5QQ-01A-01-TSA.5063D04F-D334-4A1F-A2C5-D9B4D3B2D12D.svs
13615	1.18425	TCGA-AR-A5QQ	TCGA-AR-A5QQ-01A-01-TSA.5063D04F-D334-4A1F-A2C5-D9B4D3B2D12D.svs
13616	3.38827	TCGA-AR-A5QQ	TCGA-AR-A5QQ-01A-01-TSA.5063D04F-D334-4A1F-A2C5-D9B4D3B2D12D.svs
13617	4.23896	TCGA-AR-A5QQ	TCGA-AR-A5QQ-01A-01-TSA.5063D04F-D334-4A1F-A2C5-D9B4D3B2D12D.svs
13618	3.69042	TCGA-AR-A5QQ	TCGA-AR-A5QQ-01A-01-TSA.5063D04F-D334-4A1F-A2C5-D9B4D3B2D12D.svs
13619	3.5374	TCGA-AR-A5QQ	TCGA-AR-A5QQ-01A-01-TSA.5063D04F-D334-4A1F-A2C5-D9B4D3B2D12D.svs
13620	3.85798	TCGA-AR-A5QQ	TCGA-AR-A5QQ-01A-01-TSA.5063D04F-D334-4A1F-A2C5-D9B4D3B2D12D.svs
13621	2.51975	TCGA-AR-A5QQ	TCGA-AR-A5QQ-01A-01-TSA.5063D04F-D334-4A1F-A2C5-D9B4D3B2D12D.svs
13622	1.35162	TCGA-AR-A5QQ	TCGA-AR-A5QQ-01A-01-TSA.5063D04F-D334-4A1F-A2C5-D9B4D3B2D12D.svs
13623	1.14077	TCGA-AR-A5QQ	TCGA-AR-A5QQ-01A-01-TSA.5063D04F-D334-4A1F-A2C5-D9B4D3B2D12D.svs
13624	2.36081	TCGA-AR-A5QQ	TCGA-AR-A5QQ-01A-01-TSA.5063D04F-D334-4A1F-A2C5-D9B4D3B2D12D.svs
13625	2.16595	TCGA-AR-A5QQ	TCGA-AR-A5QQ-01A-01-TSA.5063D04F-D334-4A1F-A2C5-D9B4D3B2D12D.svs
13626	2.90595	TCGA-AR-A5QQ	TCGA-AR-A5QQ-01A-01-TSA.5063D04F-D334-4A1F-A2C5-D9B4D3B2D12D.svs
13627	1.61496	TCGA-AR-A5QQ	TCGA-AR-A5QQ-01A-01-TSA.5063D04F-D334-4A1F-A2C5-D9B4D3B2D12D.svs
13628	3.80024	TCGA-AR-A5QQ	TCGA-AR-A5QQ-01A-01-TSA.5063D04F-D334-4A1F-A2C5-D9B4D3B2D12D.svs
13629	4.47937	TCGA-AR-A5QQ	TCGA-AR-A5QQ-01A-01-TSA.5063D04F-D334-4A1F-A2C5-D9B4D3B2D12D.svs
13630	4.12876	TCGA-AR-A5QQ	TCGA-AR-A5QQ-01A-01-TSA.5063D04F-D334-4A1F-A2C5-D9B4D3B2D12D.svs
13631	4.31854	TCGA-AR-A5QQ	TCGA-AR-A5QQ-01A-01-TSA.5063D04F-D334-4A1F-A2C5-D9B4D3B2D12D.svs
13632	1.64731	TCGA-AR-A5QQ	TCGA-AR-A5QQ-01A-01-TSA.5063D04F-D334-4A1F-A2C5-D9B4D3B2D12D.svs
13633	3.18453	TCGA-AR-A5QQ	TCGA-AR-A5QQ-01A-01-TSA.5063D04F-D334-4A1F-A2C5-D9B4D3B2D12D.svs
13634	2.94142	TCGA-AR-A5QQ	TCGA-AR-A5QQ-01A-01-TSA.5063D04F-D334-4A1F-A2C5-D9B4D3B2D12D.svs
13635	2.54001	TCGA-AR-A5QQ	TCGA-AR-A5QQ-01A-01-TSA.5063D04F-D334-4A1F-A2C5-D9B4D3B2D12D.svs
13636	3.59657	TCGA-AR-A5QQ	TCGA-AR-A5QQ-01A-01-TSA.5063D04F-D334-4A1F-A2C5-D9B4D3B2D12D.svs
13637	2.11393	TCGA-AR-A5QQ	TCGA-AR-A5QQ-01A-01-TSA.5063D04F-D334-4A1F-A2C5-D9B4D3B2D12D.svs
13638	3.19719	TCGA-AR-A5QQ	TCGA-AR-A5QQ-01A-01-TSA.5063D04F-D334-4A1F-A2C5-D9B4D3B2D12D.svs
13639	3.71746	TCGA-AR-A5QQ	TCGA-AR-A5QQ-01A-01-TSA.5063D04F-D334-4A1F-A2C5-D9B4D3B2D12D.svs
13640	4.84901	TCGA-AR-A5QQ	TCGA-AR-A5QQ-01A-01-TSA.5063D04F-D334-4A1F-A2C5-D9B4D3B2D12D.svs
13641	3.5333	TCGA-AR-A5QQ	TCGA-AR-A5QQ-01A-01-TSA.5063D04F-D334-4A1F-A2C5-D9B4D3B2D12D.svs
13642	3.69391	TCGA-AR-A5QQ	TCGA-AR-A5QQ-01A-01-TSA.5063D04F-D334-4A1F-A2C5-D9B4D3B2D12D.svs
13643	3.02577	TCGA-AR-A5QQ	TCGA-AR-A5QQ-01A-01-TSA.5063D04F-D334-4A1F-A2C5-D9B4D3B2D12D.svs
13644	3.50179	TCGA-AR-A5QQ	TCGA-AR-A5QQ-01A-01-TSA.5063D04F-D334-4A1F-A2C5-D9B4D3B2D12D.svs
13645	2.15733	TCGA-AR-A5QQ	TCGA-AR-A5QQ-01A-01-TSA.5063D04F-D334-4A1F-A2C5-D9B4D3B2D12D.svs
13646	2.84128	TCGA-AR-A5QQ	TCGA-AR-A5QQ-01A-01-TSA.5063D04F-D334-4A1F-A2C5-D9B4D3B2D12D.svs
13647	2.94677	TCGA-AR-A5QQ	TCGA-AR-A5QQ-01A-01-TSA.5063D04F-D334-4A1F-A2C5-D9B4D3B2D12D.svs
13648	4.15756	TCGA-AR-A5QQ	TCGA-AR-A5QQ-01A-01-TSA.5063D04F-D334-4A1F-A2C5-D9B4D3B2D12D.svs
13649	3.81568	TCGA-AR-A5QQ	TCGA-AR-A5QQ-01A-01-TSA.5063D04F-D334-4A1F-A2C5-D9B4D3B2D12D.svs
13650	4.63492	TCGA-AR-A5QQ	TCGA-AR-A5QQ-01A-01-TSA.5063D04F-D334-4A1F-A2C5-D9B4D3B2D12D.svs
13651	3.81479	TCGA-AR-A5QQ	TCGA-AR-A5QQ-01A-01-TSA.5063D04F-D334-4A1F-A2C5-D9B4D3B2D12D.svs
13652	6.32193	TCGA-AR-A5QQ	TCGA-AR-A5QQ-01A-01-TSA.5063D04F-D334-4A1F-A2C5-D9B4D3B2D12D.svs
13884	7.83567	TCGA-AR-A5QQ	TCGA-AR-A5QQ-01A-01-TSA.5063D04F-D334-4A1F-A2C5-D9B4D3B2D12D.svs
13885	4.24134	TCGA-AR-A5QQ	TCGA-AR-A5QQ-01A-01-TSA.5063D04F-D334-4A1F-A2C5-D9B4D3B2D12D.svs
13886	1.22282	TCGA-AR-A5QQ	TCGA-AR-A5QQ-01A-01-TSA.5063D04F-D334-4A1F-A2C5-D9B4D3B2D12D.svs
13887	1.58037	TCGA-AR-A5QQ	TCGA-AR-A5QQ-01A-01-TSA.5063D04F-D334-4A1F-A2C5-D9B4D3B2D12D.svs
13888	2.94709	TCGA-AR-A5QQ	TCGA-AR-A5QQ-01A-01-TSA.5063D04F-D334-4A1F-A2C5-D9B4D3B2D12D.svs
13889	3.05106	TCGA-AR-A5QQ	TCGA-AR-A5QQ-01A-01-TSA.5063D04F-D334-4A1F-A2C5-D9B4D3B2D12D.svs
13890	2.24838	TCGA-AR-A5QQ	TCGA-AR-A5QQ-01A-01-TSA.5063D04F-D334-4A1F-A2C5-D9B4D3B2D12D.svs
13891	1.08029	TCGA-AR-A5QQ	TCGA-AR-A5QQ-01A-01-TSA.5063D04F-D334-4A1F-A2C5-D9B4D3B2D12D.svs
13892	1.19543	TCGA-AR-A5QQ	TCGA-AR-A5QQ-01A-01-TSA.5063D04F-D334-4A1F-A2C5-D9B4D3B2D12D.svs
13893	0.805808	TCGA-AR-A5QQ	TCGA-AR-A5QQ-01A-01-TSA.5063D04F-D334-4A1F-A2C5-D9B4D3B2D12D.svs
13894	1.77789	TCGA-AR-A5QQ	TCGA-AR-A5QQ-01A-01-TSA.5063D04F-D334-4A1F-A2C5-D9B4D3B2D12D.svs
13895	4.82171	TCGA-AR-A5QQ	TCGA-AR-A5QQ-01A-01-TSA.5063D04F-D334-4A1F-A2C5-D9B4D3B2D12D.svs
13897	3.58696	TCGA-AR-A5QQ	TCGA-AR-A5QQ-01A-01-TSA.5063D04F-D334-4A1F-A2C5-D9B4D3B2D12D.svs
13898	1.67094	TCGA-AR-A5QQ	TCGA-AR-A5QQ-01A-01-TSA.5063D04F-D334-4A1F-A2C5-D9B4D3B2D12D.svs
13899	4.51151	TCGA-AR-A5QQ	TCGA-AR-A5QQ-01A-01-TSA.5063D04F-D334-4A1F-A2C5-D9B4D3B2D12D.svs
13900	3.08067	TCGA-AR-A5QQ	TCGA-AR-A5QQ-01A-01-TSA.5063D04F-D334-4A1F-A2C5-D9B4D3B2D12D.svs
13901	2.5498	TCGA-AR-A5QQ	TCGA-AR-A5QQ-01A-01-TSA.5063D04F-D334-4A1F-A2C5-D9B4D3B2D12D.svs
13902	4.61951	TCGA-AR-A5QQ	TCGA-AR-A5QQ-01A-01-TSA.5063D04F-D334-4A1F-A2C5-D9B4D3B2D12D.svs
13903	3.5005	TCGA-AR-A5QQ	TCGA-AR-A5QQ-01A-01-TSA.5063D04F-D334-4A1F-A2C5-D9B4D3B2D12D.svs
13904	4.78136	TCGA-AR-A5QQ	TCGA-AR-A5QQ-01A-01-TSA.5063D04F-D334-4A1F-A2C5-D9B4D3B2D12D.svs
13905	4.12784	TCGA-AR-A5QQ	TCGA-AR-A5QQ-01A-01-TSA.5063D04F-D334-4A1F-A2C5-D9B4D3B2D12D.svs
13906	2.3973	TCGA-AR-A5QQ	TCGA-AR-A5QQ-01A-01-TSA.5063D04F-D334-4A1F-A2C5-D9B4D3B2D12D.svs
13907	2.76281	TCGA-AR-A5QQ	TCGA-AR-A5QQ-01A-01-TSA.5063D04F-D334-4A1F-A2C5-D9B4D3B2D12D.svs
13908	2.78311	TCGA-AR-A5QQ	TCGA-AR-A5QQ-01A-01-TSA.5063D04F-D334-4A1F-A2C5-D9B4D3B2D12D.svs
13909	2.92156	TCGA-AR-A5QQ	TCGA-AR-A5QQ-01A-01-TSA.5063D04F-D334-4A1F-A2C5-D9B4D3B2D12D.svs
13910	2.22053	TCGA-AR-A5QQ	TCGA-AR-A5QQ-01A-01-TSA.5063D04F-D334-4A1F-A2C5-D9B4D3B2D12D.svs
13911	3.55484	TCGA-AR-A5QQ	TCGA-AR-A5QQ-01A-01-TSA.5063D04F-D334-4A1F-A2C5-D9B4D3B2D12D.svs
13912	2.29287	TCGA-AR-A5QQ	TCGA-AR-A5QQ-01A-01-TSA.5063D04F-D334-4A1F-A2C5-D9B4D3B2D12D.svs
13913	3.75536	TCGA-AR-A5QQ	TCGA-AR-A5QQ-01A-01-TSA.5063D04F-D334-4A1F-A2C5-D9B4D3B2D12D.svs
13914	2.53076	TCGA-AR-A5QQ	TCGA-AR-A5QQ-01A-01-TSA.5063D04F-D334-4A1F-A2C5-D9B4D3B2D12D.svs
13915	3.5652	TCGA-AR-A5QQ	TCGA-AR-A5QQ-01A-01-TSA.5063D04F-D334-4A1F-A2C5-D9B4D3B2D12D.svs
13916	2.29042	TCGA-AR-A5QQ	TCGA-AR-A5QQ-01A-01-TSA.5063D04F-D334-4A1F-A2C5-D9B4D3B2D12D.svs
13917	4.1704	TCGA-AR-A5QQ	TCGA-AR-A5QQ-01A-01-TSA.5063D04F-D334-4A1F-A2C5-D9B4D3B2D12D.svs
13918	2.61082	TCGA-AR-A5QQ	TCGA-AR-A5QQ-01A-01-TSA.5063D04F-D334-4A1F-A2C5-D9B4D3B2D12D.svs
13919	3.32107	TCGA-AR-A5QQ	TCGA-AR-A5QQ-01A-01-TSA.5063D04F-D334-4A1F-A2C5-D9B4D3B2D12D.svs
13920	3.75802	TCGA-AR-A5QQ	TCGA-AR-A5QQ-01A-01-TSA.5063D04F-D334-4A1F-A2C5-D9B4D3B2D12D.svs
13921	4.06323	TCGA-AR-A5QQ	TCGA-AR-A5QQ-01A-01-TSA.5063D04F-D334-4A1F-A2C5-D9B4D3B2D12D.svs
13922	4.18184	TCGA-AR-A5QQ	TCGA-AR-A5QQ-01A-01-TSA.5063D04F-D334-4A1F-A2C5-D9B4D3B2D12D.svs
13923	5.68281	TCGA-AR-A5QQ	TCGA-AR-A5QQ-01A-01-TSA.5063D04F-D334-4A1F-A2C5-D9B4D3B2D12D.svs
14077	7.52645	TCGA-AR-A5QQ	TCGA-AR-A5QQ-01A-01-TSA.5063D04F-D334-4A1F-A2C5-D9B4D3B2D12D.svs
14078	4.27112	TCGA-AR-A5QQ	TCGA-AR-A5QQ-01A-01-TSA.5063D04F-D334-4A1F-A2C5-D9B4D3B2D12D.svs
14079	4.1594	TCGA-AR-A5QQ	TCGA-AR-A5QQ-01A-01-TSA.5063D04F-D334-4A1F-A2C5-D9B4D3B2D12D.svs
14080	3.42408	TCGA-AR-A5QQ	TCGA-AR-A5QQ-01A-01-TSA.5063D04F-D334-4A1F-A2C5-D9B4D3B2D12D.svs
14081	4.5584	TCGA-AR-A5QQ	TCGA-AR-A5QQ-01A-01-TSA.5063D04F-D334-4A1F-A2C5-D9B4D3B2D12D.svs
14082	4.64075	TCGA-AR-A5QQ	TCGA-AR-A5QQ-01A-01-TSA.5063D04F-D334-4A1F-A2C5-D9B4D3B2D12D.svs
14083	0.621431	TCGA-AR-A5QQ	TCGA-AR-A5QQ-01A-01-TSA.5063D04F-D334-4A1F-A2C5-D9B4D3B2D12D.svs
14084	1.6523	TCGA-AR-A5QQ	TCGA-AR-A5QQ-01A-01-TSA.5063D04F-D334-4A1F-A2C5-D9B4D3B2D12D.svs
14085	4.09319	TCGA-AR-A5QQ	TCGA-AR-A5QQ-01A-01-TSA.5063D04F-D334-4A1F-A2C5-D9B4D3B2D12D.svs
14086	3.25383	TCGA-AR-A5QQ	TCGA-AR-A5QQ-01A-01-TSA.5063D04F-D334-4A1F-A2C5-D9B4D3B2D12D.svs
14087	4.15627	TCGA-AR-A5QQ	TCGA-AR-A5QQ-01A-01-TSA.5063D04F-D334-4A1F-A2C5-D9B4D3B2D12D.svs
14088	4.61738	TCGA-AR-A5QQ	TCGA-AR-A5QQ-01A-01-TSA.5063D04F-D334-4A1F-A2C5-D9B4D3B2D12D.svs
14089	3.9542	TCGA-AR-A5QQ	TCGA-AR-A5QQ-01A-01-TSA.5063D04F-D334-4A1F-A2C5-D9B4D3B2D12D.svs
14090	4.00223	TCGA-AR-A5QQ	TCGA-AR-A5QQ-01A-01-TSA.5063D04F-D334-4A1F-A2C5-D9B4D3B2D12D.svs
14091	-0.283084	TCGA-AR-A5QQ	TCGA-AR-A5QQ-01A-01-TSA.5063D04F-D334-4A1F-A2C5-D9B4D3B2D12D.svs
14092	1.95441	TCGA-AR-A5QQ	TCGA-AR-A5QQ-01A-01-TSA.5063D04F-D334-4A1F-A2C5-D9B4D3B2D12D.svs
14093	2.28489	TCGA-AR-A5QQ	TCGA-AR-A5QQ-01A-01-TSA.5063D04F-D334-4A1F-A2C5-D9B4D3B2D12D.svs
14094	2.9386	TCGA-AR-A5QQ	TCGA-AR-A5QQ-01A-01-TSA.5063D04F-D334-4A1F-A2C5-D9B4D3B2D12D.svs
14095	2.7651	TCGA-AR-A5QQ	TCGA-AR-A5QQ-01A-01-TSA.5063D04F-D334-4A1F-A2C5-D9B4D3B2D12D.svs
14096	3.33822	TCGA-AR-A5QQ	TCGA-AR-A5QQ-01A-01-TSA.5063D04F-D334-4A1F-A2C5-D9B4D3B2D12D.svs
14097	2.83892	TCGA-AR-A5QQ	TCGA-AR-A5QQ-01A-01-TSA.5063D04F-D334-4A1F-A2C5-D9B4D3B2D12D.svs
14098	3.31743	TCGA-AR-A5QQ	TCGA-AR-A5QQ-01A-01-TSA.5063D04F-D334-4A1F-A2C5-D9B4D3B2D12D.svs
14099	5.22236	TCGA-AR-A5QQ	TCGA-AR-A5QQ-01A-01-TSA.5063D04F-D334-4A1F-A2C5-D9B4D3B2D12D.svs
14100	3.50524	TCGA-AR-A5QQ	TCGA-AR-A5QQ-01A-01-TSA.5063D04F-D334-4A1F-A2C5-D9B4D3B2D12D.svs
14101	1.14405	TCGA-AR-A5QQ	TCGA-AR-A5QQ-01A-01-TSA.5063D04F-D334-4A1F-A2C5-D9B4D3B2D12D.svs
14102	1.72869	TCGA-AR-A5QQ	TCGA-AR-A5QQ-01A-01-TSA.5063D04F-D334-4A1F-A2C5-D9B4D3B2D12D.svs
14103	2.27827	TCGA-AR-A5QQ	TCGA-AR-A5QQ-01A-01-TSA.5063D04F-D334-4A1F-A2C5-D9B4D3B2D12D.svs
14104	1.8183	TCGA-AR-A5QQ	TCGA-AR-A5QQ-01A-01-TSA.5063D04F-D334-4A1F-A2C5-D9B4D3B2D12D.svs
14105	4.53067	TCGA-AR-A5QQ	TCGA-AR-A5QQ-01A-01-TSA.5063D04F-D334-4A1F-A2C5-D9B4D3B2D12D.svs
14106	4.26973	TCGA-AR-A5QQ	TCGA-AR-A5QQ-01A-01-TSA.5063D04F-D334-4A1F-A2C5-D9B4D3B2D12D.svs
14107	2.33398	TCGA-AR-A5QQ	TCGA-AR-A5QQ-01A-01-TSA.5063D04F-D334-4A1F-A2C5-D9B4D3B2D12D.svs
14108	3.63391	TCGA-AR-A5QQ	TCGA-AR-A5QQ-01A-01-TSA.5063D04F-D334-4A1F-A2C5-D9B4D3B2D12D.svs
14109	3.09601	TCGA-AR-A5QQ	TCGA-AR-A5QQ-01A-01-TSA.5063D04F-D334-4A1F-A2C5-D9B4D3B2D12D.svs
14110	2.97629	TCGA-AR-A5QQ	TCGA-AR-A5QQ-01A-01-TSA.5063D04F-D334-4A1F-A2C5-D9B4D3B2D12D.svs
14111	3.55385	TCGA-AR-A5QQ	TCGA-AR-A5QQ-01A-01-TSA.5063D04F-D334-4A1F-A2C5-D9B4D3B2D12D.svs
14112	4.4265	TCGA-AR-A5QQ	TCGA-AR-A5QQ-01A-01-TSA.5063D04F-D334-4A1F-A2C5-D9B4D3B2D12D.svs
14113	3.99262	TCGA-AR-A5QQ	TCGA-AR-A5QQ-01A-01-TSA.5063D04F-D334-4A1F-A2C5-D9B4D3B2D12D.svs
14114	2.42592	TCGA-AR-A5QQ	TCGA-AR-A5QQ-01A-01-TSA.5063D04F-D334-4A1F-A2C5-D9B4D3B2D12D.svs
14115	3.59515	TCGA-AR-A5QQ	TCGA-AR-A5QQ-01A-01-TSA.5063D04F-D334-4A1F-A2C5-D9B4D3B2D12D.svs
14116	3.12649	TCGA-AR-A5QQ	TCGA-AR-A5QQ-01A-01-TSA.5063D04F-D334-4A1F-A2C5-D9B4D3B2D12D.svs
14117	2.31579	TCGA-AR-A5QQ	TCGA-AR-A5QQ-01A-01-TSA.5063D04F-D334-4A1F-A2C5-D9B4D3B2D12D.svs
14118	3.70523	TCGA-AR-A5QQ	TCGA-AR-A5QQ-01A-01-TSA.5063D04F-D334-4A1F-A2C5-D9B4D3B2D12D.svs
14119	4.17521	TCGA-AR-A5QQ	TCGA-AR-A5QQ-01A-01-TSA.5063D04F-D334-4A1F-A2C5-D9B4D3B2D12D.svs
14120	4.15111	TCGA-AR-A5QQ	TCGA-AR-A5QQ-01A-01-TSA.5063D04F-D334-4A1F-A2C5-D9B4D3B2D12D.svs
14121	3.26887	TCGA-AR-A5QQ	TCGA-AR-A5QQ-01A-01-TSA.5063D04F-D334-4A1F-A2C5-D9B4D3B2D12D.svs
14351	5.73769	TCGA-AR-A5QQ	TCGA-AR-A5QQ-01A-01-TSA.5063D04F-D334-4A1F-A2C5-D9B4D3B2D12D.svs
14352	6.38198	TCGA-AR-A5QQ	TCGA-AR-A5QQ-01A-01-TSA.5063D04F-D334-4A1F-A2C5-D9B4D3B2D12D.svs
14353	2.71764	TCGA-AR-A5QQ	TCGA-AR-A5QQ-01A-01-TSA.5063D04F-D334-4A1F-A2C5-D9B4D3B2D12D.svs
14354	1.62981	TCGA-AR-A5QQ	TCGA-AR-A5QQ-01A-01-TSA.5063D04F-D334-4A1F-A2C5-D9B4D3B2D12D.svs
14355	1.96757	TCGA-AR-A5QQ	TCGA-AR-A5QQ-01A-01-TSA.5063D04F-D334-4A1F-A2C5-D9B4D3B2D12D.svs
14356	2.78877	TCGA-AR-A5QQ	TCGA-AR-A5QQ-01A-01-TSA.5063D04F-D334-4A1F-A2C5-D9B4D3B2D12D.svs
14357	2.3655	TCGA-AR-A5QQ	TCGA-AR-A5QQ-01A-01-TSA.5063D04F-D334-4A1F-A2C5-D9B4D3B2D12D.svs
14358	2.10269	TCGA-AR-A5QQ	TCGA-AR-A5QQ-01A-01-TSA.5063D04F-D334-4A1F-A2C5-D9B4D3B2D12D.svs
14359	1.43411	TCGA-AR-A5QQ	TCGA-AR-A5QQ-01A-01-TSA.5063D04F-D334-4A1F-A2C5-D9B4D3B2D12D.svs
14360	2.73245	TCGA-AR-A5QQ	TCGA-AR-A5QQ-01A-01-TSA.5063D04F-D334-4A1F-A2C5-D9B4D3B2D12D.svs
14361	0.238022	TCGA-AR-A5QQ	TCGA-AR-A5QQ-01A-01-TSA.5063D04F-D334-4A1F-A2C5-D9B4D3B2D12D.svs
14362	0.912224	TCGA-AR-A5QQ	TCGA-AR-A5QQ-01A-01-TSA.5063D04F-D334-4A1F-A2C5-D9B4D3B2D12D.svs
14363	1.49797	TCGA-AR-A5QQ	TCGA-AR-A5QQ-01A-01-TSA.5063D04F-D334-4A1F-A2C5-D9B4D3B2D12D.svs
14364	3.03679	TCGA-AR-A5QQ	TCGA-AR-A5QQ-01A-01-TSA.5063D04F-D334-4A1F-A2C5-D9B4D3B2D12D.svs
14365	3.8009	TCGA-AR-A5QQ	TCGA-AR-A5QQ-01A-01-TSA.5063D04F-D334-4A1F-A2C5-D9B4D3B2D12D.svs
14366	3.06467	TCGA-AR-A5QQ	TCGA-AR-A5QQ-01A-01-TSA.5063D04F-D334-4A1F-A2C5-D9B4D3B2D12D.svs
14367	2.39486	TCGA-AR-A5QQ	TCGA-AR-A5QQ-01A-01-TSA.5063D04F-D334-4A1F-A2C5-D9B4D3B2D12D.svs
14368	4.04998	TCGA-AR-A5QQ	TCGA-AR-A5QQ-01A-01-TSA.5063D04F-D334-4A1F-A2C5-D9B4D3B2D12D.svs
14369	2.05637	TCGA-AR-A5QQ	TCGA-AR-A5QQ-01A-01-TSA.5063D04F-D334-4A1F-A2C5-D9B4D3B2D12D.svs
14370	1.0966	TCGA-AR-A5QQ	TCGA-AR-A5QQ-01A-01-TSA.5063D04F-D334-4A1F-A2C5-D9B4D3B2D12D.svs
14371	3.16221	TCGA-AR-A5QQ	TCGA-AR-A5QQ-01A-01-TSA.5063D04F-D334-4A1F-A2C5-D9B4D3B2D12D.svs
14372	2.12553	TCGA-AR-A5QQ	TCGA-AR-A5QQ-01A-01-TSA.5063D04F-D334-4A1F-A2C5-D9B4D3B2D12D.svs
14373	3.93465	TCGA-AR-A5QQ	TCGA-AR-A5QQ-01A-01-TSA.5063D04F-D334-4A1F-A2C5-D9B4D3B2D12D.svs
14374	3.23626	TCGA-AR-A5QQ	TCGA-AR-A5QQ-01A-01-TSA.5063D04F-D334-4A1F-A2C5-D9B4D3B2D12D.svs
14375	2.8808	TCGA-AR-A5QQ	TCGA-AR-A5QQ-01A-01-TSA.5063D04F-D334-4A1F-A2C5-D9B4D3B2D12D.svs
14376	2.67221	TCGA-AR-A5QQ	TCGA-AR-A5QQ-01A-01-TSA.5063D04F-D334-4A1F-A2C5-D9B4D3B2D12D.svs
14377	1.99237	TCGA-AR-A5QQ	TCGA-AR-A5QQ-01A-01-TSA.5063D04F-D334-4A1F-A2C5-D9B4D3B2D12D.svs
14378	2.74849	TCGA-AR-A5QQ	TCGA-AR-A5QQ-01A-01-TSA.5063D04F-D334-4A1F-A2C5-D9B4D3B2D12D.svs
14379	2.2121	TCGA-AR-A5QQ	TCGA-AR-A5QQ-01A-01-TSA.5063D04F-D334-4A1F-A2C5-D9B4D3B2D12D.svs
14380	2.68233	TCGA-AR-A5QQ	TCGA-AR-A5QQ-01A-01-TSA.5063D04F-D334-4A1F-A2C5-D9B4D3B2D12D.svs
14381	2.84241	TCGA-AR-A5QQ	TCGA-AR-A5QQ-01A-01-TSA.5063D04F-D334-4A1F-A2C5-D9B4D3B2D12D.svs
14382	2.12001	TCGA-AR-A5QQ	TCGA-AR-A5QQ-01A-01-TSA.5063D04F-D334-4A1F-A2C5-D9B4D3B2D12D.svs
14383	1.64743	TCGA-AR-A5QQ	TCGA-AR-A5QQ-01A-01-TSA.5063D04F-D334-4A1F-A2C5-D9B4D3B2D12D.svs
14384	2.23842	TCGA-AR-A5QQ	TCGA-AR-A5QQ-01A-01-TSA.5063D04F-D334-4A1F-A2C5-D9B4D3B2D12D.svs
14385	1.97064	TCGA-AR-A5QQ	TCGA-AR-A5QQ-01A-01-TSA.5063D04F-D334-4A1F-A2C5-D9B4D3B2D12D.svs
14386	3.57503	TCGA-AR-A5QQ	TCGA-AR-A5QQ-01A-01-TSA.5063D04F-D334-4A1F-A2C5-D9B4D3B2D12D.svs
14387	2.44112	TCGA-AR-A5QQ	TCGA-AR-A5QQ-01A-01-TSA.5063D04F-D334-4A1F-A2C5-D9B4D3B2D12D.svs
14388	3.15319	TCGA-AR-A5QQ	TCGA-AR-A5QQ-01A-01-TSA.5063D04F-D334-4A1F-A2C5-D9B4D3B2D12D.svs
14389	3.47134	TCGA-AR-A5QQ	TCGA-AR-A5QQ-01A-01-TSA.5063D04F-D334-4A1F-A2C5-D9B4D3B2D12D.svs
14390	3.19169	TCGA-AR-A5QQ	TCGA-AR-A5QQ-01A-01-TSA.5063D04F-D334-4A1F-A2C5-D9B4D3B2D12D.svs
14391	3.05489	TCGA-AR-A5QQ	TCGA-AR-A5QQ-01A-01-TSA.5063D04F-D334-4A1F-A2C5-D9B4D3B2D12D.svs
14392	6.06741	TCGA-AR-A5QQ	TCGA-AR-A5QQ-01A-01-TSA.5063D04F-D334-4A1F-A2C5-D9B4D3B2D12D.svs
14545	7.67121	TCGA-AR-A5QQ	TCGA-AR-A5QQ-01A-01-TSA.5063D04F-D334-4A1F-A2C5-D9B4D3B2D12D.svs
14546	4.3192	TCGA-AR-A5QQ	TCGA-AR-A5QQ-01A-01-TSA.5063D04F-D334-4A1F-A2C5-D9B4D3B2D12D.svs
14547	2.47658	TCGA-AR-A5QQ	TCGA-AR-A5QQ-01A-01-TSA.5063D04F-D334-4A1F-A2C5-D9B4D3B2D12D.svs
14548	3.53645	TCGA-AR-A5QQ	TCGA-AR-A5QQ-01A-01-TSA.5063D04F-D334-4A1F-A2C5-D9B4D3B2D12D.svs
14549	4.10113	TCGA-AR-A5QQ	TCGA-AR-A5QQ-01A-01-TSA.5063D04F-D334-4A1F-A2C5-D9B4D3B2D12D.svs
14550	5.1769	TCGA-AR-A5QQ	TCGA-AR-A5QQ-01A-01-TSA.5063D04F-D334-4A1F-A2C5-D9B4D3B2D12D.svs
14551	3.15968	TCGA-AR-A5QQ	TCGA-AR-A5QQ-01A-01-TSA.5063D04F-D334-4A1F-A2C5-D9B4D3B2D12D.svs
14552	2.39607	TCGA-AR-A5QQ	TCGA-AR-A5QQ-01A-01-TSA.5063D04F-D334-4A1F-A2C5-D9B4D3B2D12D.svs
14553	1.43605	TCGA-AR-A5QQ	TCGA-AR-A5QQ-01A-01-TSA.5063D04F-D334-4A1F-A2C5-D9B4D3B2D12D.svs
14554	3.35615	TCGA-AR-A5QQ	TCGA-AR-A5QQ-01A-01-TSA.5063D04F-D334-4A1F-A2C5-D9B4D3B2D12D.svs
14555	3.54279	TCGA-AR-A5QQ	TCGA-AR-A5QQ-01A-01-TSA.5063D04F-D334-4A1F-A2C5-D9B4D3B2D12D.svs
14556	3.51376	TCGA-AR-A5QQ	TCGA-AR-A5QQ-01A-01-TSA.5063D04F-D334-4A1F-A2C5-D9B4D3B2D12D.svs
14557	3.44643	TCGA-AR-A5QQ	TCGA-AR-A5QQ-01A-01-TSA.5063D04F-D334-4A1F-A2C5-D9B4D3B2D12D.svs
14558	3.87247	TCGA-AR-A5QQ	TCGA-AR-A5QQ-01A-01-TSA.5063D04F-D334-4A1F-A2C5-D9B4D3B2D12D.svs
14559	2.48809	TCGA-AR-A5QQ	TCGA-AR-A5QQ-01A-01-TSA.5063D04F-D334-4A1F-A2C5-D9B4D3B2D12D.svs
14560	3.0181	TCGA-AR-A5QQ	TCGA-AR-A5QQ-01A-01-TSA.5063D04F-D334-4A1F-A2C5-D9B4D3B2D12D.svs
14561	2.17126	TCGA-AR-A5QQ	TCGA-AR-A5QQ-01A-01-TSA.5063D04F-D334-4A1F-A2C5-D9B4D3B2D12D.svs
14562	0.975447	TCGA-AR-A5QQ	TCGA-AR-A5QQ-01A-01-TSA.5063D04F-D334-4A1F-A2C5-D9B4D3B2D12D.svs
14563	3.2822	TCGA-AR-A5QQ	TCGA-AR-A5QQ-01A-01-TSA.5063D04F-D334-4A1F-A2C5-D9B4D3B2D12D.svs
14564	2.84987	TCGA-AR-A5QQ	TCGA-AR-A5QQ-01A-01-TSA.5063D04F-D334-4A1F-A2C5-D9B4D3B2D12D.svs
14565	2.77633	TCGA-AR-A5QQ	TCGA-AR-A5QQ-01A-01-TSA.5063D04F-D334-4A1F-A2C5-D9B4D3B2D12D.svs
14566	1.99344	TCGA-AR-A5QQ	TCGA-AR-A5QQ-01A-01-TSA.5063D04F-D334-4A1F-A2C5-D9B4D3B2D12D.svs
14567	3.82841	TCGA-AR-A5QQ	TCGA-AR-A5QQ-01A-01-TSA.5063D04F-D334-4A1F-A2C5-D9B4D3B2D12D.svs
14568	4.60168	TCGA-AR-A5QQ	TCGA-AR-A5QQ-01A-01-TSA.5063D04F-D334-4A1F-A2C5-D9B4D3B2D12D.svs
14569	3.01523	TCGA-AR-A5QQ	TCGA-AR-A5QQ-01A-01-TSA.5063D04F-D334-4A1F-A2C5-D9B4D3B2D12D.svs
14570	2.93092	TCGA-AR-A5QQ	TCGA-AR-A5QQ-01A-01-TSA.5063D04F-D334-4A1F-A2C5-D9B4D3B2D12D.svs
14571	2.20885	TCGA-AR-A5QQ	TCGA-AR-A5QQ-01A-01-TSA.5063D04F-D334-4A1F-A2C5-D9B4D3B2D12D.svs
14572	2.42854	TCGA-AR-A5QQ	TCGA-AR-A5QQ-01A-01-TSA.5063D04F-D334-4A1F-A2C5-D9B4D3B2D12D.svs
14573	2.5785	TCGA-AR-A5QQ	TCGA-AR-A5QQ-01A-01-TSA.5063D04F-D334-4A1F-A2C5-D9B4D3B2D12D.svs
14574	4.76062	TCGA-AR-A5QQ	TCGA-AR-A5QQ-01A-01-TSA.5063D04F-D334-4A1F-A2C5-D9B4D3B2D12D.svs
14575	3.36991	TCGA-AR-A5QQ	TCGA-AR-A5QQ-01A-01-TSA.5063D04F-D334-4A1F-A2C5-D9B4D3B2D12D.svs
14576	4.58269	TCGA-AR-A5QQ	TCGA-AR-A5QQ-01A-01-TSA.5063D04F-D334-4A1F-A2C5-D9B4D3B2D12D.svs
14577	4.22546	TCGA-AR-A5QQ	TCGA-AR-A5QQ-01A-01-TSA.5063D04F-D334-4A1F-A2C5-D9B4D3B2D12D.svs
14578	5.2953	TCGA-AR-A5QQ	TCGA-AR-A5QQ-01A-01-TSA.5063D04F-D334-4A1F-A2C5-D9B4D3B2D12D.svs
14579	4.05393	TCGA-AR-A5QQ	TCGA-AR-A5QQ-01A-01-TSA.5063D04F-D334-4A1F-A2C5-D9B4D3B2D12D.svs
14580	3.57794	TCGA-AR-A5QQ	TCGA-AR-A5QQ-01A-01-TSA.5063D04F-D334-4A1F-A2C5-D9B4D3B2D12D.svs
14581	2.98636	TCGA-AR-A5QQ	TCGA-AR-A5QQ-01A-01-TSA.5063D04F-D334-4A1F-A2C5-D9B4D3B2D12D.svs
14582	3.95898	TCGA-AR-A5QQ	TCGA-AR-A5QQ-01A-01-TSA.5063D04F-D334-4A1F-A2C5-D9B4D3B2D12D.svs
14583	2.4116	TCGA-AR-A5QQ	TCGA-AR-A5QQ-01A-01-TSA.5063D04F-D334-4A1F-A2C5-D9B4D3B2D12D.svs
14584	2.80057	TCGA-AR-A5QQ	TCGA-AR-A5QQ-01A-01-TSA.5063D04F-D334-4A1F-A2C5-D9B4D3B2D12D.svs
14585	3.98174	TCGA-AR-A5QQ	TCGA-AR-A5QQ-01A-01-TSA.5063D04F-D334-4A1F-A2C5-D9B4D3B2D12D.svs
14586	3.30055	TCGA-AR-A5QQ	TCGA-AR-A5QQ-01A-01-TSA.5063D04F-D334-4A1F-A2C5-D9B4D3B2D12D.svs
14587	3.58115	TCGA-AR-A5QQ	TCGA-AR-A5QQ-01A-01-TSA.5063D04F-D334-4A1F-A2C5-D9B4D3B2D12D.svs
14588	3.86846	TCGA-AR-A5QQ	TCGA-AR-A5QQ-01A-01-TSA.5063D04F-D334-4A1F-A2C5-D9B4D3B2D12D.svs
14589	3.74513	TCGA-AR-A5QQ	TCGA-AR-A5QQ-01A-01-TSA.5063D04F-D334-4A1F-A2C5-D9B4D3B2D12D.svs
14590	2.64386	TCGA-AR-A5QQ	TCGA-AR-A5QQ-01A-01-TSA.5063D04F-D334-4A1F-A2C5-D9B4D3B2D12D.svs
14818	6.96162	TCGA-AR-A5QQ	TCGA-AR-A5QQ-01A-01-TSA.5063D04F-D334-4A1F-A2C5-D9B4D3B2D12D.svs
14820	6.59531	TCGA-AR-A5QQ	TCGA-AR-A5QQ-01A-01-TSA.5063D04F-D334-4A1F-A2C5-D9B4D3B2D12D.svs
14821	3.78283	TCGA-AR-A5QQ	TCGA-AR-A5QQ-01A-01-TSA.5063D04F-D334-4A1F-A2C5-D9B4D3B2D12D.svs
14822	2.90359	TCGA-AR-A5QQ	TCGA-AR-A5QQ-01A-01-TSA.5063D04F-D334-4A1F-A2C5-D9B4D3B2D12D.svs
14823	2.17148	TCGA-AR-A5QQ	TCGA-AR-A5QQ-01A-01-TSA.5063D04F-D334-4A1F-A2C5-D9B4D3B2D12D.svs
14824	2.99728	TCGA-AR-A5QQ	TCGA-AR-A5QQ-01A-01-TSA.5063D04F-D334-4A1F-A2C5-D9B4D3B2D12D.svs
14825	2.53299	TCGA-AR-A5QQ	TCGA-AR-A5QQ-01A-01-TSA.5063D04F-D334-4A1F-A2C5-D9B4D3B2D12D.svs
14826	3.45547	TCGA-AR-A5QQ	TCGA-AR-A5QQ-01A-01-TSA.5063D04F-D334-4A1F-A2C5-D9B4D3B2D12D.svs
14827	2.48529	TCGA-AR-A5QQ	TCGA-AR-A5QQ-01A-01-TSA.5063D04F-D334-4A1F-A2C5-D9B4D3B2D12D.svs
14828	2.30561	TCGA-AR-A5QQ	TCGA-AR-A5QQ-01A-01-TSA.5063D04F-D334-4A1F-A2C5-D9B4D3B2D12D.svs
14829	2.45384	TCGA-AR-A5QQ	TCGA-AR-A5QQ-01A-01-TSA.5063D04F-D334-4A1F-A2C5-D9B4D3B2D12D.svs
14830	1.47433	TCGA-AR-A5QQ	TCGA-AR-A5QQ-01A-01-TSA.5063D04F-D334-4A1F-A2C5-D9B4D3B2D12D.svs
14831	1.14095	TCGA-AR-A5QQ	TCGA-AR-A5QQ-01A-01-TSA.5063D04F-D334-4A1F-A2C5-D9B4D3B2D12D.svs
14832	0.312097	TCGA-AR-A5QQ	TCGA-AR-A5QQ-01A-01-TSA.5063D04F-D334-4A1F-A2C5-D9B4D3B2D12D.svs
14833	2.56949	TCGA-AR-A5QQ	TCGA-AR-A5QQ-01A-01-TSA.5063D04F-D334-4A1F-A2C5-D9B4D3B2D12D.svs
14834	1.6219	TCGA-AR-A5QQ	TCGA-AR-A5QQ-01A-01-TSA.5063D04F-D334-4A1F-A2C5-D9B4D3B2D12D.svs
14835	0.87105	TCGA-AR-A5QQ	TCGA-AR-A5QQ-01A-01-TSA.5063D04F-D334-4A1F-A2C5-D9B4D3B2D12D.svs
14836	3.75736	TCGA-AR-A5QQ	TCGA-AR-A5QQ-01A-01-TSA.5063D04F-D334-4A1F-A2C5-D9B4D3B2D12D.svs
14837	2.61327	TCGA-AR-A5QQ	TCGA-AR-A5QQ-01A-01-TSA.5063D04F-D334-4A1F-A2C5-D9B4D3B2D12D.svs
14838	3.55093	TCGA-AR-A5QQ	TCGA-AR-A5QQ-01A-01-TSA.5063D04F-D334-4A1F-A2C5-D9B4D3B2D12D.svs
14839	3.63667	TCGA-AR-A5QQ	TCGA-AR-A5QQ-01A-01-TSA.5063D04F-D334-4A1F-A2C5-D9B4D3B2D12D.svs
14840	4.51209	TCGA-AR-A5QQ	TCGA-AR-A5QQ-01A-01-TSA.5063D04F-D334-4A1F-A2C5-D9B4D3B2D12D.svs
14841	3.26008	TCGA-AR-A5QQ	TCGA-AR-A5QQ-01A-01-TSA.5063D04F-D334-4A1F-A2C5-D9B4D3B2D12D.svs
14842	3.29631	TCGA-AR-A5QQ	TCGA-AR-A5QQ-01A-01-TSA.5063D04F-D334-4A1F-A2C5-D9B4D3B2D12D.svs
14843	2.43236	TCGA-AR-A5QQ	TCGA-AR-A5QQ-01A-01-TSA.5063D04F-D334-4A1F-A2C5-D9B4D3B2D12D.svs
14844	1.82127	TCGA-AR-A5QQ	TCGA-AR-A5QQ-01A-01-TSA.5063D04F-D334-4A1F-A2C5-D9B4D3B2D12D.svs
14845	2.6542	TCGA-AR-A5QQ	TCGA-AR-A5QQ-01A-01-TSA.5063D04F-D334-4A1F-A2C5-D9B4D3B2D12D.svs
14846	1.97199	TCGA-AR-A5QQ	TCGA-AR-A5QQ-01A-01-TSA.5063D04F-D334-4A1F-A2C5-D9B4D3B2D12D.svs
14847	2.50812	TCGA-AR-A5QQ	TCGA-AR-A5QQ-01A-01-TSA.5063D04F-D334-4A1F-A2C5-D9B4D3B2D12D.svs
14848	2.75998	TCGA-AR-A5QQ	TCGA-AR-A5QQ-01A-01-TSA.5063D04F-D334-4A1F-A2C5-D9B4D3B2D12D.svs
14849	2.98651	TCGA-AR-A5QQ	TCGA-AR-A5QQ-01A-01-TSA.5063D04F-D334-4A1F-A2C5-D9B4D3B2D12D.svs
14850	2.89368	TCGA-AR-A5QQ	TCGA-AR-A5QQ-01A-01-TSA.5063D04F-D334-4A1F-A2C5-D9B4D3B2D12D.svs
14851	2.78869	TCGA-AR-A5QQ	TCGA-AR-A5QQ-01A-01-TSA.5063D04F-D334-4A1F-A2C5-D9B4D3B2D12D.svs
14852	3.08963	TCGA-AR-A5QQ	TCGA-AR-A5QQ-01A-01-TSA.5063D04F-D334-4A1F-A2C5-D9B4D3B2D12D.svs
14853	1.95912	TCGA-AR-A5QQ	TCGA-AR-A5QQ-01A-01-TSA.5063D04F-D334-4A1F-A2C5-D9B4D3B2D12D.svs
14854	3.02404	TCGA-AR-A5QQ	TCGA-AR-A5QQ-01A-01-TSA.5063D04F-D334-4A1F-A2C5-D9B4D3B2D12D.svs
14855	3.77949	TCGA-AR-A5QQ	TCGA-AR-A5QQ-01A-01-TSA.5063D04F-D334-4A1F-A2C5-D9B4D3B2D12D.svs
14856	2.04111	TCGA-AR-A5QQ	TCGA-AR-A5QQ-01A-01-TSA.5063D04F-D334-4A1F-A2C5-D9B4D3B2D12D.svs
14857	3.70728	TCGA-AR-A5QQ	TCGA-AR-A5QQ-01A-01-TSA.5063D04F-D334-4A1F-A2C5-D9B4D3B2D12D.svs
14858	3.81888	TCGA-AR-A5QQ	TCGA-AR-A5QQ-01A-01-TSA.5063D04F-D334-4A1F-A2C5-D9B4D3B2D12D.svs
14859	2.58686	TCGA-AR-A5QQ	TCGA-AR-A5QQ-01A-01-TSA.5063D04F-D334-4A1F-A2C5-D9B4D3B2D12D.svs
14860	3.75872	TCGA-AR-A5QQ	TCGA-AR-A5QQ-01A-01-TSA.5063D04F-D334-4A1F-A2C5-D9B4D3B2D12D.svs
14861	6.35567	TCGA-AR-A5QQ	TCGA-AR-A5QQ-01A-01-TSA.5063D04F-D334-4A1F-A2C5-D9B4D3B2D12D.svs
15014	8.24139	TCGA-AR-A5QQ	TCGA-AR-A5QQ-01A-01-TSA.5063D04F-D334-4A1F-A2C5-D9B4D3B2D12D.svs
15015	5.70365	TCGA-AR-A5QQ	TCGA-AR-A5QQ-01A-01-TSA.5063D04F-D334-4A1F-A2C5-D9B4D3B2D12D.svs
15016	3.73304	TCGA-AR-A5QQ	TCGA-AR-A5QQ-01A-01-TSA.5063D04F-D334-4A1F-A2C5-D9B4D3B2D12D.svs
15017	3.95359	TCGA-AR-A5QQ	TCGA-AR-A5QQ-01A-01-TSA.5063D04F-D334-4A1F-A2C5-D9B4D3B2D12D.svs
15018	4.90603	TCGA-AR-A5QQ	TCGA-AR-A5QQ-01A-01-TSA.5063D04F-D334-4A1F-A2C5-D9B4D3B2D12D.svs
15019	4.68721	TCGA-AR-A5QQ	TCGA-AR-A5QQ-01A-01-TSA.5063D04F-D334-4A1F-A2C5-D9B4D3B2D12D.svs
15020	3.6535	TCGA-AR-A5QQ	TCGA-AR-A5QQ-01A-01-TSA.5063D04F-D334-4A1F-A2C5-D9B4D3B2D12D.svs
15021	3.16569	TCGA-AR-A5QQ	TCGA-AR-A5QQ-01A-01-TSA.5063D04F-D334-4A1F-A2C5-D9B4D3B2D12D.svs
15022	1.83581	TCGA-AR-A5QQ	TCGA-AR-A5QQ-01A-01-TSA.5063D04F-D334-4A1F-A2C5-D9B4D3B2D12D.svs
15023	2.1157	TCGA-AR-A5QQ	TCGA-AR-A5QQ-01A-01-TSA.5063D04F-D334-4A1F-A2C5-D9B4D3B2D12D.svs
15024	2.46215	TCGA-AR-A5QQ	TCGA-AR-A5QQ-01A-01-TSA.5063D04F-D334-4A1F-A2C5-D9B4D3B2D12D.svs
15025	2.42864	TCGA-AR-A5QQ	TCGA-AR-A5QQ-01A-01-TSA.5063D04F-D334-4A1F-A2C5-D9B4D3B2D12D.svs
15026	1.67282	TCGA-AR-A5QQ	TCGA-AR-A5QQ-01A-01-TSA.5063D04F-D334-4A1F-A2C5-D9B4D3B2D12D.svs
15027	2.87828	TCGA-AR-A5QQ	TCGA-AR-A5QQ-01A-01-TSA.5063D04F-D334-4A1F-A2C5-D9B4D3B2D12D.svs
15028	2.12725	TCGA-AR-A5QQ	TCGA-AR-A5QQ-01A-01-TSA.5063D04F-D334-4A1F-A2C5-D9B4D3B2D12D.svs
15029	1.82071	TCGA-AR-A5QQ	TCGA-AR-A5QQ-01A-01-TSA.5063D04F-D334-4A1F-A2C5-D9B4D3B2D12D.svs
15030	1.58408	TCGA-AR-A5QQ	TCGA-AR-A5QQ-01A-01-TSA.5063D04F-D334-4A1F-A2C5-D9B4D3B2D12D.svs
15031	0.216371	TCGA-AR-A5QQ	TCGA-AR-A5QQ-01A-01-TSA.5063D04F-D334-4A1F-A2C5-D9B4D3B2D12D.svs
15032	4.39232	TCGA-AR-A5QQ	TCGA-AR-A5QQ-01A-01-TSA.5063D04F-D334-4A1F-A2C5-D9B4D3B2D12D.svs
15033	5.34373	TCGA-AR-A5QQ	TCGA-AR-A5QQ-01A-01-TSA.5063D04F-D334-4A1F-A2C5-D9B4D3B2D12D.svs
15034	3.94683	TCGA-AR-A5QQ	TCGA-AR-A5QQ-01A-01-TSA.5063D04F-D334-4A1F-A2C5-D9B4D3B2D12D.svs
15035	2.09847	TCGA-AR-A5QQ	TCGA-AR-A5QQ-01A-01-TSA.5063D04F-D334-4A1F-A2C5-D9B4D3B2D12D.svs
15036	4.44102	TCGA-AR-A5QQ	TCGA-AR-A5QQ-01A-01-TSA.5063D04F-D334-4A1F-A2C5-D9B4D3B2D12D.svs
15037	4.51845	TCGA-AR-A5QQ	TCGA-AR-A5QQ-01A-01-TSA.5063D04F-D334-4A1F-A2C5-D9B4D3B2D12D.svs
15038	4.65715	TCGA-AR-A5QQ	TCGA-AR-A5QQ-01A-01-TSA.5063D04F-D334-4A1F-A2C5-D9B4D3B2D12D.svs
15039	4.22668	TCGA-AR-A5QQ	TCGA-AR-A5QQ-01A-01-TSA.5063D04F-D334-4A1F-A2C5-D9B4D3B2D12D.svs
15040	2.22342	TCGA-AR-A5QQ	TCGA-AR-A5QQ-01A-01-TSA.5063D04F-D334-4A1F-A2C5-D9B4D3B2D12D.svs
15041	1.2541	TCGA-AR-A5QQ	TCGA-AR-A5QQ-01A-01-TSA.5063D04F-D334-4A1F-A2C5-D9B4D3B2D12D.svs
15042	1.78996	TCGA-AR-A5QQ	TCGA-AR-A5QQ-01A-01-TSA.5063D04F-D334-4A1F-A2C5-D9B4D3B2D12D.svs
15043	3.64764	TCGA-AR-A5QQ	TCGA-AR-A5QQ-01A-01-TSA.5063D04F-D334-4A1F-A2C5-D9B4D3B2D12D.svs
15044	3.40021	TCGA-AR-A5QQ	TCGA-AR-A5QQ-01A-01-TSA.5063D04F-D334-4A1F-A2C5-D9B4D3B2D12D.svs
15045	3.39539	TCGA-AR-A5QQ	TCGA-AR-A5QQ-01A-01-TSA.5063D04F-D334-4A1F-A2C5-D9B4D3B2D12D.svs
15046	3.67519	TCGA-AR-A5QQ	TCGA-AR-A5QQ-01A-01-TSA.5063D04F-D334-4A1F-A2C5-D9B4D3B2D12D.svs
15047	3.01018	TCGA-AR-A5QQ	TCGA-AR-A5QQ-01A-01-TSA.5063D04F-D334-4A1F-A2C5-D9B4D3B2D12D.svs
15048	2.09344	TCGA-AR-A5QQ	TCGA-AR-A5QQ-01A-01-TSA.5063D04F-D334-4A1F-A2C5-D9B4D3B2D12D.svs
15049	3.15506	TCGA-AR-A5QQ	TCGA-AR-A5QQ-01A-01-TSA.5063D04F-D334-4A1F-A2C5-D9B4D3B2D12D.svs
15050	3.34676	TCGA-AR-A5QQ	TCGA-AR-A5QQ-01A-01-TSA.5063D04F-D334-4A1F-A2C5-D9B4D3B2D12D.svs
15051	4.35362	TCGA-AR-A5QQ	TCGA-AR-A5QQ-01A-01-TSA.5063D04F-D334-4A1F-A2C5-D9B4D3B2D12D.svs
15052	3.28046	TCGA-AR-A5QQ	TCGA-AR-A5QQ-01A-01-TSA.5063D04F-D334-4A1F-A2C5-D9B4D3B2D12D.svs
15053	3.75906	TCGA-AR-A5QQ	TCGA-AR-A5QQ-01A-01-TSA.5063D04F-D334-4A1F-A2C5-D9B4D3B2D12D.svs
15054	4.72634	TCGA-AR-A5QQ	TCGA-AR-A5QQ-01A-01-TSA.5063D04F-D334-4A1F-A2C5-D9B4D3B2D12D.svs
15055	2.50484	TCGA-AR-A5QQ	TCGA-AR-A5QQ-01A-01-TSA.5063D04F-D334-4A1F-A2C5-D9B4D3B2D12D.svs
15056	4.03239	TCGA-AR-A5QQ	TCGA-AR-A5QQ-01A-01-TSA.5063D04F-D334-4A1F-A2C5-D9B4D3B2D12D.svs
15057	4.94186	TCGA-AR-A5QQ	TCGA-AR-A5QQ-01A-01-TSA.5063D04F-D334-4A1F-A2C5-D9B4D3B2D12D.svs
15058	3.80912	TCGA-AR-A5QQ	TCGA-AR-A5QQ-01A-01-TSA.5063D04F-D334-4A1F-A2C5-D9B4D3B2D12D.svs
15290	5.4005	TCGA-AR-A5QQ	TCGA-AR-A5QQ-01A-01-TSA.5063D04F-D334-4A1F-A2C5-D9B4D3B2D12D.svs
15291	2.95274	TCGA-AR-A5QQ	TCGA-AR-A5QQ-01A-01-TSA.5063D04F-D334-4A1F-A2C5-D9B4D3B2D12D.svs
15292	3.42178	TCGA-AR-A5QQ	TCGA-AR-A5QQ-01A-01-TSA.5063D04F-D334-4A1F-A2C5-D9B4D3B2D12D.svs
15293	2.21585	TCGA-AR-A5QQ	TCGA-AR-A5QQ-01A-01-TSA.5063D04F-D334-4A1F-A2C5-D9B4D3B2D12D.svs
15294	0.220965	TCGA-AR-A5QQ	TCGA-AR-A5QQ-01A-01-TSA.5063D04F-D334-4A1F-A2C5-D9B4D3B2D12D.svs
15295	1.57374	TCGA-AR-A5QQ	TCGA-AR-A5QQ-01A-01-TSA.5063D04F-D334-4A1F-A2C5-D9B4D3B2D12D.svs
15296	1.43374	TCGA-AR-A5QQ	TCGA-AR-A5QQ-01A-01-TSA.5063D04F-D334-4A1F-A2C5-D9B4D3B2D12D.svs
15297	2.66954	TCGA-AR-A5QQ	TCGA-AR-A5QQ-01A-01-TSA.5063D04F-D334-4A1F-A2C5-D9B4D3B2D12D.svs
15298	0.815596	TCGA-AR-A5QQ	TCGA-AR-A5QQ-01A-01-TSA.5063D04F-D334-4A1F-A2C5-D9B4D3B2D12D.svs
15299	3.32819	TCGA-AR-A5QQ	TCGA-AR-A5QQ-01A-01-TSA.5063D04F-D334-4A1F-A2C5-D9B4D3B2D12D.svs
15300	1.72802	TCGA-AR-A5QQ	TCGA-AR-A5QQ-01A-01-TSA.5063D04F-D334-4A1F-A2C5-D9B4D3B2D12D.svs
15301	2.00343	TCGA-AR-A5QQ	TCGA-AR-A5QQ-01A-01-TSA.5063D04F-D334-4A1F-A2C5-D9B4D3B2D12D.svs
15302	0.0312188	TCGA-AR-A5QQ	TCGA-AR-A5QQ-01A-01-TSA.5063D04F-D334-4A1F-A2C5-D9B4D3B2D12D.svs
15303	0.468076	TCGA-AR-A5QQ	TCGA-AR-A5QQ-01A-01-TSA.5063D04F-D334-4A1F-A2C5-D9B4D3B2D12D.svs
15304	0.613053	TCGA-AR-A5QQ	TCGA-AR-A5QQ-01A-01-TSA.5063D04F-D334-4A1F-A2C5-D9B4D3B2D12D.svs
15305	1.3878	TCGA-AR-A5QQ	TCGA-AR-A5QQ-01A-01-TSA.5063D04F-D334-4A1F-A2C5-D9B4D3B2D12D.svs
15306	1.41021	TCGA-AR-A5QQ	TCGA-AR-A5QQ-01A-01-TSA.5063D04F-D334-4A1F-A2C5-D9B4D3B2D12D.svs
15307	3.77701	TCGA-AR-A5QQ	TCGA-AR-A5QQ-01A-01-TSA.5063D04F-D334-4A1F-A2C5-D9B4D3B2D12D.svs
15308	4.01814	TCGA-AR-A5QQ	TCGA-AR-A5QQ-01A-01-TSA.5063D04F-D334-4A1F-A2C5-D9B4D3B2D12D.svs
15309	5.37822	TCGA-AR-A5QQ	TCGA-AR-A5QQ-01A-01-TSA.5063D04F-D334-4A1F-A2C5-D9B4D3B2D12D.svs
15310	4.47994	TCGA-AR-A5QQ	TCGA-AR-A5QQ-01A-01-TSA.5063D04F-D334-4A1F-A2C5-D9B4D3B2D12D.svs
15311	3.23467	TCGA-AR-A5QQ	TCGA-AR-A5QQ-01A-01-TSA.5063D04F-D334-4A1F-A2C5-D9B4D3B2D12D.svs
15312	5.41682	TCGA-AR-A5QQ	TCGA-AR-A5QQ-01A-01-TSA.5063D04F-D334-4A1F-A2C5-D9B4D3B2D12D.svs
15313	3.93074	TCGA-AR-A5QQ	TCGA-AR-A5QQ-01A-01-TSA.5063D04F-D334-4A1F-A2C5-D9B4D3B2D12D.svs
15314	2.97677	TCGA-AR-A5QQ	TCGA-AR-A5QQ-01A-01-TSA.5063D04F-D334-4A1F-A2C5-D9B4D3B2D12D.svs
15315	2.37289	TCGA-AR-A5QQ	TCGA-AR-A5QQ-01A-01-TSA.5063D04F-D334-4A1F-A2C5-D9B4D3B2D12D.svs
15316	3.02797	TCGA-AR-A5QQ	TCGA-AR-A5QQ-01A-01-TSA.5063D04F-D334-4A1F-A2C5-D9B4D3B2D12D.svs
15317	3.43403	TCGA-AR-A5QQ	TCGA-AR-A5QQ-01A-01-TSA.5063D04F-D334-4A1F-A2C5-D9B4D3B2D12D.svs
15318	3.37202	TCGA-AR-A5QQ	TCGA-AR-A5QQ-01A-01-TSA.5063D04F-D334-4A1F-A2C5-D9B4D3B2D12D.svs
15319	3.00322	TCGA-AR-A5QQ	TCGA-AR-A5QQ-01A-01-TSA.5063D04F-D334-4A1F-A2C5-D9B4D3B2D12D.svs
15320	3.11692	TCGA-AR-A5QQ	TCGA-AR-A5QQ-01A-01-TSA.5063D04F-D334-4A1F-A2C5-D9B4D3B2D12D.svs
15321	2.90468	TCGA-AR-A5QQ	TCGA-AR-A5QQ-01A-01-TSA.5063D04F-D334-4A1F-A2C5-D9B4D3B2D12D.svs
15322	3.06392	TCGA-AR-A5QQ	TCGA-AR-A5QQ-01A-01-TSA.5063D04F-D334-4A1F-A2C5-D9B4D3B2D12D.svs
15323	1.99223	TCGA-AR-A5QQ	TCGA-AR-A5QQ-01A-01-TSA.5063D04F-D334-4A1F-A2C5-D9B4D3B2D12D.svs
15324	3.76009	TCGA-AR-A5QQ	TCGA-AR-A5QQ-01A-01-TSA.5063D04F-D334-4A1F-A2C5-D9B4D3B2D12D.svs
15325	3.04508	TCGA-AR-A5QQ	TCGA-AR-A5QQ-01A-01-TSA.5063D04F-D334-4A1F-A2C5-D9B4D3B2D12D.svs
15326	3.04183	TCGA-AR-A5QQ	TCGA-AR-A5QQ-01A-01-TSA.5063D04F-D334-4A1F-A2C5-D9B4D3B2D12D.svs
15327	3.33644	TCGA-AR-A5QQ	TCGA-AR-A5QQ-01A-01-TSA.5063D04F-D334-4A1F-A2C5-D9B4D3B2D12D.svs
15328	3.54308	TCGA-AR-A5QQ	TCGA-AR-A5QQ-01A-01-TSA.5063D04F-D334-4A1F-A2C5-D9B4D3B2D12D.svs
15329	3.63021	TCGA-AR-A5QQ	TCGA-AR-A5QQ-01A-01-TSA.5063D04F-D334-4A1F-A2C5-D9B4D3B2D12D.svs
15330	4.17476	TCGA-AR-A5QQ	TCGA-AR-A5QQ-01A-01-TSA.5063D04F-D334-4A1F-A2C5-D9B4D3B2D12D.svs
15485	6.71494	TCGA-AR-A5QQ	TCGA-AR-A5QQ-01A-01-TSA.5063D04F-D334-4A1F-A2C5-D9B4D3B2D12D.svs
15486	4.53607	TCGA-AR-A5QQ	TCGA-AR-A5QQ-01A-01-TSA.5063D04F-D334-4A1F-A2C5-D9B4D3B2D12D.svs
15487	5.12366	TCGA-AR-A5QQ	TCGA-AR-A5QQ-01A-01-TSA.5063D04F-D334-4A1F-A2C5-D9B4D3B2D12D.svs
15488	4.06949	TCGA-AR-A5QQ	TCGA-AR-A5QQ-01A-01-TSA.5063D04F-D334-4A1F-A2C5-D9B4D3B2D12D.svs
15489	3.95182	TCGA-AR-A5QQ	TCGA-AR-A5QQ-01A-01-TSA.5063D04F-D334-4A1F-A2C5-D9B4D3B2D12D.svs
15490	2.13856	TCGA-AR-A5QQ	TCGA-AR-A5QQ-01A-01-TSA.5063D04F-D334-4A1F-A2C5-D9B4D3B2D12D.svs
15491	3.27556	TCGA-AR-A5QQ	TCGA-AR-A5QQ-01A-01-TSA.5063D04F-D334-4A1F-A2C5-D9B4D3B2D12D.svs
15492	3.8306	TCGA-AR-A5QQ	TCGA-AR-A5QQ-01A-01-TSA.5063D04F-D334-4A1F-A2C5-D9B4D3B2D12D.svs
15493	3.29556	TCGA-AR-A5QQ	TCGA-AR-A5QQ-01A-01-TSA.5063D04F-D334-4A1F-A2C5-D9B4D3B2D12D.svs
15494	1.91363	TCGA-AR-A5QQ	TCGA-AR-A5QQ-01A-01-TSA.5063D04F-D334-4A1F-A2C5-D9B4D3B2D12D.svs
15495	3.43402	TCGA-AR-A5QQ	TCGA-AR-A5QQ-01A-01-TSA.5063D04F-D334-4A1F-A2C5-D9B4D3B2D12D.svs
15496	3.31529	TCGA-AR-A5QQ	TCGA-AR-A5QQ-01A-01-TSA.5063D04F-D334-4A1F-A2C5-D9B4D3B2D12D.svs
15497	4.03752	TCGA-AR-A5QQ	TCGA-AR-A5QQ-01A-01-TSA.5063D04F-D334-4A1F-A2C5-D9B4D3B2D12D.svs
15498	3.6477	TCGA-AR-A5QQ	TCGA-AR-A5QQ-01A-01-TSA.5063D04F-D334-4A1F-A2C5-D9B4D3B2D12D.svs
15499	2.78872	TCGA-AR-A5QQ	TCGA-AR-A5QQ-01A-01-TSA.5063D04F-D334-4A1F-A2C5-D9B4D3B2D12D.svs
15500	1.24022	TCGA-AR-A5QQ	TCGA-AR-A5QQ-01A-01-TSA.5063D04F-D334-4A1F-A2C5-D9B4D3B2D12D.svs
15501	2.48312	TCGA-AR-A5QQ	TCGA-AR-A5QQ-01A-01-TSA.5063D04F-D334-4A1F-A2C5-D9B4D3B2D12D.svs
15502	3.73506	TCGA-AR-A5QQ	TCGA-AR-A5QQ-01A-01-TSA.5063D04F-D334-4A1F-A2C5-D9B4D3B2D12D.svs
15503	3.53789	TCGA-AR-A5QQ	TCGA-AR-A5QQ-01A-01-TSA.5063D04F-D334-4A1F-A2C5-D9B4D3B2D12D.svs
15504	3.06693	TCGA-AR-A5QQ	TCGA-AR-A5QQ-01A-01-TSA.5063D04F-D334-4A1F-A2C5-D9B4D3B2D12D.svs
15505	1.56444	TCGA-AR-A5QQ	TCGA-AR-A5QQ-01A-01-TSA.5063D04F-D334-4A1F-A2C5-D9B4D3B2D12D.svs
15506	3.61327	TCGA-AR-A5QQ	TCGA-AR-A5QQ-01A-01-TSA.5063D04F-D334-4A1F-A2C5-D9B4D3B2D12D.svs
15507	3.46205	TCGA-AR-A5QQ	TCGA-AR-A5QQ-01A-01-TSA.5063D04F-D334-4A1F-A2C5-D9B4D3B2D12D.svs
15508	3.15613	TCGA-AR-A5QQ	TCGA-AR-A5QQ-01A-01-TSA.5063D04F-D334-4A1F-A2C5-D9B4D3B2D12D.svs
15509	1.08364	TCGA-AR-A5QQ	TCGA-AR-A5QQ-01A-01-TSA.5063D04F-D334-4A1F-A2C5-D9B4D3B2D12D.svs
15510	2.34679	TCGA-AR-A5QQ	TCGA-AR-A5QQ-01A-01-TSA.5063D04F-D334-4A1F-A2C5-D9B4D3B2D12D.svs
15511	2.11521	TCGA-AR-A5QQ	TCGA-AR-A5QQ-01A-01-TSA.5063D04F-D334-4A1F-A2C5-D9B4D3B2D12D.svs
15512	2.2992	TCGA-AR-A5QQ	TCGA-AR-A5QQ-01A-01-TSA.5063D04F-D334-4A1F-A2C5-D9B4D3B2D12D.svs
15513	3.58596	TCGA-AR-A5QQ	TCGA-AR-A5QQ-01A-01-TSA.5063D04F-D334-4A1F-A2C5-D9B4D3B2D12D.svs
15514	3.98729	TCGA-AR-A5QQ	TCGA-AR-A5QQ-01A-01-TSA.5063D04F-D334-4A1F-A2C5-D9B4D3B2D12D.svs
15515	2.94563	TCGA-AR-A5QQ	TCGA-AR-A5QQ-01A-01-TSA.5063D04F-D334-4A1F-A2C5-D9B4D3B2D12D.svs
15516	4.11186	TCGA-AR-A5QQ	TCGA-AR-A5QQ-01A-01-TSA.5063D04F-D334-4A1F-A2C5-D9B4D3B2D12D.svs
15517	4.22045	TCGA-AR-A5QQ	TCGA-AR-A5QQ-01A-01-TSA.5063D04F-D334-4A1F-A2C5-D9B4D3B2D12D.svs
15518	3.94872	TCGA-AR-A5QQ	TCGA-AR-A5QQ-01A-01-TSA.5063D04F-D334-4A1F-A2C5-D9B4D3B2D12D.svs
15519	3.41926	TCGA-AR-A5QQ	TCGA-AR-A5QQ-01A-01-TSA.5063D04F-D334-4A1F-A2C5-D9B4D3B2D12D.svs
15520	2.23886	TCGA-AR-A5QQ	TCGA-AR-A5QQ-01A-01-TSA.5063D04F-D334-4A1F-A2C5-D9B4D3B2D12D.svs
15521	2.56898	TCGA-AR-A5QQ	TCGA-AR-A5QQ-01A-01-TSA.5063D04F-D334-4A1F-A2C5-D9B4D3B2D12D.svs
15522	1.87959	TCGA-AR-A5QQ	TCGA-AR-A5QQ-01A-01-TSA.5063D04F-D334-4A1F-A2C5-D9B4D3B2D12D.svs
15523	2.98786	TCGA-AR-A5QQ	TCGA-AR-A5QQ-01A-01-TSA.5063D04F-D334-4A1F-A2C5-D9B4D3B2D12D.svs
15524	3.78078	TCGA-AR-A5QQ	TCGA-AR-A5QQ-01A-01-TSA.5063D04F-D334-4A1F-A2C5-D9B4D3B2D12D.svs
15525	3.79064	TCGA-AR-A5QQ	TCGA-AR-A5QQ-01A-01-TSA.5063D04F-D334-4A1F-A2C5-D9B4D3B2D12D.svs
15526	3.79642	TCGA-AR-A5QQ	TCGA-AR-A5QQ-01A-01-TSA.5063D04F-D334-4A1F-A2C5-D9B4D3B2D12D.svs
15527	4.12227	TCGA-AR-A5QQ	TCGA-AR-A5QQ-01A-01-TSA.5063D04F-D334-4A1F-A2C5-D9B4D3B2D12D.svs
15759	2.90238	TCGA-AR-A5QQ	TCGA-AR-A5QQ-01A-01-TSA.5063D04F-D334-4A1F-A2C5-D9B4D3B2D12D.svs
15760	4.29161	TCGA-AR-A5QQ	TCGA-AR-A5QQ-01A-01-TSA.5063D04F-D334-4A1F-A2C5-D9B4D3B2D12D.svs
15761	2.19979	TCGA-AR-A5QQ	TCGA-AR-A5QQ-01A-01-TSA.5063D04F-D334-4A1F-A2C5-D9B4D3B2D12D.svs
15762	0.598127	TCGA-AR-A5QQ	TCGA-AR-A5QQ-01A-01-TSA.5063D04F-D334-4A1F-A2C5-D9B4D3B2D12D.svs
15763	0.964458	TCGA-AR-A5QQ	TCGA-AR-A5QQ-01A-01-TSA.5063D04F-D334-4A1F-A2C5-D9B4D3B2D12D.svs
15764	2.06351	TCGA-AR-A5QQ	TCGA-AR-A5QQ-01A-01-TSA.5063D04F-D334-4A1F-A2C5-D9B4D3B2D12D.svs
15765	2.95885	TCGA-AR-A5QQ	TCGA-AR-A5QQ-01A-01-TSA.5063D04F-D334-4A1F-A2C5-D9B4D3B2D12D.svs
15766	1.61623	TCGA-AR-A5QQ	TCGA-AR-A5QQ-01A-01-TSA.5063D04F-D334-4A1F-A2C5-D9B4D3B2D12D.svs
15767	2.19415	TCGA-AR-A5QQ	TCGA-AR-A5QQ-01A-01-TSA.5063D04F-D334-4A1F-A2C5-D9B4D3B2D12D.svs
15768	2.70212	TCGA-AR-A5QQ	TCGA-AR-A5QQ-01A-01-TSA.5063D04F-D334-4A1F-A2C5-D9B4D3B2D12D.svs
15769	1.26716	TCGA-AR-A5QQ	TCGA-AR-A5QQ-01A-01-TSA.5063D04F-D334-4A1F-A2C5-D9B4D3B2D12D.svs
15770	-0.974499	TCGA-AR-A5QQ	TCGA-AR-A5QQ-01A-01-TSA.5063D04F-D334-4A1F-A2C5-D9B4D3B2D12D.svs
15771	0.821308	TCGA-AR-A5QQ	TCGA-AR-A5QQ-01A-01-TSA.5063D04F-D334-4A1F-A2C5-D9B4D3B2D12D.svs
15772	0.92936	TCGA-AR-A5QQ	TCGA-AR-A5QQ-01A-01-TSA.5063D04F-D334-4A1F-A2C5-D9B4D3B2D12D.svs
15773	2.62041	TCGA-AR-A5QQ	TCGA-AR-A5QQ-01A-01-TSA.5063D04F-D334-4A1F-A2C5-D9B4D3B2D12D.svs
15774	1.53829	TCGA-AR-A5QQ	TCGA-AR-A5QQ-01A-01-TSA.5063D04F-D334-4A1F-A2C5-D9B4D3B2D12D.svs
15775	3.58517	TCGA-AR-A5QQ	TCGA-AR-A5QQ-01A-01-TSA.5063D04F-D334-4A1F-A2C5-D9B4D3B2D12D.svs
15776	3.93172	TCGA-AR-A5QQ	TCGA-AR-A5QQ-01A-01-TSA.5063D04F-D334-4A1F-A2C5-D9B4D3B2D12D.svs
15777	2.91839	TCGA-AR-A5QQ	TCGA-AR-A5QQ-01A-01-TSA.5063D04F-D334-4A1F-A2C5-D9B4D3B2D12D.svs
15778	3.264	TCGA-AR-A5QQ	TCGA-AR-A5QQ-01A-01-TSA.5063D04F-D334-4A1F-A2C5-D9B4D3B2D12D.svs
15779	3.45457	TCGA-AR-A5QQ	TCGA-AR-A5QQ-01A-01-TSA.5063D04F-D334-4A1F-A2C5-D9B4D3B2D12D.svs
15780	3.39948	TCGA-AR-A5QQ	TCGA-AR-A5QQ-01A-01-TSA.5063D04F-D334-4A1F-A2C5-D9B4D3B2D12D.svs
15781	4.12887	TCGA-AR-A5QQ	TCGA-AR-A5QQ-01A-01-TSA.5063D04F-D334-4A1F-A2C5-D9B4D3B2D12D.svs
15782	4.26029	TCGA-AR-A5QQ	TCGA-AR-A5QQ-01A-01-TSA.5063D04F-D334-4A1F-A2C5-D9B4D3B2D12D.svs
15783	3.55833	TCGA-AR-A5QQ	TCGA-AR-A5QQ-01A-01-TSA.5063D04F-D334-4A1F-A2C5-D9B4D3B2D12D.svs
15784	3.57885	TCGA-AR-A5QQ	TCGA-AR-A5QQ-01A-01-TSA.5063D04F-D334-4A1F-A2C5-D9B4D3B2D12D.svs
15785	2.16919	TCGA-AR-A5QQ	TCGA-AR-A5QQ-01A-01-TSA.5063D04F-D334-4A1F-A2C5-D9B4D3B2D12D.svs
15786	2.63345	TCGA-AR-A5QQ	TCGA-AR-A5QQ-01A-01-TSA.5063D04F-D334-4A1F-A2C5-D9B4D3B2D12D.svs
15787	3.82266	TCGA-AR-A5QQ	TCGA-AR-A5QQ-01A-01-TSA.5063D04F-D334-4A1F-A2C5-D9B4D3B2D12D.svs
15788	3.15902	TCGA-AR-A5QQ	TCGA-AR-A5QQ-01A-01-TSA.5063D04F-D334-4A1F-A2C5-D9B4D3B2D12D.svs
15789	2.74983	TCGA-AR-A5QQ	TCGA-AR-A5QQ-01A-01-TSA.5063D04F-D334-4A1F-A2C5-D9B4D3B2D12D.svs
15790	4.27708	TCGA-AR-A5QQ	TCGA-AR-A5QQ-01A-01-TSA.5063D04F-D334-4A1F-A2C5-D9B4D3B2D12D.svs
15791	2.88982	TCGA-AR-A5QQ	TCGA-AR-A5QQ-01A-01-TSA.5063D04F-D334-4A1F-A2C5-D9B4D3B2D12D.svs
15792	3.61714	TCGA-AR-A5QQ	TCGA-AR-A5QQ-01A-01-TSA.5063D04F-D334-4A1F-A2C5-D9B4D3B2D12D.svs
15793	3.14996	TCGA-AR-A5QQ	TCGA-AR-A5QQ-01A-01-TSA.5063D04F-D334-4A1F-A2C5-D9B4D3B2D12D.svs
15794	3.06012	TCGA-AR-A5QQ	TCGA-AR-A5QQ-01A-01-TSA.5063D04F-D334-4A1F-A2C5-D9B4D3B2D12D.svs
15795	2.3582	TCGA-AR-A5QQ	TCGA-AR-A5QQ-01A-01-TSA.5063D04F-D334-4A1F-A2C5-D9B4D3B2D12D.svs
15796	3.37802	TCGA-AR-A5QQ	TCGA-AR-A5QQ-01A-01-TSA.5063D04F-D334-4A1F-A2C5-D9B4D3B2D12D.svs
15797	3.59952	TCGA-AR-A5QQ	TCGA-AR-A5QQ-01A-01-TSA.5063D04F-D334-4A1F-A2C5-D9B4D3B2D12D.svs
15798	3.33272	TCGA-AR-A5QQ	TCGA-AR-A5QQ-01A-01-TSA.5063D04F-D334-4A1F-A2C5-D9B4D3B2D12D.svs
15799	4.8946	TCGA-AR-A5QQ	TCGA-AR-A5QQ-01A-01-TSA.5063D04F-D334-4A1F-A2C5-D9B4D3B2D12D.svs
15955	6.04579	TCGA-AR-A5QQ	TCGA-AR-A5QQ-01A-01-TSA.5063D04F-D334-4A1F-A2C5-D9B4D3B2D12D.svs
15956	3.62061	TCGA-AR-A5QQ	TCGA-AR-A5QQ-01A-01-TSA.5063D04F-D334-4A1F-A2C5-D9B4D3B2D12D.svs
15957	1.77909	TCGA-AR-A5QQ	TCGA-AR-A5QQ-01A-01-TSA.5063D04F-D334-4A1F-A2C5-D9B4D3B2D12D.svs
15958	3.55807	TCGA-AR-A5QQ	TCGA-AR-A5QQ-01A-01-TSA.5063D04F-D334-4A1F-A2C5-D9B4D3B2D12D.svs
15959	2.37193	TCGA-AR-A5QQ	TCGA-AR-A5QQ-01A-01-TSA.5063D04F-D334-4A1F-A2C5-D9B4D3B2D12D.svs
15960	3.37512	TCGA-AR-A5QQ	TCGA-AR-A5QQ-01A-01-TSA.5063D04F-D334-4A1F-A2C5-D9B4D3B2D12D.svs
15961	3.53101	TCGA-AR-A5QQ	TCGA-AR-A5QQ-01A-01-TSA.5063D04F-D334-4A1F-A2C5-D9B4D3B2D12D.svs
15962	5.99355	TCGA-AR-A5QQ	TCGA-AR-A5QQ-01A-01-TSA.5063D04F-D334-4A1F-A2C5-D9B4D3B2D12D.svs
15963	2.05867	TCGA-AR-A5QQ	TCGA-AR-A5QQ-01A-01-TSA.5063D04F-D334-4A1F-A2C5-D9B4D3B2D12D.svs
15964	1.85723	TCGA-AR-A5QQ	TCGA-AR-A5QQ-01A-01-TSA.5063D04F-D334-4A1F-A2C5-D9B4D3B2D12D.svs
15965	3.97253	TCGA-AR-A5QQ	TCGA-AR-A5QQ-01A-01-TSA.5063D04F-D334-4A1F-A2C5-D9B4D3B2D12D.svs
15966	3.25257	TCGA-AR-A5QQ	TCGA-AR-A5QQ-01A-01-TSA.5063D04F-D334-4A1F-A2C5-D9B4D3B2D12D.svs
15967	2.1976	TCGA-AR-A5QQ	TCGA-AR-A5QQ-01A-01-TSA.5063D04F-D334-4A1F-A2C5-D9B4D3B2D12D.svs
15968	2.76818	TCGA-AR-A5QQ	TCGA-AR-A5QQ-01A-01-TSA.5063D04F-D334-4A1F-A2C5-D9B4D3B2D12D.svs
15969	2.30626	TCGA-AR-A5QQ	TCGA-AR-A5QQ-01A-01-TSA.5063D04F-D334-4A1F-A2C5-D9B4D3B2D12D.svs
15970	1.90602	TCGA-AR-A5QQ	TCGA-AR-A5QQ-01A-01-TSA.5063D04F-D334-4A1F-A2C5-D9B4D3B2D12D.svs
15971	3.3315	TCGA-AR-A5QQ	TCGA-AR-A5QQ-01A-01-TSA.5063D04F-D334-4A1F-A2C5-D9B4D3B2D12D.svs
15972	2.72299	TCGA-AR-A5QQ	TCGA-AR-A5QQ-01A-01-TSA.5063D04F-D334-4A1F-A2C5-D9B4D3B2D12D.svs
15973	2.69769	TCGA-AR-A5QQ	TCGA-AR-A5QQ-01A-01-TSA.5063D04F-D334-4A1F-A2C5-D9B4D3B2D12D.svs
15974	2.34512	TCGA-AR-A5QQ	TCGA-AR-A5QQ-01A-01-TSA.5063D04F-D334-4A1F-A2C5-D9B4D3B2D12D.svs
15975	2.98643	TCGA-AR-A5QQ	TCGA-AR-A5QQ-01A-01-TSA.5063D04F-D334-4A1F-A2C5-D9B4D3B2D12D.svs
15976	1.76028	TCGA-AR-A5QQ	TCGA-AR-A5QQ-01A-01-TSA.5063D04F-D334-4A1F-A2C5-D9B4D3B2D12D.svs
15977	2.66384	TCGA-AR-A5QQ	TCGA-AR-A5QQ-01A-01-TSA.5063D04F-D334-4A1F-A2C5-D9B4D3B2D12D.svs
15978	2.93433	TCGA-AR-A5QQ	TCGA-AR-A5QQ-01A-01-TSA.5063D04F-D334-4A1F-A2C5-D9B4D3B2D12D.svs
15979	1.22961	TCGA-AR-A5QQ	TCGA-AR-A5QQ-01A-01-TSA.5063D04F-D334-4A1F-A2C5-D9B4D3B2D12D.svs
15980	2.08271	TCGA-AR-A5QQ	TCGA-AR-A5QQ-01A-01-TSA.5063D04F-D334-4A1F-A2C5-D9B4D3B2D12D.svs
15981	3.34013	TCGA-AR-A5QQ	TCGA-AR-A5QQ-01A-01-TSA.5063D04F-D334-4A1F-A2C5-D9B4D3B2D12D.svs
15982	1.68711	TCGA-AR-A5QQ	TCGA-AR-A5QQ-01A-01-TSA.5063D04F-D334-4A1F-A2C5-D9B4D3B2D12D.svs
15983	4.04362	TCGA-AR-A5QQ	TCGA-AR-A5QQ-01A-01-TSA.5063D04F-D334-4A1F-A2C5-D9B4D3B2D12D.svs
15984	3.09465	TCGA-AR-A5QQ	TCGA-AR-A5QQ-01A-01-TSA.5063D04F-D334-4A1F-A2C5-D9B4D3B2D12D.svs
15985	3.65867	TCGA-AR-A5QQ	TCGA-AR-A5QQ-01A-01-TSA.5063D04F-D334-4A1F-A2C5-D9B4D3B2D12D.svs
15986	3.99238	TCGA-AR-A5QQ	TCGA-AR-A5QQ-01A-01-TSA.5063D04F-D334-4A1F-A2C5-D9B4D3B2D12D.svs
15987	3.48776	TCGA-AR-A5QQ	TCGA-AR-A5QQ-01A-01-TSA.5063D04F-D334-4A1F-A2C5-D9B4D3B2D12D.svs
15988	2.46469	TCGA-AR-A5QQ	TCGA-AR-A5QQ-01A-01-TSA.5063D04F-D334-4A1F-A2C5-D9B4D3B2D12D.svs
15989	3.15315	TCGA-AR-A5QQ	TCGA-AR-A5QQ-01A-01-TSA.5063D04F-D334-4A1F-A2C5-D9B4D3B2D12D.svs
15990	2.72153	TCGA-AR-A5QQ	TCGA-AR-A5QQ-01A-01-TSA.5063D04F-D334-4A1F-A2C5-D9B4D3B2D12D.svs
15991	2.51774	TCGA-AR-A5QQ	TCGA-AR-A5QQ-01A-01-TSA.5063D04F-D334-4A1F-A2C5-D9B4D3B2D12D.svs
15992	2.63243	TCGA-AR-A5QQ	TCGA-AR-A5QQ-01A-01-TSA.5063D04F-D334-4A1F-A2C5-D9B4D3B2D12D.svs
15993	3.36933	TCGA-AR-A5QQ	TCGA-AR-A5QQ-01A-01-TSA.5063D04F-D334-4A1F-A2C5-D9B4D3B2D12D.svs
15994	3.63464	TCGA-AR-A5QQ	TCGA-AR-A5QQ-01A-01-TSA.5063D04F-D334-4A1F-A2C5-D9B4D3B2D12D.svs
15995	4.37599	TCGA-AR-A5QQ	TCGA-AR-A5QQ-01A-01-TSA.5063D04F-D334-4A1F-A2C5-D9B4D3B2D12D.svs
15996	4.78656	TCGA-AR-A5QQ	TCGA-AR-A5QQ-01A-01-TSA.5063D04F-D334-4A1F-A2C5-D9B4D3B2D12D.svs
16227	5.10639	TCGA-AR-A5QQ	TCGA-AR-A5QQ-01A-01-TSA.5063D04F-D334-4A1F-A2C5-D9B4D3B2D12D.svs
16228	3.07531	TCGA-AR-A5QQ	TCGA-AR-A5QQ-01A-01-TSA.5063D04F-D334-4A1F-A2C5-D9B4D3B2D12D.svs
16229	2.55439	TCGA-AR-A5QQ	TCGA-AR-A5QQ-01A-01-TSA.5063D04F-D334-4A1F-A2C5-D9B4D3B2D12D.svs
16230	1.064	TCGA-AR-A5QQ	TCGA-AR-A5QQ-01A-01-TSA.5063D04F-D334-4A1F-A2C5-D9B4D3B2D12D.svs
16231	0.454335	TCGA-AR-A5QQ	TCGA-AR-A5QQ-01A-01-TSA.5063D04F-D334-4A1F-A2C5-D9B4D3B2D12D.svs
16232	1.58354	TCGA-AR-A5QQ	TCGA-AR-A5QQ-01A-01-TSA.5063D04F-D334-4A1F-A2C5-D9B4D3B2D12D.svs
16233	0.467144	TCGA-AR-A5QQ	TCGA-AR-A5QQ-01A-01-TSA.5063D04F-D334-4A1F-A2C5-D9B4D3B2D12D.svs
16234	1.16695	TCGA-AR-A5QQ	TCGA-AR-A5QQ-01A-01-TSA.5063D04F-D334-4A1F-A2C5-D9B4D3B2D12D.svs
16235	1.88634	TCGA-AR-A5QQ	TCGA-AR-A5QQ-01A-01-TSA.5063D04F-D334-4A1F-A2C5-D9B4D3B2D12D.svs
16236	2.06373	TCGA-AR-A5QQ	TCGA-AR-A5QQ-01A-01-TSA.5063D04F-D334-4A1F-A2C5-D9B4D3B2D12D.svs
16237	1.44606	TCGA-AR-A5QQ	TCGA-AR-A5QQ-01A-01-TSA.5063D04F-D334-4A1F-A2C5-D9B4D3B2D12D.svs
16238	1.53966	TCGA-AR-A5QQ	TCGA-AR-A5QQ-01A-01-TSA.5063D04F-D334-4A1F-A2C5-D9B4D3B2D12D.svs
16239	1.76137	TCGA-AR-A5QQ	TCGA-AR-A5QQ-01A-01-TSA.5063D04F-D334-4A1F-A2C5-D9B4D3B2D12D.svs
16240	2.95996	TCGA-AR-A5QQ	TCGA-AR-A5QQ-01A-01-TSA.5063D04F-D334-4A1F-A2C5-D9B4D3B2D12D.svs
16241	3.43731	TCGA-AR-A5QQ	TCGA-AR-A5QQ-01A-01-TSA.5063D04F-D334-4A1F-A2C5-D9B4D3B2D12D.svs
16242	1.47553	TCGA-AR-A5QQ	TCGA-AR-A5QQ-01A-01-TSA.5063D04F-D334-4A1F-A2C5-D9B4D3B2D12D.svs
16243	2.5543	TCGA-AR-A5QQ	TCGA-AR-A5QQ-01A-01-TSA.5063D04F-D334-4A1F-A2C5-D9B4D3B2D12D.svs
16244	3.45943	TCGA-AR-A5QQ	TCGA-AR-A5QQ-01A-01-TSA.5063D04F-D334-4A1F-A2C5-D9B4D3B2D12D.svs
16245	2.91684	TCGA-AR-A5QQ	TCGA-AR-A5QQ-01A-01-TSA.5063D04F-D334-4A1F-A2C5-D9B4D3B2D12D.svs
16246	4.14824	TCGA-AR-A5QQ	TCGA-AR-A5QQ-01A-01-TSA.5063D04F-D334-4A1F-A2C5-D9B4D3B2D12D.svs
16247	3.47926	TCGA-AR-A5QQ	TCGA-AR-A5QQ-01A-01-TSA.5063D04F-D334-4A1F-A2C5-D9B4D3B2D12D.svs
16248	3.00899	TCGA-AR-A5QQ	TCGA-AR-A5QQ-01A-01-TSA.5063D04F-D334-4A1F-A2C5-D9B4D3B2D12D.svs
16249	3.82131	TCGA-AR-A5QQ	TCGA-AR-A5QQ-01A-01-TSA.5063D04F-D334-4A1F-A2C5-D9B4D3B2D12D.svs
16250	2.61155	TCGA-AR-A5QQ	TCGA-AR-A5QQ-01A-01-TSA.5063D04F-D334-4A1F-A2C5-D9B4D3B2D12D.svs
16251	2.36883	TCGA-AR-A5QQ	TCGA-AR-A5QQ-01A-01-TSA.5063D04F-D334-4A1F-A2C5-D9B4D3B2D12D.svs
16252	2.11175	TCGA-AR-A5QQ	TCGA-AR-A5QQ-01A-01-TSA.5063D04F-D334-4A1F-A2C5-D9B4D3B2D12D.svs
16253	3.57676	TCGA-AR-A5QQ	TCGA-AR-A5QQ-01A-01-TSA.5063D04F-D334-4A1F-A2C5-D9B4D3B2D12D.svs
16254	2.79263	TCGA-AR-A5QQ	TCGA-AR-A5QQ-01A-01-TSA.5063D04F-D334-4A1F-A2C5-D9B4D3B2D12D.svs
16255	3.38476	TCGA-AR-A5QQ	TCGA-AR-A5QQ-01A-01-TSA.5063D04F-D334-4A1F-A2C5-D9B4D3B2D12D.svs
16256	2.76052	TCGA-AR-A5QQ	TCGA-AR-A5QQ-01A-01-TSA.5063D04F-D334-4A1F-A2C5-D9B4D3B2D12D.svs
16257	2.26354	TCGA-AR-A5QQ	TCGA-AR-A5QQ-01A-01-TSA.5063D04F-D334-4A1F-A2C5-D9B4D3B2D12D.svs
16258	2.18619	TCGA-AR-A5QQ	TCGA-AR-A5QQ-01A-01-TSA.5063D04F-D334-4A1F-A2C5-D9B4D3B2D12D.svs
16259	3.52704	TCGA-AR-A5QQ	TCGA-AR-A5QQ-01A-01-TSA.5063D04F-D334-4A1F-A2C5-D9B4D3B2D12D.svs
16260	4.10896	TCGA-AR-A5QQ	TCGA-AR-A5QQ-01A-01-TSA.5063D04F-D334-4A1F-A2C5-D9B4D3B2D12D.svs
16261	3.5894	TCGA-AR-A5QQ	TCGA-AR-A5QQ-01A-01-TSA.5063D04F-D334-4A1F-A2C5-D9B4D3B2D12D.svs
16262	3.45474	TCGA-AR-A5QQ	TCGA-AR-A5QQ-01A-01-TSA.5063D04F-D334-4A1F-A2C5-D9B4D3B2D12D.svs
16263	3.26583	TCGA-AR-A5QQ	TCGA-AR-A5QQ-01A-01-TSA.5063D04F-D334-4A1F-A2C5-D9B4D3B2D12D.svs
16264	3.4495	TCGA-AR-A5QQ	TCGA-AR-A5QQ-01A-01-TSA.5063D04F-D334-4A1F-A2C5-D9B4D3B2D12D.svs
16265	3.61996	TCGA-AR-A5QQ	TCGA-AR-A5QQ-01A-01-TSA.5063D04F-D334-4A1F-A2C5-D9B4D3B2D12D.svs
16266	3.22636	TCGA-AR-A5QQ	TCGA-AR-A5QQ-01A-01-TSA.5063D04F-D334-4A1F-A2C5-D9B4D3B2D12D.svs
16267	4.36636	TCGA-AR-A5QQ	TCGA-AR-A5QQ-01A-01-TSA.5063D04F-D334-4A1F-A2C5-D9B4D3B2D12D.svs
16268	5.8267	TCGA-AR-A5QQ	TCGA-AR-A5QQ-01A-01-TSA.5063D04F-D334-4A1F-A2C5-D9B4D3B2D12D.svs
16424	6.06685	TCGA-AR-A5QQ	TCGA-AR-A5QQ-01A-01-TSA.5063D04F-D334-4A1F-A2C5-D9B4D3B2D12D.svs
16425	4.0869	TCGA-AR-A5QQ	TCGA-AR-A5QQ-01A-01-TSA.5063D04F-D334-4A1F-A2C5-D9B4D3B2D12D.svs
16426	3.60311	TCGA-AR-A5QQ	TCGA-AR-A5QQ-01A-01-TSA.5063D04F-D334-4A1F-A2C5-D9B4D3B2D12D.svs
16427	3.97751	TCGA-AR-A5QQ	TCGA-AR-A5QQ-01A-01-TSA.5063D04F-D334-4A1F-A2C5-D9B4D3B2D12D.svs
16428	2.73258	TCGA-AR-A5QQ	TCGA-AR-A5QQ-01A-01-TSA.5063D04F-D334-4A1F-A2C5-D9B4D3B2D12D.svs
16429	3.57666	TCGA-AR-A5QQ	TCGA-AR-A5QQ-01A-01-TSA.5063D04F-D334-4A1F-A2C5-D9B4D3B2D12D.svs
16430	3.39841	TCGA-AR-A5QQ	TCGA-AR-A5QQ-01A-01-TSA.5063D04F-D334-4A1F-A2C5-D9B4D3B2D12D.svs
16431	5.31029	TCGA-AR-A5QQ	TCGA-AR-A5QQ-01A-01-TSA.5063D04F-D334-4A1F-A2C5-D9B4D3B2D12D.svs
16432	1.48787	TCGA-AR-A5QQ	TCGA-AR-A5QQ-01A-01-TSA.5063D04F-D334-4A1F-A2C5-D9B4D3B2D12D.svs
16433	2.31993	TCGA-AR-A5QQ	TCGA-AR-A5QQ-01A-01-TSA.5063D04F-D334-4A1F-A2C5-D9B4D3B2D12D.svs
16434	2.05659	TCGA-AR-A5QQ	TCGA-AR-A5QQ-01A-01-TSA.5063D04F-D334-4A1F-A2C5-D9B4D3B2D12D.svs
16435	0.985099	TCGA-AR-A5QQ	TCGA-AR-A5QQ-01A-01-TSA.5063D04F-D334-4A1F-A2C5-D9B4D3B2D12D.svs
16436	3.43872	TCGA-AR-A5QQ	TCGA-AR-A5QQ-01A-01-TSA.5063D04F-D334-4A1F-A2C5-D9B4D3B2D12D.svs
16437	3.38267	TCGA-AR-A5QQ	TCGA-AR-A5QQ-01A-01-TSA.5063D04F-D334-4A1F-A2C5-D9B4D3B2D12D.svs
16438	2.77243	TCGA-AR-A5QQ	TCGA-AR-A5QQ-01A-01-TSA.5063D04F-D334-4A1F-A2C5-D9B4D3B2D12D.svs
16439	2.69951	TCGA-AR-A5QQ	TCGA-AR-A5QQ-01A-01-TSA.5063D04F-D334-4A1F-A2C5-D9B4D3B2D12D.svs
16440	3.35974	TCGA-AR-A5QQ	TCGA-AR-A5QQ-01A-01-TSA.5063D04F-D334-4A1F-A2C5-D9B4D3B2D12D.svs
16441	2.78443	TCGA-AR-A5QQ	TCGA-AR-A5QQ-01A-01-TSA.5063D04F-D334-4A1F-A2C5-D9B4D3B2D12D.svs
16442	3.37527	TCGA-AR-A5QQ	TCGA-AR-A5QQ-01A-01-TSA.5063D04F-D334-4A1F-A2C5-D9B4D3B2D12D.svs
16443	2.75423	TCGA-AR-A5QQ	TCGA-AR-A5QQ-01A-01-TSA.5063D04F-D334-4A1F-A2C5-D9B4D3B2D12D.svs
16444	1.20902	TCGA-AR-A5QQ	TCGA-AR-A5QQ-01A-01-TSA.5063D04F-D334-4A1F-A2C5-D9B4D3B2D12D.svs
16445	0.6931	TCGA-AR-A5QQ	TCGA-AR-A5QQ-01A-01-TSA.5063D04F-D334-4A1F-A2C5-D9B4D3B2D12D.svs
16446	2.2694	TCGA-AR-A5QQ	TCGA-AR-A5QQ-01A-01-TSA.5063D04F-D334-4A1F-A2C5-D9B4D3B2D12D.svs
16447	2.88986	TCGA-AR-A5QQ	TCGA-AR-A5QQ-01A-01-TSA.5063D04F-D334-4A1F-A2C5-D9B4D3B2D12D.svs
16448	1.79176	TCGA-AR-A5QQ	TCGA-AR-A5QQ-01A-01-TSA.5063D04F-D334-4A1F-A2C5-D9B4D3B2D12D.svs
16449	2.37139	TCGA-AR-A5QQ	TCGA-AR-A5QQ-01A-01-TSA.5063D04F-D334-4A1F-A2C5-D9B4D3B2D12D.svs
16450	3.86916	TCGA-AR-A5QQ	TCGA-AR-A5QQ-01A-01-TSA.5063D04F-D334-4A1F-A2C5-D9B4D3B2D12D.svs
16451	2.83854	TCGA-AR-A5QQ	TCGA-AR-A5QQ-01A-01-TSA.5063D04F-D334-4A1F-A2C5-D9B4D3B2D12D.svs
16452	2.49706	TCGA-AR-A5QQ	TCGA-AR-A5QQ-01A-01-TSA.5063D04F-D334-4A1F-A2C5-D9B4D3B2D12D.svs
16453	2.63513	TCGA-AR-A5QQ	TCGA-AR-A5QQ-01A-01-TSA.5063D04F-D334-4A1F-A2C5-D9B4D3B2D12D.svs
16454	1.84356	TCGA-AR-A5QQ	TCGA-AR-A5QQ-01A-01-TSA.5063D04F-D334-4A1F-A2C5-D9B4D3B2D12D.svs
16455	4.39969	TCGA-AR-A5QQ	TCGA-AR-A5QQ-01A-01-TSA.5063D04F-D334-4A1F-A2C5-D9B4D3B2D12D.svs
16456	3.87981	TCGA-AR-A5QQ	TCGA-AR-A5QQ-01A-01-TSA.5063D04F-D334-4A1F-A2C5-D9B4D3B2D12D.svs
16457	3.02419	TCGA-AR-A5QQ	TCGA-AR-A5QQ-01A-01-TSA.5063D04F-D334-4A1F-A2C5-D9B4D3B2D12D.svs
16458	3.3954	TCGA-AR-A5QQ	TCGA-AR-A5QQ-01A-01-TSA.5063D04F-D334-4A1F-A2C5-D9B4D3B2D12D.svs
16459	2.40793	TCGA-AR-A5QQ	TCGA-AR-A5QQ-01A-01-TSA.5063D04F-D334-4A1F-A2C5-D9B4D3B2D12D.svs
16460	2.89034	TCGA-AR-A5QQ	TCGA-AR-A5QQ-01A-01-TSA.5063D04F-D334-4A1F-A2C5-D9B4D3B2D12D.svs
16461	2.99304	TCGA-AR-A5QQ	TCGA-AR-A5QQ-01A-01-TSA.5063D04F-D334-4A1F-A2C5-D9B4D3B2D12D.svs
16462	2.24435	TCGA-AR-A5QQ	TCGA-AR-A5QQ-01A-01-TSA.5063D04F-D334-4A1F-A2C5-D9B4D3B2D12D.svs
16463	4.44615	TCGA-AR-A5QQ	TCGA-AR-A5QQ-01A-01-TSA.5063D04F-D334-4A1F-A2C5-D9B4D3B2D12D.svs
16464	4.35826	TCGA-AR-A5QQ	TCGA-AR-A5QQ-01A-01-TSA.5063D04F-D334-4A1F-A2C5-D9B4D3B2D12D.svs
16465	4.78963	TCGA-AR-A5QQ	TCGA-AR-A5QQ-01A-01-TSA.5063D04F-D334-4A1F-A2C5-D9B4D3B2D12D.svs
16698	2.83872	TCGA-AR-A5QQ	TCGA-AR-A5QQ-01A-01-TSA.5063D04F-D334-4A1F-A2C5-D9B4D3B2D12D.svs
16699	4.90092	TCGA-AR-A5QQ	TCGA-AR-A5QQ-01A-01-TSA.5063D04F-D334-4A1F-A2C5-D9B4D3B2D12D.svs
16700	2.02069	TCGA-AR-A5QQ	TCGA-AR-A5QQ-01A-01-TSA.5063D04F-D334-4A1F-A2C5-D9B4D3B2D12D.svs
16701	2.03097	TCGA-AR-A5QQ	TCGA-AR-A5QQ-01A-01-TSA.5063D04F-D334-4A1F-A2C5-D9B4D3B2D12D.svs
16702	1.99206	TCGA-AR-A5QQ	TCGA-AR-A5QQ-01A-01-TSA.5063D04F-D334-4A1F-A2C5-D9B4D3B2D12D.svs
16703	0.668794	TCGA-AR-A5QQ	TCGA-AR-A5QQ-01A-01-TSA.5063D04F-D334-4A1F-A2C5-D9B4D3B2D12D.svs
16704	2.75064	TCGA-AR-A5QQ	TCGA-AR-A5QQ-01A-01-TSA.5063D04F-D334-4A1F-A2C5-D9B4D3B2D12D.svs
16705	0.793605	TCGA-AR-A5QQ	TCGA-AR-A5QQ-01A-01-TSA.5063D04F-D334-4A1F-A2C5-D9B4D3B2D12D.svs
16706	1.14145	TCGA-AR-A5QQ	TCGA-AR-A5QQ-01A-01-TSA.5063D04F-D334-4A1F-A2C5-D9B4D3B2D12D.svs
16707	2.42833	TCGA-AR-A5QQ	TCGA-AR-A5QQ-01A-01-TSA.5063D04F-D334-4A1F-A2C5-D9B4D3B2D12D.svs
16708	1.56133	TCGA-AR-A5QQ	TCGA-AR-A5QQ-01A-01-TSA.5063D04F-D334-4A1F-A2C5-D9B4D3B2D12D.svs
[truncated: 14,563 more rows]
