# Supplementary material for: Mitochondrial-nuclear epistasis underlying phenotypic variation in breast cancer pathology
Source: Sci Rep. 2022 Jan 26;12:1393. doi: 10.1038/s41598-022-05148-4 (PMC8791930; doi:10.1038/s41598-022-05148-4)
Supplement: Supplementary file 10 — Supplementary Data 7. [file 41598_2022_5148_MOESM10_ESM.xlsx]

## Sheet: Supplementary_Data_5_TCGA_16_ov
ENSEMBL Gene ID	p-value(2_1 vs. 0_0)	Fold-Change(2_1 vs. 0_0)	p-value(2_1 vs. 0_1)	Fold-Change(2_1 vs. 0_1)	p-value(2_1 vs. 1_0)	Fold-Change(2_1 vs. 1_0)	p-value(2_1 vs. 1_1)	Fold-Change(2_1 vs. 1_1)	p-value(2_1 vs. 2_0)	Fold-Change(2_1 vs. 2_0)
ENSG00000061455.10	6.48662e-06	1.8453	3.78426e-05	1.79887	5.58013e-06	1.86084	0.000160497	1.73413	1.33225e-05	1.89745
ENSG00000125675.16	4.2725e-07	2.03989	9.18619e-06	1.92415	3.26774e-06	1.93058	3.00735e-05	1.87855	2.71062e-06	2.04368
ENSG00000143536.7	3.70101e-14	2.11131	1.93296e-12	2.06643	4.91048e-14	2.11272	1.86473e-12	2.10717	4.1727e-12	2.08604
ENSG00000146678.8	4.35142e-11	2.10465	1.88396e-09	2.03154	1.45941e-10	2.06796	8.36075e-08	1.90483	2.17068e-10	2.17003
ENSG00000162374.15	8.63898e-11	1.75461	1.81259e-10	1.78707	4.00324e-11	1.78001	1.03321e-09	1.76562	6.22032e-08	1.65267
ENSG00000163499.10	1.70842e-08	2.05198	8.30834e-09	2.1681	1.84498e-08	2.0576	2.26216e-08	2.1577	3.29662e-08	2.14376
ENSG00000169618.6	6.79837e-09	1.89453	1.63707e-08	1.92324	1.25195e-09	1.96572	7.77709e-09	1.98785	7.31907e-09	1.99597
ENSG00000179761.10	3.14536e-08	1.96963	2.04385e-08	2.06166	4.06523e-08	1.96648	3.16797e-08	2.07864	1.15969e-07	2.01821
ENSG00000182938.4	1.30018e-07	1.53196	8.43945e-08	1.57756	4.76278e-08	1.56013	2.13977e-07	1.57165	1.55558e-07	1.5831
ENSG00000215925.1	2.6173e-09	1.69134	1.03936e-07	1.63366	8.1084e-10	1.72766	2.74231e-08	1.69446	1.41209e-07	1.64884
ENSG00000226380.6	4.5939e-09	1.6544	7.18689e-08	1.62326	4.88979e-09	1.65808	1.36959e-07	1.62533	2.50917e-08	1.67753
ENSG00000229272.1	2.83958e-06	1.89787	8.41359e-06	1.89687	1.12124e-06	1.95742	1.22182e-05	1.9052	0.000265317	1.71052
ENSG00000237670.1	2.06312e-09	2.06158	6.9634e-09	2.0837	2.48729e-09	2.06286	7.81156e-09	2.11834	8.17451e-09	2.12254
ENSG00000249955.1	2.94672e-07	1.72093	6.19023e-07	1.74146	8.63912e-07	1.68757	5.45037e-05	1.57956	4.90304e-07	1.7805
ENSG00000253503.4	9.34558e-14	1.63551	7.6129e-13	1.6424	1.16059e-13	1.63715	9.70233e-12	1.61849	2.93545e-12	1.64311
ENSG00000278716.1	2.62785e-06	1.79102	1.08605e-06	1.89156	2.15147e-05	1.69624	4.7824e-06	1.84415	6.14218e-06	1.8352
