# Supplementary material for: Mitochondrial-nuclear epistasis underlying phenotypic variation in breast cancer pathology
Source: Sci Rep. 2022 Jan 26;12:1393. doi: 10.1038/s41598-022-05148-4 (PMC8791930; doi:10.1038/s41598-022-05148-4)
Supplement: Supplementary file 11 — Supplementary Data 8. [file 41598_2022_5148_MOESM11_ESM.xlsx]

## Sheet: Supplementary_Data_7_TCGA_130_p
Agilent_Filename	CaseID	Nuc_mito_genotype	Source Name.4	ID.2	GRIA3	CRNN	IGFBP1	ELAVL4	CRYBA2	PROKR1	PIPOX	OTOP3
US82800149_251976012620_S01_GE2_105_Dec08.txt_lmean.out.logratio.gene.tcga_level3.data.txt	TCGA-A1-A0SJ	0_0	TCGA-A1-A0SJ	US82800149_251976012620_S01_GE2_105_Dec08.txt	0.4746	0.152167	-7.92962	1.12837	-1.25775	-0.044	-1.422	-0.0186667
US82800149_251976012027_S01_GE2_105_Dec08.txt_lmean.out.logratio.gene.tcga_level3.data.txt	TCGA-A2-A04T	0_0	TCGA-A2-A04T	US82800149_251976012027_S01_GE2_105_Dec08.txt	0.2072	0.316667	-8.76538	0.518	0.8125	0.0415	-1.7605	0.374
US82800149_251976011903_S01_GE2_105_Dec08.txt_lmean.out.logratio.gene.tcga_level3.data.txt	TCGA-A2-A0CM	0_0	TCGA-A2-A0CM	US82800149_251976011903_S01_GE2_105_Dec08.txt	0.9024	0.1922	-8.43613	1.4035	0.8745	0.541	-1.9855	0.192333
US82800149_251976012089_S01_GE2_105_Dec08.txt_lmean.out.logratio.gene.tcga_level3.data.txt	TCGA-A2-A0EY	0_0	TCGA-A2-A0EY	US82800149_251976012089_S01_GE2_105_Dec08.txt	1.4076	0.353	-7.998	0.36675	3.21325	-0.215	-1.37	0.554667
US82800149_251976012603_S01_GE2_105_Dec08.txt_lmean.out.logratio.gene.tcga_level3.data.txt	TCGA-A2-A0SU	0_0	TCGA-A2-A0SU	US82800149_251976012603_S01_GE2_105_Dec08.txt	0.9457	0.295	-7.7195	0.676125	-1.09625	0.2025	-1.3645	0.212333
US82800149_251976012632_S01_GE2_105_Dec08.txt_lmean.out.logratio.gene.tcga_level3.data.txt	TCGA-A2-A0SY	0_0	TCGA-A2-A0SY	US82800149_251976012632_S01_GE2_105_Dec08.txt	0.221667	0.213167	-8.26662	0.608875	-0.4395	0.1705	-1.395	0.677167
US82800149_251976011826_S01_GE2_105_Dec08.txt_lmean.out.logratio.gene.tcga_level3.data.txt	TCGA-A7-A0CH	0_0	TCGA-A7-A0CH	US82800149_251976011826_S01_GE2_105_Dec08.txt	1.5992	0.428333	-7.728	1.00612	-1.37025	-0.011	-0.7155	0.245667
US82800149_251976011901_S01_GE2_105_Dec08.txt_lmean.out.logratio.gene.tcga_level3.data.txt	TCGA-AN-A0AT	0_0	TCGA-AN-A0AT	US82800149_251976011901_S01_GE2_105_Dec08.txt	1.6015	-0.240333	-8.12725	0.41575	0.8	0.792	-1.966	0.591833
US82800149_251976011870_S01_GE2_105_Dec08.txt_lmean.out.logratio.gene.tcga_level3.data.txt	TCGA-AN-A0FJ	0_0	TCGA-AN-A0FJ	US82800149_251976011870_S01_GE2_105_Dec08.txt	0.8743	-0.134833	-8.3225	-0.242625	4.16275	-0.4165	-2.1905	0.364
US82800149_251976012154_S01_GE2_105_Dec08.txt_lmean.out.logratio.gene.tcga_level3.data.txt	TCGA-AO-A03L	0_0	TCGA-AO-A03L	US82800149_251976012154_S01_GE2_105_Dec08.txt	1.1407	0.303667	-8.03588	0.256375	-0.2215	0.5945	-1.8935	0.332833
US82800149_251976012059_S01_GE2_105_Dec08.txt_lmean.out.logratio.gene.tcga_level3.data.txt	TCGA-AO-A03T	0_0	TCGA-AO-A03T	US82800149_251976012059_S01_GE2_105_Dec08.txt	1.495	0.498333	-7.5025	0.564429	1.03075	0.727	-0.9625	0.201667
US82800149_251976012511_S01_GE2_105_Dec08.txt_lmean.out.logratio.gene.tcga_level3.data.txt	TCGA-AO-A0JE	0_0	TCGA-AO-A0JE	US82800149_251976012511_S01_GE2_105_Dec08.txt	1.3321	0.0455	-7.98987	1.51788	0.3345	0.865	-0.041	0.0288333
US82800149_251976012210_S01_GE2_105_Dec08.txt_lmean.out.logratio.gene.tcga_level3.data.txt	TCGA-AO-A0JL	0_0	TCGA-AO-A0JL	US82800149_251976012210_S01_GE2_105_Dec08.txt	0.645	-0.5775	-6.96962	-0.0312	-0.81525	0.065	-1.5985	-0.144167
US82800149_251976012065_S01_GE2_105_Dec08.txt_lmean.out.logratio.gene.tcga_level3.data.txt	TCGA-AQ-A04J	0_0	TCGA-AQ-A04J	US82800149_251976012065_S01_GE2_105_Dec08.txt	0.825	-0.072	-7.99763	1.08825	-0.8945	0.236	-1.636	0.161667
US82800149_251976012633_S01_GE2_105_Dec08.txt_lmean.out.logratio.gene.tcga_level3.data.txt	TCGA-AR-A0TP	0_0	TCGA-AR-A0TP	US82800149_251976012633_S01_GE2_105_Dec08.txt	-0.110889	0.363167	-8.47338	0.83925	-0.41925	-0.154	-1.956	0.626167
US82800149_251976012568_S01_GE2_105_Dec08.txt_lmean.out.logratio.gene.tcga_level3.data.txt	TCGA-AR-A0TR	0_0	TCGA-AR-A0TR	US82800149_251976012568_S01_GE2_105_Dec08.txt	1.0187	0.62775	-9.15525	0.321857	-1.01875	0.3215	-2.397	0.453167
US82800149_251976012833_S01_GE2_105_Dec08.txt_lmean.out.logratio.gene.tcga_level3.data.txt	TCGA-AR-A0TS	0_0	TCGA-AR-A0TS	US82800149_251976012833_S01_GE2_105_Dec08.txt	0.9821	0.0671667	-7.58212	1.61413	1.10825	0.803	-1.6425	0.283167
US82800149_251976012686_S01_GE2_105_Dec08.txt_lmean.out.logratio.gene.tcga_level3.data.txt	TCGA-AR-A0TU	0_0	TCGA-AR-A0TU	US82800149_251976012686_S01_GE2_105_Dec08.txt	0.0078	0.194167	-8.10487	0.442	-1.09875	-0.0535	-1.2435	0.330667
US82800149_251976012601_S01_GE2_105_Dec08.txt_lmean.out.logratio.gene.tcga_level3.data.txt	TCGA-AR-A0TX	0_0	TCGA-AR-A0TX	US82800149_251976012601_S01_GE2_105_Dec08.txt	1.2894	0.224833	-9.02538	0.5715	-0.6715	-0.176	-1.398	0.658333
US82800149_251976012373_S01_GE2_105_Dec08.txt_lmean.out.logratio.gene.tcga_level3.data.txt	TCGA-AR-A0U4	0_0	TCGA-AR-A0U4	US82800149_251976012373_S01_GE2_105_Dec08.txt	0.5582	0.270167	-7.53688	1.24125	-0.16075	0.675	-1.6605	0.504833
US82800149_251976012947_S01_GE2_105_Dec08.txt_lmean.out.logratio.gene.tcga_level3.data.txt	TCGA-AR-A1AP	0_0	TCGA-AR-A1AP	US82800149_251976012947_S01_GE2_105_Dec08.txt	1.8517	0.3355	-7.83063	0.86475	-1.20825	0.189	-2.032	0.128167
US82800149_251976013066_S01_GE2_105_Dec08.txt_lmean.out.logratio.gene.tcga_level3.data.txt	TCGA-AR-A1AW	0_0	TCGA-AR-A1AW	US82800149_251976013066_S01_GE2_105_Dec08.txt	1.0558	0.247333	-8.06012	0.700375	1.30325	0.3695	-1.1795	0.2045
US82800149_251976012118_S01_GE2_105_Dec08.txt_lmean.out.logratio.gene.tcga_level3.data.txt	TCGA-B6-A0I6	0_0	TCGA-B6-A0I6	US82800149_251976012118_S01_GE2_105_Dec08.txt	0.902667	0.0478333	-7.76675	0.4755	-1.72525	0.436	-1.217	0.3525
US82800149_251976012111_S01_GE2_105_Dec08.txt_lmean.out.logratio.gene.tcga_level3.data.txt	TCGA-B6-A0I9	0_0	TCGA-B6-A0I9	US82800149_251976012111_S01_GE2_105_Dec08.txt	1.19311	0.660333	-7.85187	-0.11175	-0.9615	0.3905	-1.639	0.675167
US82800149_251976012120_S01_GE2_105_Dec08.txt_lmean.out.logratio.gene.tcga_level3.data.txt	TCGA-B6-A0IE	0_0	TCGA-B6-A0IE	US82800149_251976012120_S01_GE2_105_Dec08.txt	0.9742	0.740167	-6.904	1.00863	-1.61267	1.048	-0.546	-0.240833
US82800149_251976012203_S01_GE2_105_Dec08.txt_lmean.out.logratio.gene.tcga_level3.data.txt	TCGA-B6-A0IK	0_0	TCGA-B6-A0IK	US82800149_251976012203_S01_GE2_105_Dec08.txt	1.5102	0.268167	-8.33388	0.367571	1.18775	0.3775	-2.1595	0.849833
US82800149_251976012303_S01_GE2_105_Dec08.txt_lmean.out.logratio.gene.tcga_level3.data.txt	TCGA-B6-A0IN	0_0	TCGA-B6-A0IN	US82800149_251976012303_S01_GE2_105_Dec08.txt	1.254	0.752	-7.78787	1.18362	1.1645	1.289	-0.774	0.813
US82800149_251976012591_S01_GE2_105_Dec08.txt_lmean.out.logratio.gene.tcga_level3.data.txt	TCGA-B6-A0RV	0_0	TCGA-B6-A0RV	US82800149_251976012591_S01_GE2_105_Dec08.txt	0.3566	-0.103	-8.5565	0.371875	-1.188	0.027	-1.493	0.416833
US82800149_251976012304_S01_GE2_105_Dec08.txt_lmean.out.logratio.gene.tcga_level3.data.txt	TCGA-B6-A0WT	0_0	TCGA-B6-A0WT	US82800149_251976012304_S01_GE2_105_Dec08.txt	2.3433	0.497167	-8.81	0.40125	0.45925	0.403	-2.328	0.00133333
US82800149_251976012379_S01_GE2_105_Dec08.txt_lmean.out.logratio.gene.tcga_level3.data.txt	TCGA-B6-A0WY	0_0	TCGA-B6-A0WY	US82800149_251976012379_S01_GE2_105_Dec08.txt	1.0021	-0.016	-8.1765	0.896375	-0.1065	0.2385	-1.8355	0.527
US82800149_251976012800_S01_GE2_105_Dec08.txt_lmean.out.logratio.gene.tcga_level3.data.txt	TCGA-B6-A0X0	0_0	TCGA-B6-A0X0	US82800149_251976012800_S01_GE2_105_Dec08.txt	-0.123	0.375333	-7.90212	-0.172857	-0.675	0.886	-1.0475	0.564167
US82800149_251976012683_S01_GE2_105_Dec08.txt_lmean.out.logratio.gene.tcga_level3.data.txt	TCGA-B6-A0X1	0_0	TCGA-B6-A0X1	US82800149_251976012683_S01_GE2_105_Dec08.txt	2.732	0.0385	-7.60425	1.81587	1.10725	0.258	-1.436	0.213333
US82800149_251976012507_S01_GE2_105_Dec08.txt_lmean.out.logratio.gene.tcga_level3.data.txt	TCGA-BH-A0B3	0_0	TCGA-BH-A0B3	US82800149_251976012507_S01_GE2_105_Dec08.txt	1.4084	0.0908333	-8.17088	2.24688	0.17925	0.3145	-1.9275	0.354667
US82800149_251976012818_S01_GE2_105_Dec08.txt_lmean.out.logratio.gene.tcga_level3.data.txt	TCGA-BH-A0B7	0_0	TCGA-BH-A0B7	US82800149_251976012818_S01_GE2_105_Dec08.txt	1.8434	-0.202833	-7.88138	0.80625	0.981	0.045	-1.455	0.0583333
US82800149_251976012200_S01_GE2_105_Dec08.txt_lmean.out.logratio.gene.tcga_level3.data.txt	TCGA-BH-A0BA	0_0	TCGA-BH-A0BA	US82800149_251976012200_S01_GE2_105_Dec08.txt	0.918333	-0.3652	-7.82975	0.4385	-1.902	0.6385	-1.933	-0.221333
US82800149_251976012872_S01_GE2_105_Dec08.txt_lmean.out.logratio.gene.tcga_level3.data.txt	TCGA-BH-A0BO	0_0	TCGA-BH-A0BO	US82800149_251976012872_S01_GE2_105_Dec08.txt	0.9587	-0.0895	-8.39462	0.27275	-0.7725	-0.073	-1.7365	-0.0633333
US82800149_251976012743_S01_GE2_105_Dec08.txt_lmean.out.logratio.gene.tcga_level3.data.txt	TCGA-BH-A0DL	0_0	TCGA-BH-A0DL	US82800149_251976012743_S01_GE2_105_Dec08.txt	0.6886	0.0363333	-5.82862	1.85688	-1.25175	0.309	-1.964	0.266667
US82800149_251976012090_S01_GE2_105_Dec08.txt_lmean.out.logratio.gene.tcga_level3.data.txt	TCGA-BH-A0EB	0_0	TCGA-BH-A0EB	US82800149_251976012090_S01_GE2_105_Dec08.txt	0.471	0.289833	-8.3795	1.7385	-0.805	0.481	-1.4675	0.389833
US82800149_251976012095_S01_GE2_105_Dec08.txt_lmean.out.logratio.gene.tcga_level3.data.txt	TCGA-BH-A0HO	0_0	TCGA-BH-A0HO	US82800149_251976012095_S01_GE2_105_Dec08.txt	0.3605	0.641667	-8.45925	1.10787	1.157	0.482	-1.563	0.737833
US82800149_251976012774_S01_GE2_105_Dec08.txt_lmean.out.logratio.gene.tcga_level3.data.txt	TCGA-BH-A0W7	0_0	TCGA-BH-A0W7	US82800149_251976012774_S01_GE2_105_Dec08.txt	0.3551	0.282167	-7.887	1.28988	0.17775	0.1285	-1.538	0.237
US82800149_251976012874_S01_GE2_105_Dec08.txt_lmean.out.logratio.gene.tcga_level3.data.txt	TCGA-BH-A18S	0_0	TCGA-BH-A18S	US82800149_251976012874_S01_GE2_105_Dec08.txt	4.4198	0.245833	-8.73938	1.58088	0.87	0.31	-1.2535	0.238167
US82800149_251976013074_S01_GE2_105_Dec08.txt_lmean.out.logratio.gene.tcga_level3.data.txt	TCGA-BH-A1EU	0_0	TCGA-BH-A1EU	US82800149_251976013074_S01_GE2_105_Dec08.txt	1.747	0.182167	-7.218	0.624125	0.43975	0.257	-1.1715	0.182667
US82800149_251976012789_S01_GE2_105_Dec08.txt_lmean.out.logratio.gene.tcga_level3.data.txt	TCGA-C8-A12L	0_0	TCGA-C8-A12L	US82800149_251976012789_S01_GE2_105_Dec08.txt	1.5371	0.460167	-7.58312	0.42925	3.59725	-0.2415	-1.267	0.528667
US82800149_251976012801_S01_GE2_105_Dec08.txt_lmean.out.logratio.gene.tcga_level3.data.txt	TCGA-C8-A12M	0_0	TCGA-C8-A12M	US82800149_251976012801_S01_GE2_105_Dec08.txt	-0.0761	0.2165	-8.43337	0.186375	-0.09475	0.308	-0.2955	0.0315
US82800149_251976012764_S01_GE2_105_Dec08.txt_lmean.out.logratio.gene.tcga_level3.data.txt	TCGA-C8-A12T	0_0	TCGA-C8-A12T	US82800149_251976012764_S01_GE2_105_Dec08.txt	1.9567	0.532	-7.92188	1.31763	-1.42925	-0.1385	-1.43	0.0341667
US82800149_251976012790_S01_GE2_105_Dec08.txt_lmean.out.logratio.gene.tcga_level3.data.txt	TCGA-C8-A12V	0_0	TCGA-C8-A12V	US82800149_251976012790_S01_GE2_105_Dec08.txt	0.5444	0.075	-8.01688	2.82275	-1.486	0.566	-1.404	0.363167
US82800149_251976012814_S01_GE2_105_Dec08.txt_lmean.out.logratio.gene.tcga_level3.data.txt	TCGA-C8-A12X	0_0	TCGA-C8-A12X	US82800149_251976012814_S01_GE2_105_Dec08.txt	-0.540778	0.6475	-8.20613	0.324875	2.9225	0.128	-1.4955	0.808167
US82800149_251976012825_S01_GE2_105_Dec08.txt_lmean.out.logratio.gene.tcga_level3.data.txt	TCGA-C8-A12Z	0_0	TCGA-C8-A12Z	US82800149_251976012825_S01_GE2_105_Dec08.txt	1.77	0.5005	-7.83287	0.651375	-0.033	1.113	-1.812	0.349
US82800149_251976013077_S01_GE2_105_Dec08.txt_lmean.out.logratio.gene.tcga_level3.data.txt	TCGA-C8-A1HF	0_0	TCGA-C8-A1HF	US82800149_251976013077_S01_GE2_105_Dec08.txt	2.0008	0.2505	-7.561	0.505875	0.2115	1.058	-1.0075	0.357667
US82800149_251976013070_S01_GE2_105_Dec08.txt_lmean.out.logratio.gene.tcga_level3.data.txt	TCGA-C8-A1HG	0_0	TCGA-C8-A1HG	US82800149_251976013070_S01_GE2_105_Dec08.txt	0.7519	0.689667	-7.25087	1.74125	1.36175	1.1645	-1.078	0.678667
US82800149_251976012837_S01_GE2_105_Dec08.txt_lmean.out.logratio.gene.tcga_level3.data.txt	TCGA-D8-A13Z	0_0	TCGA-D8-A13Z	US82800149_251976012837_S01_GE2_105_Dec08.txt	1.6883	0.481833	-8.23237	1.62538	2.06725	0.127	-2.331	0.425667
US82800149_251976012792_S01_GE2_105_Dec08.txt_lmean.out.logratio.gene.tcga_level3.data.txt	TCGA-D8-A143	0_0	TCGA-D8-A143	US82800149_251976012792_S01_GE2_105_Dec08.txt	0.3877	0.200833	-7.56513	1.73037	1.47225	0.6565	-1.5045	0.547333
US82800149_251976012731_S01_GE2_107_Sep09.txt_lmean.out.logratio.gene.tcga_level3.data.txt	TCGA-E2-A10B	0_0	TCGA-E2-A10B	US82800149_251976012731_S01_GE2_107_Sep09.txt	0.2936	0.151667	-8.14162	0.434625	-0.112	0.09	-1.6785	0.0308333
US82800149_251976013087_S01_GE2_105_Dec08.txt_lmean.out.logratio.gene.tcga_level3.data.txt	TCGA-E2-A14N	0_0	TCGA-E2-A14N	US82800149_251976013087_S01_GE2_105_Dec08.txt	-0.125	0.415167	-8.06837	3.00738	-1.47475	0.9865	-1.6315	0.415333
US82800149_251976012767_S01_GE2_105_Dec08.txt_lmean.out.logratio.gene.tcga_level3.data.txt	TCGA-E2-A14T	0_0	TCGA-E2-A14T	US82800149_251976012767_S01_GE2_105_Dec08.txt	1.08	0.1995	-6.98	1.27963	2.94	0.334	-1.151	0.423667
US82800149_251976012868_S01_GE2_105_Dec08.txt_lmean.out.logratio.gene.tcga_level3.data.txt	TCGA-E2-A155	0_0	TCGA-E2-A155	US82800149_251976012868_S01_GE2_105_Dec08.txt	0.0149	-0.0358333	-9.42075	0.354875	-0.3155	0.1225	-1.1905	0.2595
US82800149_251976012794_S01_GE2_105_Dec08.txt_lmean.out.logratio.gene.tcga_level3.data.txt	TCGA-E2-A15S	0_0	TCGA-E2-A15S	US82800149_251976012794_S01_GE2_105_Dec08.txt	0.4147	0.445667	-7.758	1.43338	0.72275	-0.042	-1.395	0.0508333
US82800149_251976012963_S01_GE2_105_Dec08.txt_lmean.out.logratio.gene.tcga_level3.data.txt	TCGA-E2-A1B0	0_0	TCGA-E2-A1B0	US82800149_251976012963_S01_GE2_105_Dec08.txt	1.9818	0.0881667	-8.371	0.403625	1.141	0.3425	-1.485	-0.0586667
US82800149_251976012101_S01_GE2_105_Dec08.txt_lmean.out.logratio.gene.tcga_level3.data.txt	TCGA-A2-A0EO	0_1	TCGA-A2-A0EO	US82800149_251976012101_S01_GE2_105_Dec08.txt	1.1306	0.298833	-8.09325	1.20412	-0.79425	0.298	-1.936	0.4795
US82800149_251976012088_S01_GE2_105_Dec08.txt_lmean.out.logratio.gene.tcga_level3.data.txt	TCGA-A2-A0EX	0_1	TCGA-A2-A0EX	US82800149_251976012088_S01_GE2_105_Dec08.txt	0.0646	0.388833	-7.97675	0.861375	-1.3835	0.525	-1.4045	0.0548
US82800149_251976011827_S01_GE2_105_Dec08.txt_lmean.out.logratio.gene.tcga_level3.data.txt	TCGA-AN-A0AJ	0_1	TCGA-AN-A0AJ	US82800149_251976011827_S01_GE2_105_Dec08.txt	0.3652	0.386667	-8.05138	0.1335	-1.43875	0.2035	-1.68	0.417
US82800149_251976011880_S01_GE2_105_Dec08.txt_lmean.out.logratio.gene.tcga_level3.data.txt	TCGA-AN-A0AL	0_1	TCGA-AN-A0AL	US82800149_251976011880_S01_GE2_105_Dec08.txt	1.1211	0.121	-7.72425	0.779	0.29775	0.223	-0.9565	0.379167
US82800149_251976011823_S01_GE2_105_Dec08.txt_lmean.out.logratio.gene.tcga_level3.data.txt	TCGA-AN-A0AR	0_1	TCGA-AN-A0AR	US82800149_251976011823_S01_GE2_105_Dec08.txt	2.9794	0.497167	-7.676	0.153625	1.36625	0.2645	-0.404	0.658333
US82800149_251976012385_S01_GE2_105_Dec08.txt_lmean.out.logratio.gene.tcga_level3.data.txt	TCGA-AO-A0J6	0_1	TCGA-AO-A0J6	US82800149_251976012385_S01_GE2_105_Dec08.txt	1.3225	-0.0253333	-8.30125	0.734125	-0.657	0.3735	-2.1425	0.335
US82800149_251976012499_S01_GE2_105_Dec08.txt_lmean.out.logratio.gene.tcga_level3.data.txt	TCGA-AO-A0JC	0_1	TCGA-AO-A0JC	US82800149_251976012499_S01_GE2_105_Dec08.txt	1.6056	-0.256833	-8.07837	1.21425	-1.7195	0.3635	-1.599	0.164167
US82800149_251976012624_S01_GE2_105_Dec08.txt_lmean.out.logratio.gene.tcga_level3.data.txt	TCGA-B6-A0RS	0_1	TCGA-B6-A0RS	US82800149_251976012624_S01_GE2_105_Dec08.txt	0.8582	2.335	-8.58887	0.524	-0.8175	-0.0805	-1.1065	0.608667
US82800149_251976012589_S01_GE2_105_Dec08.txt_lmean.out.logratio.gene.tcga_level3.data.txt	TCGA-BH-A0BC	0_1	TCGA-BH-A0BC	US82800149_251976012589_S01_GE2_105_Dec08.txt	0.5421	0.657333	-8.512	0.88625	0.1945	0.5815	-1.5535	0.246
US82800149_251976013056_S01_GE2_105_Dec08.txt_lmean.out.logratio.gene.tcga_level3.data.txt	TCGA-BH-A0BF	0_1	TCGA-BH-A0BF	US82800149_251976013056_S01_GE2_105_Dec08.txt	2.93356	2.4508	-8.65788	0.327125	-2.04375	0.672	-1.1445	0.0153333
US82800149_251976012378_S01_GE2_105_Dec08.txt_lmean.out.logratio.gene.tcga_level3.data.txt	TCGA-BH-A0W3	0_1	TCGA-BH-A0W3	US82800149_251976012378_S01_GE2_105_Dec08.txt	0.1346	0.00133333	-8.667	1.9425	-0.7315	0.286	-2.111	0.2125
US82800149_251976012592_S01_GE2_105_Dec08.txt_lmean.out.logratio.gene.tcga_level3.data.txt	TCGA-A1-A0SP	1_0	TCGA-A1-A0SP	US82800149_251976012592_S01_GE2_105_Dec08.txt	0.3301	-0.212333	-8.29262	0.98825	1.8815	0.2195	-1.573	0.385167
US82800149_251976012782_S01_GE2_105_Dec08.txt_lmean.out.logratio.gene.tcga_level3.data.txt	TCGA-A2-A04W	1_0	TCGA-A2-A04W	US82800149_251976012782_S01_GE2_105_Dec08.txt	1.1237	0.552	-7.63938	0.464375	0.66475	0.465	-1.6065	0.228
US82800149_251976012376_S01_GE2_105_Dec08.txt_lmean.out.logratio.gene.tcga_level3.data.txt	TCGA-A2-A0YD	1_0	TCGA-A2-A0YD	US82800149_251976012376_S01_GE2_105_Dec08.txt	1.2999	0.650667	-7.83188	1.3035	-1.28075	0.0355	-1.958	0.267833
US82800149_251976012719_S01_GE2_107_Sep09.txt_lmean.out.logratio.gene.tcga_level3.data.txt	TCGA-A2-A0YI	1_0	TCGA-A2-A0YI	US82800149_251976012719_S01_GE2_107_Sep09.txt	0.3131	0.142667	-8.80712	1.03125	-0.208	0.2475	-1.3195	0.389167
US82800149_251976011813_S01_GE2_105_Dec08.txt_lmean.out.logratio.gene.tcga_level3.data.txt	TCGA-A8-A09W	1_0	TCGA-A8-A09W	US82800149_251976011813_S01_GE2_105_Dec08.txt	-0.2885	0.464	-7.17363	0.32775	-0.6585	0.235	-0.815	0.4575
US82800149_251976012113_S01_GE2_105_Dec08.txt_lmean.out.logratio.gene.tcga_level3.data.txt	TCGA-AN-A0FF	1_0	TCGA-AN-A0FF	US82800149_251976012113_S01_GE2_105_Dec08.txt	0.7065	-0.208	-7.96312	1.09375	0.00625	0.2105	-1.5915	0.505667
US82800149_251976012115_S01_GE2_105_Dec08.txt_lmean.out.logratio.gene.tcga_level3.data.txt	TCGA-AN-A0FN	1_0	TCGA-AN-A0FN	US82800149_251976012115_S01_GE2_105_Dec08.txt	2.0088	0.0696667	-7.87613	0.82375	-0.804	0.2145	-1.4235	-0.0638333
US82800149_251976011814_S01_GE2_105_Dec08.txt_lmean.out.logratio.gene.tcga_level3.data.txt	TCGA-AO-A03O	1_0	TCGA-AO-A03O	US82800149_251976011814_S01_GE2_105_Dec08.txt	0.4659	0.692333	-8.3285	0.50475	-0.52825	0.1075	-1.8905	0.926833
US82800149_251976012584_S01_GE2_105_Dec08.txt_lmean.out.logratio.gene.tcga_level3.data.txt	TCGA-AO-A0JG	1_0	TCGA-AO-A0JG	US82800149_251976012584_S01_GE2_105_Dec08.txt	0.8751	0.0855	-8.69887	0.623	0.08125	0.161	-1.646	0.28
US82800149_251976012834_S01_GE2_105_Dec08.txt_lmean.out.logratio.gene.tcga_level3.data.txt	TCGA-AO-A12D	1_0	TCGA-AO-A12D	US82800149_251976012834_S01_GE2_105_Dec08.txt	0.7948	0.364667	-7.77688	0.129125	-0.26725	0.097	-1.1995	0.4185
US82800149_251976012300_S01_GE2_105_Dec08.txt_lmean.out.logratio.gene.tcga_level3.data.txt	TCGA-AR-A0TT	1_0	TCGA-AR-A0TT	US82800149_251976012300_S01_GE2_105_Dec08.txt	0.2617	0.0235	-8.01662	0.5635	-1.0905	0.319	-1.664	0.287333
US82800149_251976012597_S01_GE2_105_Dec08.txt_lmean.out.logratio.gene.tcga_level3.data.txt	TCGA-AR-A0TV	1_0	TCGA-AR-A0TV	US82800149_251976012597_S01_GE2_105_Dec08.txt	-0.2568	0.204	-8.69088	0.799875	-0.96075	-0.2655	-2.035	0.223833
US82800149_251976012618_S01_GE2_105_Dec08.txt_lmean.out.logratio.gene.tcga_level3.data.txt	TCGA-AR-A0TW	1_0	TCGA-AR-A0TW	US82800149_251976012618_S01_GE2_105_Dec08.txt	0.4966	0.4325	-8.11913	0.324	1.38175	0.7695	-1.774	0.103833
US82800149_251976013047_S01_GE2_105_Dec08.txt_lmean.out.logratio.gene.tcga_level3.data.txt	TCGA-AR-A1AJ	1_0	TCGA-AR-A1AJ	US82800149_251976013047_S01_GE2_105_Dec08.txt	1.3407	0.143167	-7.64025	2.5605	-1.08175	0.0925	-0.7575	0.315167
US82800149_251976012121_S01_GE2_105_Dec08.txt_lmean.out.logratio.gene.tcga_level3.data.txt	TCGA-B6-A0IG	1_0	TCGA-B6-A0IG	US82800149_251976012121_S01_GE2_105_Dec08.txt	1.5608	0.303167	-8.06312	0.306625	-0.88425	0.4	-1.547	-0.029
US82800149_251976012302_S01_GE2_105_Dec08.txt_lmean.out.logratio.gene.tcga_level3.data.txt	TCGA-B6-A0IO	1_0	TCGA-B6-A0IO	US82800149_251976012302_S01_GE2_105_Dec08.txt	0.463	0.4028	-8.10037	0.262714	4.134	0.415	-1.635	-0.158667
US82800149_251976012402_S01_GE2_105_Dec08.txt_lmean.out.logratio.gene.tcga_level3.data.txt	TCGA-B6-A0IQ	1_0	TCGA-B6-A0IQ	US82800149_251976012402_S01_GE2_105_Dec08.txt	0.5546	0.231167	-7.47387	0.35675	-0.857	0.7545	-1.3155	0.409833
US82800149_251976012787_S01_GE2_105_Dec08.txt_lmean.out.logratio.gene.tcga_level3.data.txt	TCGA-B6-A0RH	1_0	TCGA-B6-A0RH	US82800149_251976012787_S01_GE2_105_Dec08.txt	0.9596	0.722167	-6.82437	0.253125	-0.7125	0.5235	-1.26	0.449333
US82800149_251976012953_S01_GE2_105_Dec08.txt_lmean.out.logratio.gene.tcga_level3.data.txt	TCGA-BH-A0AU	1_0	TCGA-BH-A0AU	US82800149_251976012953_S01_GE2_105_Dec08.txt	1.372	0.356333	-7.96675	1.18525	0.4885	0.119	-1.749	0.106833
US82800149_251976012795_S01_GE2_105_Dec08.txt_lmean.out.logratio.gene.tcga_level3.data.txt	TCGA-BH-A0AV	1_0	TCGA-BH-A0AV	US82800149_251976012795_S01_GE2_105_Dec08.txt	2.5873	0.472	-8.08788	0.78175	-1.5705	0.66	-1.47	0.121833
US82800149_251976012783_S01_GE2_105_Dec08.txt_lmean.out.logratio.gene.tcga_level3.data.txt	TCGA-BH-A0BQ	1_0	TCGA-BH-A0BQ	US82800149_251976012783_S01_GE2_105_Dec08.txt	1.5968	0.265333	-6.40212	0.872625	-1.42275	0.0925	-1.698	0.397833
US82800149_251976012941_S01_GE2_105_Dec08.txt_lmean.out.logratio.gene.tcga_level3.data.txt	TCGA-BH-A0BZ	1_0	TCGA-BH-A0BZ	US82800149_251976012941_S01_GE2_105_Dec08.txt	0.4218	0.131333	-9.13775	0.28775	-0.261	0.4035	-0.7015	0.194
US82800149_251976012485_S01_GE2_105_Dec08.txt_lmean.out.logratio.gene.tcga_level3.data.txt	TCGA-BH-A0C0	1_0	TCGA-BH-A0C0	US82800149_251976012485_S01_GE2_105_Dec08.txt	-0.291	0.004	-8.62763	0.930125	-0.81925	0.7465	-1.794	0.0988333
US82800149_251976012949_S01_GE2_105_Dec08.txt_lmean.out.logratio.gene.tcga_level3.data.txt	TCGA-BH-A0C3	1_0	TCGA-BH-A0C3	US82800149_251976012949_S01_GE2_105_Dec08.txt	2.0117	0.185667	-8.24462	-0.03575	0.47325	-0.293	-1.5385	0.0721667
US82800149_251976011824_S01_GE2_105_Dec08.txt_lmean.out.logratio.gene.tcga_level3.data.txt	TCGA-BH-A0DZ	1_0	TCGA-BH-A0DZ	US82800149_251976011824_S01_GE2_105_Dec08.txt	1.4694	-0.135333	-7.52663	0.92125	-0.76275	0.123	-1.092	0.370167
US82800149_251976012927_S01_GE2_105_Dec08.txt_lmean.out.logratio.gene.tcga_level3.data.txt	TCGA-BH-A18H	1_0	TCGA-BH-A18H	US82800149_251976012927_S01_GE2_105_Dec08.txt	0.2948	0.223667	-8.442	0.286	-1.277	0.741	-0.2515	-0.269167
US82800149_251976012873_S01_GE2_105_Dec08.txt_lmean.out.logratio.gene.tcga_level3.data.txt	TCGA-BH-A18J	1_0	TCGA-BH-A18J	US82800149_251976012873_S01_GE2_105_Dec08.txt	0.4542	0.2374	-5.44425	-0.0275	-0.246	0.0335	-1.4825	0.140167
US82800149_251976012866_S01_GE2_105_Dec08.txt_lmean.out.logratio.gene.tcga_level3.data.txt	TCGA-BH-A18R	1_0	TCGA-BH-A18R	US82800149_251976012866_S01_GE2_105_Dec08.txt	0.9108	0.489	-8.40638	0.958875	-0.9195	0.477	-1.165	0.517833
US82800149_251976012882_S01_GE2_105_Dec08.txt_lmean.out.logratio.gene.tcga_level3.data.txt	TCGA-BH-A18T	1_0	TCGA-BH-A18T	US82800149_251976012882_S01_GE2_105_Dec08.txt	2.3907	0.329	-8.29387	1.04438	-1.421	0.365	-1.4555	0.2928
US82800149_251976013092_S01_GE2_105_Dec08.txt_lmean.out.logratio.gene.tcga_level3.data.txt	TCGA-BH-A1EV	1_0	TCGA-BH-A1EV	US82800149_251976013092_S01_GE2_105_Dec08.txt	-0.0928	0.33	-8.64025	0.6965	0.6675	0.296	-1.686	0.3975
US82800149_251976012804_S01_GE2_105_Dec08.txt_lmean.out.logratio.gene.tcga_level3.data.txt	TCGA-D8-A145	1_0	TCGA-D8-A145	US82800149_251976012804_S01_GE2_105_Dec08.txt	1.1433	-0.029	-8.55775	1.14375	1.58175	-0.187	-1.7	0.561833
US82800149_251976012727_S01_GE2_107_Sep09.txt_lmean.out.logratio.gene.tcga_level3.data.txt	TCGA-E2-A106	1_0	TCGA-E2-A106	US82800149_251976012727_S01_GE2_107_Sep09.txt	-0.1068	0.345167	-9.06713	0.16825	-0.65975	0.208	-1.631	0.197167
US82800149_251976012779_S01_GE2_105_Dec08.txt_lmean.out.logratio.gene.tcga_level3.data.txt	TCGA-E2-A14X	1_0	TCGA-E2-A14X	US82800149_251976012779_S01_GE2_105_Dec08.txt	0.1878	0.1895	-8.24312	0.439875	1.03525	1.1845	-1.9615	0.268
US82800149_251976012817_S01_GE2_105_Dec08.txt_lmean.out.logratio.gene.tcga_level3.data.txt	TCGA-E2-A159	1_0	TCGA-E2-A159	US82800149_251976012817_S01_GE2_105_Dec08.txt	0.9751	1.4565	-8.117	1.22513	3.20175	0.6145	-1.9535	-0.151667
US82800149_251976013082_S01_GE2_105_Dec08.txt_lmean.out.logratio.gene.tcga_level3.data.txt	TCGA-E2-A1B6	1_0	TCGA-E2-A1B6	US82800149_251976013082_S01_GE2_105_Dec08.txt	-0.4296	-0.2014	-7.892	1.61586	-2.186	0.771	-1.107	0.142
US82800149_251976012085_S01_GE2_105_Dec08.txt_lmean.out.logratio.gene.tcga_level3.data.txt	TCGA-A2-A0EM	1_1	TCGA-A2-A0EM	US82800149_251976012085_S01_GE2_105_Dec08.txt	0.601444	0.317333	-8.00625	1.91214	-0.85	0.204	-1.303	0.353167
US82800149_251976012821_S01_GE2_105_Dec08.txt_lmean.out.logratio.gene.tcga_level3.data.txt	TCGA-A2-A0ES	1_1	TCGA-A2-A0ES	US82800149_251976012821_S01_GE2_105_Dec08.txt	1.983	0.3325	-6.787	-0.220143	-3.0325	0.0275	-1.759	0.375667
US82800149_251976012103_S01_GE2_105_Dec08.txt_lmean.out.logratio.gene.tcga_level3.data.txt	TCGA-A2-A0EV	1_1	TCGA-A2-A0EV	US82800149_251976012103_S01_GE2_105_Dec08.txt	1.40433	0.493667	-8.28712	0.92625	-1.83	0.3825	-1.7125	0.196167
US82800149_251976012622_S01_GE2_105_Dec08.txt_lmean.out.logratio.gene.tcga_level3.data.txt	TCGA-A2-A0T6	1_1	TCGA-A2-A0T6	US82800149_251976012622_S01_GE2_105_Dec08.txt	1.1153	0.259333	-8.49938	1.902	-1.46375	0.0555	-1.5835	0.376167
US82800149_251976012505_S01_GE2_105_Dec08.txt_lmean.out.logratio.gene.tcga_level3.data.txt	TCGA-AO-A0JD	1_1	TCGA-AO-A0JD	US82800149_251976012505_S01_GE2_105_Dec08.txt	0.5809	0.649333	-7.57287	0.684286	-1.3545	1.0275	-1.802	0.2984
US82800149_251976012630_S01_GE2_105_Dec08.txt_lmean.out.logratio.gene.tcga_level3.data.txt	TCGA-B6-A0RT	1_1	TCGA-B6-A0RT	US82800149_251976012630_S01_GE2_105_Dec08.txt	1.4009	0.3335	-8.28175	0.60775	2.353	-0.167	-1.996	0.104667
US82800149_251976013068_S01_GE2_105_Dec08.txt_lmean.out.logratio.gene.tcga_level3.data.txt	TCGA-BH-A0BT	1_1	TCGA-BH-A0BT	US82800149_251976013068_S01_GE2_105_Dec08.txt	0.3921	0.354333	-7.98287	0.472375	0.0895	0.5645	-0.9725	0.7795
US82800149_251976012594_S01_GE2_105_Dec08.txt_lmean.out.logratio.gene.tcga_level3.data.txt	TCGA-BH-A0DQ	1_1	TCGA-BH-A0DQ	US82800149_251976012594_S01_GE2_105_Dec08.txt	1.6513	0.5695	-9.13375	0.497	-0.91375	-0.2545	-1.899	0.311833
US82800149_251976012709_S01_GE2_107_Sep09.txt_lmean.out.logratio.gene.tcga_level3.data.txt	TCGA-E2-A108	1_1	TCGA-E2-A108	US82800149_251976012709_S01_GE2_107_Sep09.txt	0.5547	0.132667	-7.5435	0.89175	-1.43625	-0.139	-1.576	0.4905
US82800149_251976013062_S01_GE2_105_Dec08.txt_lmean.out.logratio.gene.tcga_level3.data.txt	TCGA-E2-A1B5	1_1	TCGA-E2-A1B5	US82800149_251976013062_S01_GE2_105_Dec08.txt	0.691	0.3815	-7.48588	0.56925	1.0245	0.635	-0.7435	0.168667
US82800149_251976012066_S01_GE2_105_Dec08.txt_lmean.out.logratio.gene.tcga_level3.data.txt	TCGA-A2-A04P	2_0	TCGA-A2-A04P	US82800149_251976012066_S01_GE2_105_Dec08.txt	0.2106	0.623667	-8.12262	0.38875	-0.3855	0.9545	-0.42	0.140667
US82800149_251976012681_S01_GE2_105_Dec08.txt_lmean.out.logratio.gene.tcga_level3.data.txt	TCGA-A2-A04R	2_0	TCGA-A2-A04R	US82800149_251976012681_S01_GE2_105_Dec08.txt	1.0194	0.00233333	-7.9345	0.455	-0.564	0.4355	-1.7965	0.396667
US82800149_251976012593_S01_GE2_105_Dec08.txt_lmean.out.logratio.gene.tcga_level3.data.txt	TCGA-A2-A0T1	2_0	TCGA-A2-A0T1	US82800149_251976012593_S01_GE2_105_Dec08.txt	1.4309	-0.0365	-8.28825	0.476125	-0.97725	0.761	-1.464	0.530833
US82800149_251976012855_S01_GE2_105_Dec08.txt_lmean.out.logratio.gene.tcga_level3.data.txt	TCGA-A2-A0T2	2_0	TCGA-A2-A0T2	US82800149_251976012855_S01_GE2_105_Dec08.txt	0.0643333	0.585	-7.78662	2.27387	0.99325	-0.0095	-2.1765	0.361333
US82800149_251976012091_S01_GE2_105_Dec08.txt_lmean.out.logratio.gene.tcga_level3.data.txt	TCGA-AN-A0FL	2_0	TCGA-AN-A0FL	US82800149_251976012091_S01_GE2_105_Dec08.txt	-0.132	0.177667	-8.18025	0.80775	-1.82275	0.42	-1.05	0.893
US82800149_251976012383_S01_GE2_105_Dec08.txt_lmean.out.logratio.gene.tcga_level3.data.txt	TCGA-AO-A0J4	2_0	TCGA-AO-A0J4	US82800149_251976012383_S01_GE2_105_Dec08.txt	1.4108	0.0171667	-7.32587	1.73463	-0.67975	0.7035	-2.0365	0.266667
US82800149_251976012483_S01_GE2_105_Dec08.txt_lmean.out.logratio.gene.tcga_level3.data.txt	TCGA-AO-A0JM	2_0	TCGA-AO-A0JM	US82800149_251976012483_S01_GE2_105_Dec08.txt	1.9525	0.154667	-8.562	0.791375	0.21275	0.336	-1.9825	0.4495
US82800149_251976012313_S01_GE2_105_Dec08.txt_lmean.out.logratio.gene.tcga_level3.data.txt	TCGA-AR-A0U3	2_0	TCGA-AR-A0U3	US82800149_251976012313_S01_GE2_105_Dec08.txt	0.4295	0.2835	-8.40638	0.23475	1.634	0.509	-2.582	0.374167
US82800149_251976012807_S01_GE2_105_Dec08.txt_lmean.out.logratio.gene.tcga_level3.data.txt	TCGA-BH-A0B0	2_0	TCGA-BH-A0B0	US82800149_251976012807_S01_GE2_105_Dec08.txt	2.0912	0.4432	-8.5695	0.742875	-0.7055	0.143	-1.1205	-0.2615
US82800149_251976012778_S01_GE2_105_Dec08.txt_lmean.out.logratio.gene.tcga_level3.data.txt	TCGA-D8-A142	2_0	TCGA-D8-A142	US82800149_251976012778_S01_GE2_105_Dec08.txt	1.5351	0.126667	-8.39462	0.7815	-1.28625	0.456	-1.9805	0.376167
US82800149_251976012827_S01_GE2_105_Dec08.txt_lmean.out.logratio.gene.tcga_level3.data.txt	TCGA-D8-A147	2_0	TCGA-D8-A147	US82800149_251976012827_S01_GE2_105_Dec08.txt	0.9718	0.2605	-7.44963	3.52425	0.7715	0.244	-1.443	0.318
US82800149_251976012950_S01_GE2_105_Dec08.txt_lmean.out.logratio.gene.tcga_level3.data.txt	TCGA-E2-A15K	2_0	TCGA-E2-A15K	US82800149_251976012950_S01_GE2_105_Dec08.txt	2.366	0.498833	-8.53025	1.25225	-0.906	0.202	-1.6735	0.938667
US82800149_251976012955_S01_GE2_105_Dec08.txt_lmean.out.logratio.gene.tcga_level3.data.txt	TCGA-E2-A1AZ	2_0	TCGA-E2-A1AZ	US82800149_251976012955_S01_GE2_105_Dec08.txt	1.3677	0.7448	-8.2315	0.935	1.422	0.3525	-2.2475	0.184667
US82800149_251976012081_S01_GE2_105_Dec08.txt_lmean.out.logratio.gene.tcga_level3.data.txt	TCGA-A2-A0D1	2_1	TCGA-A2-A0D1	US82800149_251976012081_S01_GE2_105_Dec08.txt	1.4004	6.67967	-7.45212	6.53038	5.10975	1.4795	2.27	2.85283
US82800149_251976012388_S01_GE2_105_Dec08.txt_lmean.out.logratio.gene.tcga_level3.data.txt	TCGA-AO-A0J9	2_1	TCGA-AO-A0J9	US82800149_251976012388_S01_GE2_105_Dec08.txt	0.101556	1.02217	-6.5025	0.1505	-0.0785	1.4435	-0.463	-0.303333
US82800149_251976012480_S01_GE2_105_Dec08.txt_lmean.out.logratio.gene.tcga_level3.data.txt	TCGA-BH-A0E1	2_1	TCGA-BH-A0E1	US82800149_251976012480_S01_GE2_105_Dec08.txt	0.998222	0.797833	-7.24425	0.99475	0.3015	0.273	-1.9195	0.8885
