# Supplementary material for: Mitochondrial-nuclear epistasis underlying phenotypic variation in breast cancer pathology
Source: Sci Rep. 2022 Jan 26;12:1393. doi: 10.1038/s41598-022-05148-4 (PMC8791930; doi:10.1038/s41598-022-05148-4)
Supplement: Supplementary file 12 — Supplementary Data 9. [file 41598_2022_5148_MOESM12_ESM.xlsx]

## Sheet: Supplementary_Data_8_TCGA_FoldC
Gene Symbol	RNA-seq Fold-Change(2_1 vs. 0_0)	Agilent Fold-Change(2_1 vs. 0_0)	RNA-seq Fold-Change(2_1 vs. 0_1)	Agilent Fold-Change(2_1 vs. 0_1)	RNA-seq Fold-Change(2_1 vs. 1_0)	Agilent Fold-Change(2_1 vs. 1_0)	RNA-seq Fold-Change(2_1 vs. 1_1)	Agilent Fold-Change(2_1 vs. 1_1)	RNA-seq Fold-Change(2_1 vs. 2_0)	Agilent Fold-Change(2_1 vs. 2_0)
CRNN	2.11131	6.04354	2.06643	4.62694	2.11272	5.87958	2.10717	5.4674	2.08604	5.79434
PIPOX	1.96963	2.73785	2.06166	2.67678	1.96648	2.69901	2.07864	2.82294	2.01821	3.14428
OTOP3	1.53196	1.77273	1.57756	1.76713	1.56013	1.85705	1.57165	1.74174	1.5831	1.69794
ELAVL4	1.75461	3.15249	1.78707	3.39213	1.78001	3.57573	1.76562	3.32712	1.65267	2.73396
PROKR1	1.89453	1.64101	1.92324	1.65641	1.96572	1.67117	1.98785	1.77982	1.99597	1.56014
CRYBA2	2.05198	2.99965	2.1681	5.57921	2.0576	3.80655	2.1577	5.73168	2.14376	3.87449
IGFBP1	2.10465	1.89614	2.03154	2.21185	2.06796	1.9259	1.90483	1.85542	2.17003	2.10058
GRIA3	2.03989	-1.14027	1.92415	-1.27779	1.93058	1.02534	1.87855	-1.15197	2.04368	-1.23008
