# Supplementary material for: Mitochondrial-nuclear epistasis underlying phenotypic variation in breast cancer pathology
Source: Sci Rep. 2022 Jan 26;12:1393. doi: 10.1038/s41598-022-05148-4 (PMC8791930; doi:10.1038/s41598-022-05148-4)
Supplement: Supplementary file 13 — Supplementary Data 10. [file 41598_2022_5148_MOESM13_ESM.xlsx]

## Sheet: TCGA-clinical-overall-survival-
id	submitter_id	Diagnosis_Age_Yrs	vital_status	time	censored	er_status_by_ihc	survivalEstimate	gene_WSCD2	genotype	TCGA_mean_SizeArea_Phenotype	Expression_Class
ce887e90-0660-4f44-a3a4-b3b894cb7eda	TCGA-C8-A275	56	alive	0.00273785	TRUE	NA	1	6.1783	0_0	5.57156	Low-Expresion
ee554215-bea2-4268-aaf9-784e68cdb969	TCGA-BH-A1F8	89	dead	0.00273785	FALSE	Positive	1	19.0972	0_1	4.1932	High-Expression
a855c228-a263-44df-87a0-cbc32187e3f5	TCGA-C8-A1HJ	53	alive	0.0136893	TRUE	Negative	0.996403	0.3501	0_0	4.98457	Low-Expresion
ebc460c2-df88-4dc0-a2c0-aca8072b75ad	TCGA-AN-A0AR	55	alive	0.0273785	TRUE	Negative	0.996403	1.4426	0_1	4.04939	Low-Expresion
05506f4c-e701-4a9d-ae06-97f066aade43	TCGA-AN-A0AT	62	alive	0.0273785	TRUE	Negative	0.996403	1.1531	0_0	4.27607	Low-Expresion
452672e8-b6d9-45b5-bb02-e88e03e2dd66	TCGA-A8-A09W	70	alive	0.0821355	TRUE	Positive	0.996403	7.548	1_0	4.14458	High-Expression
8332806e-f547-4aae-89af-6d5bec831fd2	TCGA-BH-A0HO	48	alive	0.208077	TRUE	Positive	0.996403	5.6561	0_0	4.89794	Low-Expresion
d1fd8ed2-be13-4272-b31e-df86911db3b1	TCGA-AR-A24P	47	alive	0.229979	TRUE	Positive	0.996403	6.9434	1_0	4.20185	High-Expression
23c21dea-3713-408f-ba56-f7c586e9f206	TCGA-E9-A1R5	63	alive	0.251882	TRUE	NA	0.996403	5.2481	0_1	5.35897	Low-Expresion
a851ca14-7bbf-455b-a054-ec03979a4247	TCGA-BH-A0DQ	42	alive	0.268309	TRUE	Positive	0.996403	10.2166	1_1	4.01406	High-Expression
d1703dbd-5c93-4cf2-a4d1-0d90640882bd	TCGA-AR-A0TR	68	dead	0.438056	FALSE	Positive	0.996403	2.7465	0_0	4.27763	Low-Expresion
d5cab7f5-e4f1-40ee-a0c8-4c8004c1c9a0	TCGA-AN-A0FF	32	alive	0.47091	TRUE	Positive	0.992699	1.4723	1_0	4.6968	Low-Expresion
f45210d3-9e66-4f5e-bef1-5ee5547cc893	TCGA-EW-A1PC	66	alive	0.511978	TRUE	Positive	0.992699	2.587	1_0	5.37606	Low-Expresion
c694615c-b1c6-499c-8058-995633ebf948	TCGA-E9-A1RF	68	alive	0.54757	TRUE	NA	0.992699	1.7066	1_0	4.93052	Low-Expresion
fb3607eb-858e-4ecd-8477-95140658c6d2	TCGA-E9-A249	45	alive	0.594114	TRUE	NA	0.992699	2.901	1_1	5.37202	Low-Expresion
c2a742fe-3e8b-4210-85a6-7191a1123609	TCGA-AN-A0FN	61	alive	0.596851	TRUE	Positive	0.992699	6.0687	1_0	4.46693	Low-Expresion
0d146997-cfdc-4587-888c-e876fc455c80	TCGA-A2-A4RW	49	alive	0.607803	TRUE	Positive	0.992699	6.6586	1_0	4.52573	Low-Expresion
30ec8b1f-28c4-4f46-8a1b-a8d51e558c7d	TCGA-BH-A18T	70	dead	0.613279	FALSE	Negative	0.992699	1.7957	1_0	4.76316	Low-Expresion
3e9f93c0-aa79-4b4c-bd6c-b3325912362a	TCGA-AN-A0AL	41	alive	0.621492	TRUE	Negative	0.98891	0.4026	0_1	4.80849	Low-Expresion
baf1207d-7d1a-4cad-ba58-62c26be2415e	TCGA-AN-A0FL	62	alive	0.632444	TRUE	Negative	0.98891	4.1456	2_0	4.31984	Low-Expresion
359f12f9-5c41-48a4-85bc-fd7e307bf7d8	TCGA-EW-A1P8	58	dead	0.654346	FALSE	Negative	0.98891	1.7921	0_0	5.18084	Low-Expresion
546248b0-22a0-4b70-a437-76fb0a238a0d	TCGA-AN-A0FJ	59	alive	0.66256	TRUE	Positive	0.985092	1.2005	0_0	4.90474	Low-Expresion
128d198e-9b22-427c-90db-3714455f3a17	TCGA-A2-A0T2	66	dead	0.698152	FALSE	Negative	0.985092	4.9041	2_0	4.5617	Low-Expresion
5ff12cbe-a3e0-4ce6-8452-12b984a1baaf	TCGA-EW-A1IY	38	alive	0.706366	TRUE	Positive	0.981259	1.9753	0_0	4.80113	Low-Expresion
1d27253f-b036-44e7-a04d-8da5bbf57419	TCGA-E2-A1LK	84	dead	0.728268	FALSE	Negative	0.981259	5.8691	2_0	5.32752	Low-Expresion
17c1d42c-cb84-4655-a4cd-b54bae17ecaf	TCGA-E2-A15K	58	alive	0.752909	TRUE	Positive	0.977411	4.5929	2_0	5.53573	Low-Expresion
38a631a1-6875-4216-a335-ee93c90a86d6	TCGA-D8-A1Y1	80	dead	0.826831	FALSE	Positive	0.977411	10.6751	0_1	4.26705	High-Expression
2fd36838-5a83-433e-ac80-b1f77448e5aa	TCGA-5T-A9QA	52	alive	0.829569	TRUE	Positive	0.973547	2.6151	1_0	6.23403	Low-Expresion
9646160a-f1f9-437b-8c7d-efb0b57bfb97	TCGA-AN-A0AJ	79	alive	0.829569	TRUE	Positive	0.973547	0.5981	0_1	5.17222	Low-Expresion
0b23b5fe-6c7e-4297-bc55-f93fcb830ac4	TCGA-D8-A27R	41	alive	0.84052	TRUE	Positive	0.973547	13.4173	1_1	4.3939	High-Expression
f3b86c02-09a5-4e97-aa7a-86f13f7cda4b	TCGA-EW-A1PE	56	alive	0.876112	TRUE	Positive	0.973547	5.722	2_0	4.86852	Low-Expresion
3af31fcf-ad0c-4fd9-a8e3-10f9176b5e9d	TCGA-AR-A5QQ	68	dead	0.881588	FALSE	Negative	0.973547	2.4839	0_0	3.81347	Low-Expresion
c836951b-3ffb-4e20-8504-0eccb7d50dd4	TCGA-A2-A25F	66	alive	0.881588	TRUE	Negative	0.973547	64.1257	2_0	4.80181	High-Expression
a2453bcb-90f2-4505-949d-a89cf4bfc9b8	TCGA-C8-A1HF	48	alive	0.908966	TRUE	Negative	0.969606	2.376	0_0	5.47738	Low-Expresion
ba80db4e-d899-4da4-ae49-5263d98e1530	TCGA-A7-A5ZX	48	alive	0.919918	TRUE	Positive	0.969606	32.7366	0_1	4.43429	High-Expression
0c23c380-363c-474d-b64c-b47f612a8225	TCGA-C8-A1HG	50	alive	0.944559	TRUE	Positive	0.969606	16.8622	0_0	5.37717	High-Expression
bb8d42d3-ad65-4d88-ae1d-f9aadfc7962d	TCGA-AO-A1KS	69	alive	0.958248	TRUE	Positive	0.969606	111.377	1_1	4.71944	High-Expression
dd0f8e5a-383d-4f03-bb71-0e115d4e442c	TCGA-C8-A12M	70	alive	0.980151	TRUE	Positive	0.969606	0	0_0	4.37138	Low-Expresion
44954053-0b93-4577-a436-42777e442300	TCGA-B6-A0I9	62	dead	0.991102	FALSE	Indeterminate	0.969606	3.8241	0_0	5.26406	Low-Expresion
441919eb-8c9f-478c-bda3-8de4f8295e8a	TCGA-C8-A12L	67	alive	0.99384	TRUE	Negative	0.965583	0	0_0	4.15777	Low-Expresion
417dea5f-f68e-4dab-940e-43ae8c67e5e6	TCGA-BH-A1EV	45	dead	0.999316	FALSE	Positive	0.965583	34.9277	1_0	4.2674	High-Expression
dcd5e079-813a-4c1a-b320-0931468d2bbc	TCGA-D8-A1JF	79	alive	1.00205	TRUE	Negative	0.961542	17.1027	0_0	5.16048	High-Expression
bfa3dbc0-361c-400e-8c10-0aca7049fce9	TCGA-D8-A27W	55	alive	1.02122	TRUE	Positive	0.961542	16.6871	1_0	4.87554	High-Expression
fec0da58-1047-44d2-b6d1-c18cceed43dc	TCGA-E9-A295	71	alive	1.02669	TRUE	Positive	0.961542	11.1071	0_1	4.47233	High-Expression
ff0f875f-113a-4c0f-8c0a-4259cd496e6d	TCGA-C8-A26W	58	alive	1.04312	TRUE	Positive	0.961542	30.8934	1_0	4.79829	High-Expression
ad6d26ab-6568-40db-bfb0-394d40e801cf	TCGA-D8-A27V	62	alive	1.04312	TRUE	Positive	0.961542	17.8272	0_0	3.75927	High-Expression
42621dfa-abfd-4c7d-8bc5-a02a09d1c2b4	TCGA-C8-A12Z	45	alive	1.04586	TRUE	Negative	0.961542	0	0_0	5.07968	Low-Expresion
65cde5d5-1efc-4e30-b1bd-a93598794f2c	TCGA-C8-A12X	62	alive	1.05407	TRUE	Positive	0.961542	289.928	0_0	5.26407	High-Expression
7e1673f8-5758-4963-8804-d5e39f06205b	TCGA-C8-A12V	55	alive	1.05407	TRUE	Negative	0.961542	10.5434	0_0	4.05759	High-Expression
27c1c094-690b-4973-8900-a797ad88f98c	TCGA-D8-A27T	53	alive	1.08966	TRUE	Positive	0.961542	6.3013	1_0	5.26192	Low-Expresion
4958c36f-1dc7-4f14-9dec-36e14107dbe3	TCGA-D8-A145	80	alive	1.12252	TRUE	Positive	0.961542	12.9136	1_0	4.49528	High-Expression
ae65baeb-6b78-492a-8c63-bb7e93e83dc2	TCGA-D8-A27M	59	alive	1.12252	TRUE	Negative	0.961542	7.0813	0_1	4.64842	High-Expression
a2db9dd1-44d5-48b5-817c-a21a85fadb21	TCGA-A1-A0SJ	39	alive	1.13895	TRUE	Positive	0.961542	27.069	0_0	6.08119	High-Expression
ccb22ecc-6e18-44b8-ad48-6ab51314b16e	TCGA-D8-A142	74	alive	1.16359	TRUE	Negative	0.961542	58.6985	2_0	3.79083	High-Expression
0f7ab21b-1fd0-45e0-9a47-17c4691eb84f	TCGA-E2-A15S	34	alive	1.1718	TRUE	Positive	0.961542	5.7513	0_0	4.61834	Low-Expresion
1c40b84e-a0e3-429f-a48c-21566cf881c0	TCGA-D8-A143	51	alive	1.18001	TRUE	Negative	0.961542	0.7566	0_0	5.16241	Low-Expresion
97943d87-fed7-4f14-a0a7-c5bfee64c392	TCGA-D8-A1XK	55	alive	1.20739	TRUE	Negative	0.961542	0.5431	0_1	5.57642	Low-Expresion
ec0ab947-9341-4fff-bda4-fdfb9434d508	TCGA-A7-A4SC	62	alive	1.22108	TRUE	Positive	0.961542	6.9155	1_0	4.24726	High-Expression
ef1b3332-cd7f-41bb-a2d3-2538e7becc5c	TCGA-LL-A5YN	46	alive	1.22382	TRUE	Positive	0.961542	5.2247	0_0	4.54656	Low-Expresion
9676e46b-8f29-43cd-ab65-eb6a535cced4	TCGA-EW-A6S9	34	alive	1.26762	TRUE	Positive	0.961542	4.2065	1_0	5.03692	Low-Expresion
6f6afd31-b5dd-48ab-b18f-6390ba18a5f0	TCGA-D8-A1XF	45	alive	1.26762	TRUE	Positive	0.961542	1.0483	1_0	4.53084	Low-Expresion
2c90d5e3-ac8c-4c86-a06f-42ccc064eb49	TCGA-D8-A1XZ	81	alive	1.27584	TRUE	Positive	0.961542	40.9308	1_1	4.69796	High-Expression
606fbc6a-b41b-441d-9401-51e54912bf5e	TCGA-BH-A0E1	52	alive	1.30595	TRUE	Positive	0.961542	3.5634	2_1	5.53525	Low-Expresion
1347c23d-8d6e-4c15-9461-640249838c96	TCGA-LL-A6FR	50	alive	1.33881	TRUE	Negative	0.961542	4.9821	1_0	4.15135	Low-Expresion
478eb8aa-50b8-4ce5-98e4-d518ede4b174	TCGA-BH-A0DZ	43	alive	1.35524	TRUE	Positive	0.961542	0	1_0	4.33413	Low-Expresion
6020d1b4-ee20-4cc9-82a3-340b5e3122f1	TCGA-D8-A27L	49	alive	1.36619	TRUE	Positive	0.961542	34.931	0_0	4.11293	High-Expression
bb1de798-0c02-437e-b539-33cb556d3993	TCGA-EW-A1J3	61	alive	1.37988	TRUE	Positive	0.961542	1.6723	0_0	4.78337	Low-Expresion
64975923-d032-4182-8565-59fc37127d8d	TCGA-D8-A1XT	61	alive	1.38535	TRUE	Negative	0.961542	8.9953	0_0	4.33149	High-Expression
02bed00f-bef7-4fb7-b243-540354990e45	TCGA-A2-A0T1	55	alive	1.42642	TRUE	Negative	0.961542	6.3671	2_0	5.15051	Low-Expresion
c4699748-f01d-4b30-9c74-1ca77fb84ac1	TCGA-D8-A1XD	36	alive	1.42916	TRUE	Positive	0.961542	15.7429	0_1	4.79608	High-Expression
7aedb46a-48ec-4e0e-8baa-c9ea4c4a7cf1	TCGA-A2-A25C	50	alive	1.4319	TRUE	Positive	0.961542	4.4111	2_0	4.93825	Low-Expresion
d9dc3b59-613d-469e-8b4f-6c5a557eb26a	TCGA-EW-A3U0	61	alive	1.45654	TRUE	Negative	0.961542	5.6533	2_0	3.53396	Low-Expresion
d5e9a403-88ce-40fc-bb85-80cf3f8ff6bc	TCGA-D8-A1J9	48	alive	1.45654	TRUE	Positive	0.961542	30.8739	1_0	4.79178	High-Expression
0741b5db-4405-42ba-b63a-c6ee4f341480	TCGA-BH-A1EY	79	dead	1.47296	FALSE	Positive	0.961542	2.9256	0_1	4.30209	Low-Expresion
1f8f87cb-8a0b-474c-97fb-c71b4fd88d97	TCGA-AO-A1KT	78	alive	1.48118	TRUE	Positive	0.956875	33.6741	1_0	4.62645	High-Expression
42e47f3a-dff7-41e4-8f84-146d97e8ab72	TCGA-D8-A1X6	80	alive	1.48118	TRUE	Positive	0.956875	1.2756	1_0	4.41944	Low-Expresion
ccd4a24b-d8cc-4686-9dee-c98b0c5a8d21	TCGA-A2-A04P	36	dead	1.50034	FALSE	Negative	0.956875	6.7427	2_0	4.86081	Low-Expresion
530ad151-703d-4638-851f-0b5111ff318b	TCGA-D8-A1JD	41	alive	1.51129	TRUE	Positive	0.952161	8.2449	1_0	4.70009	High-Expression
d2694b09-7844-4496-865c-5d3d8cd03330	TCGA-D8-A1XB	62	alive	1.51129	TRUE	Positive	0.952161	15.0892	0_0	4.54773	High-Expression
08de63a2-7b76-43c3-80dc-df748b1d81bc	TCGA-A1-A0SQ	45	alive	1.51677	TRUE	Positive	0.952161	6.0514	1_1	4.29633	Low-Expresion
a6e5f869-1182-4f81-b4bb-cf55261c8f3f	TCGA-D8-A3Z6	56	alive	1.54141	TRUE	Positive	0.952161	7.2084	0_0	4.46037	High-Expression
0491063c-14a7-4104-8002-1459126332f3	TCGA-B6-A0IK	63	dead	1.56331	FALSE	Negative	0.952161	5.7803	0_0	4.72193	Low-Expresion
08306ede-e74b-4be9-b768-7fd98647b6ac	TCGA-A2-A0T6	50	alive	1.57426	TRUE	Positive	0.947352	29.3229	1_1	4.69343	High-Expression
ed6cef77-1bd9-4e3b-b576-550a91e4253a	TCGA-EW-A1J1	38	alive	1.57426	TRUE	Positive	0.947352	1.9249	0_0	4.41047	Low-Expresion
4cfef7f9-f1ee-401c-a2a3-c225d4adc3b6	TCGA-EW-A1PA	59	alive	1.57426	TRUE	Positive	0.947352	14.7414	0_0	5.18174	High-Expression
19015644-9c17-4ae7-a656-0fe8623c04ae	TCGA-AQ-A7U7	55	dead	1.5989	FALSE	Positive	0.947352	14.4451	1_0	4.07045	High-Expression
fc18d029-9be2-4fa0-9aef-6d647dc55f0b	TCGA-D8-A147	45	alive	1.5989	TRUE	Negative	0.947352	357.901	2_0	4.78274	High-Expression
a9bb8159-32f0-454c-a946-b3286a52b9d5	TCGA-A1-A0SP	40	alive	1.5989	TRUE	Negative	0.947352	4.0131	1_0	5.02596	Low-Expresion
3e775c99-ceda-4246-8d6f-0f58ca5097c8	TCGA-D8-A1JM	59	alive	1.61533	TRUE	Positive	0.942418	2.4557	1_0	4.11632	Low-Expresion
e3b555aa-7f0a-49c6-9b13-182c61a144c1	TCGA-A2-A1G4	71	alive	1.62902	TRUE	Positive	0.942418	3.0147	2_1	5.10233	Low-Expresion
e1786e78-ac46-46fd-8ce0-8f7456e46082	TCGA-LL-A8F5	61	alive	1.63176	TRUE	Positive	0.942418	9.9685	1_0	4.67112	High-Expression
5ea18514-51ad-4844-abea-15e82f0b10c9	TCGA-E2-A1L9	40	alive	1.63723	TRUE	Positive	0.942418	8.3535	0_1	5.42408	High-Expression
34126cd5-cc38-4198-8582-c14fb5db7acb	TCGA-OL-A6VQ	49	alive	1.64271	TRUE	Positive	0.942418	7.0712	0_1	4.5986	High-Expression
2b19a6b4-7a17-4452-b4aa-6fc18adc0c3c	TCGA-D8-A1XL	34	alive	1.65914	TRUE	Positive	0.942418	70.0178	0_0	4.63315	High-Expression
4da999a0-ef41-4a0b-b1d1-446b39cc855a	TCGA-EW-A1PH	52	alive	1.66188	TRUE	Negative	0.942418	1.8012	0_0	4.75993	Low-Expresion
88db1340-e4bf-451a-87c0-6e9168296f5e	TCGA-EW-A1PB	70	alive	1.66461	TRUE	Negative	0.942418	0.3227	1_0	4.82678	Low-Expresion
aa4244a8-0454-4247-a1c3-357fd51746fa	TCGA-D8-A1JL	72	alive	1.67283	TRUE	Negative	0.942418	0.4889	1_1	4.4925	Low-Expresion
f7ab565c-83b5-4988-b9be-8a46f65dca8c	TCGA-D8-A1JJ	54	alive	1.67283	TRUE	Positive	0.942418	10.8832	1_0	4.31133	High-Expression
bac4b268-c781-4408-96d8-43a48fec7418	TCGA-BH-A2L8	45	alive	1.67556	TRUE	Positive	0.942418	4.3073	0_0	4.07342	Low-Expresion
cc074b7f-d3b2-4880-902e-bf10e667b665	TCGA-BH-A18J	56	dead	1.67556	FALSE	Positive	0.942418	18.871	1_0	4.38703	High-Expression
2e538802-2a31-4774-89a8-c6e4381a887d	TCGA-A2-A1G0	49	alive	1.68652	TRUE	Positive	0.937153	12.4918	2_1	5.13903	High-Expression
376ffe63-efd7-42af-90e1-261255b28bb7	TCGA-AR-A2LH	55	dead	1.68652	FALSE	Negative	0.937153	6.3091	0_0	4.47446	Low-Expresion
28911b97-42bf-4189-9961-522fc0aeebc6	TCGA-D8-A1JN	80	alive	1.69747	TRUE	Positive	0.931859	3.6272	1_0	4.62362	Low-Expresion
6cb6f179-defd-4661-af0a-c353b74c0c49	TCGA-A7-A26J	49	alive	1.71663	TRUE	Positive	0.931859	7.3183	1_0	3.08079	High-Expression
5a17dcd9-5ced-4a69-8069-23c7fd0649d1	TCGA-D8-A13Z	51	alive	1.73854	TRUE	Negative	0.931859	15.1147	0_0	3.7237	High-Expression
752f4773-5a12-4485-a1f6-896e148ddf4d	TCGA-D8-A1JP	73	alive	1.74949	TRUE	Positive	0.931859	142.651	2_0	4.66972	High-Expression
01f50abf-fc15-446e-9d07-edeecc545a32	TCGA-E2-A155	58	alive	1.75222	TRUE	Positive	0.931859	5.9255	0_0	4.29666	Low-Expresion
9ddc014d-9a8b-407b-845f-452a73f08e5e	TCGA-A2-A4S2	62	alive	1.76044	TRUE	Positive	0.931859	3.447	1_0	4.53546	Low-Expresion
8744733a-7b46-43aa-bdef-64876816adbb	TCGA-E9-A1RG	62	alive	1.77139	TRUE	NA	0.931859	5.5453	0_0	4.91561	Low-Expresion
878f975b-94fd-4d69-b7e7-1ed3ac2ee438	TCGA-BH-A18H	63	alive	1.78508	TRUE	Positive	0.931859	1.5528	1_0	4.21911	Low-Expresion
b2ecbc0f-2c30-4200-8d5e-7b95424bcadb	TCGA-A7-A26I	65	alive	1.80972	TRUE	Negative	0.931859	57.538	1_0	3.49288	High-Expression
418c11e8-2670-48d5-bbf5-95b46bff1201	TCGA-A2-A4S3	59	alive	1.82341	TRUE	Positive	0.931859	4.3034	1_0	4.36788	Low-Expresion
dfe6db17-cf45-488e-bd3c-b8433d7343ca	TCGA-AR-A0TU	35	alive	1.94114	TRUE	Negative	0.931859	0.6261	0_0	4.73704	Low-Expresion
db55d9d9-dd56-4ca9-b1f1-0d929697b280	TCGA-BH-A5J0	63	alive	1.95756	TRUE	Positive	0.931859	9.2678	2_0	5.03976	High-Expression
34a74805-300c-4773-ab59-2085fcc2e6cc	TCGA-D8-A1X9	66	alive	1.99042	TRUE	Positive	0.931859	13.1529	0_0	5.15152	High-Expression
3c612e12-6de8-44fa-a095-805c45474821	TCGA-BH-A0W3	58	alive	1.99316	TRUE	Positive	0.931859	3.0742	0_1	4.78482	Low-Expresion
ec6930e5-2d83-435a-9a57-a2c5c22caf02	TCGA-BH-A0EB	69	alive	2.0397	TRUE	Positive	0.931859	7.9025	0_0	4.49229	High-Expression
9d8702e1-1a36-4bca-85ab-5f11d58d7953	TCGA-A2-A0EX	46	alive	2.05886	TRUE	Positive	0.931859	29.7723	0_1	4.59632	High-Expression
eb2dbb4f-66b6-4525-8323-431970f7a64e	TCGA-A2-A0CM	40	dead	2.06434	FALSE	Negative	0.931859	3.2306	0_0	4.76411	Low-Expresion
b6b932ce-6856-4d94-9e6c-16dfbe51906f	TCGA-E9-A1QZ	61	alive	2.06708	TRUE	NA	0.926034	11.8488	1_0	5.90244	High-Expression
00b11ca8-8540-4a3d-b602-ec754b00230b	TCGA-LL-A440	61	alive	2.07803	TRUE	Positive	0.926034	35.3363	1_0	4.73142	High-Expression
d7308344-5bab-4073-bb4f-4d8cd8d7bd17	TCGA-E2-A159	50	alive	2.08624	TRUE	Negative	0.926034	3.9289	1_0	4.39393	Low-Expresion
67c73260-a242-4bba-87c5-d2302556dff7	TCGA-AC-A3TM	50	alive	2.08624	TRUE	Positive	0.926034	12.2579	0_0	4.33185	High-Expression
1be375fe-5ae5-4e75-a729-69f86a661d9a	TCGA-D8-A73X	53	alive	2.09993	TRUE	Positive	0.926034	12.3153	1_1	4.70547	High-Expression
2c6adb12-380d-4710-a7e6-93d5a0e53289	TCGA-A2-A0YD	63	alive	2.10541	TRUE	Positive	0.926034	9.0184	1_0	4.22306	High-Expression
f45aa0b2-f3de-4db5-9730-e5c6c4e2ed3a	TCGA-EW-A2FV	39	alive	2.15743	TRUE	Positive	0.926034	11.1024	1_0	4.72926	High-Expression
ac68d219-5670-4ddd-8df6-8aa7ad59e5c7	TCGA-EW-A1OV	56	alive	2.16016	TRUE	Negative	0.926034	2.6371	0_1	4.22889	Low-Expresion
e7a00d67-2c26-4d1f-bd17-35f659e88bc1	TCGA-BH-A202	60	alive	2.17659	TRUE	Positive	0.926034	81.8991	1_0	4.7459	High-Expression
58959e88-54e2-4558-9664-2effda7403dc	TCGA-AO-A0JG	49	alive	2.1848	TRUE	Positive	0.926034	4.59	1_0	4.64571	Low-Expresion
9938ce5c-e74e-446e-a932-f096f85cc3b1	TCGA-AQ-A04J	45	alive	2.2423	TRUE	Negative	0.926034	49.8255	0_0	3.9254	High-Expression
4f04bd10-9902-4a23-b15d-4f4409d79499	TCGA-E2-A108	64	alive	2.29158	TRUE	Positive	0.926034	42.8207	1_1	5.52161	High-Expression
f2da1d3f-f226-4c99-a97e-9b26f67d7a5d	TCGA-E9-A1R0	58	alive	2.35455	TRUE	NA	0.926034	5.8659	0_0	4.97796	Low-Expresion
e0b1bcd2-1139-44b9-98b3-67bcf92bcc39	TCGA-E2-A1B6	44	alive	2.37372	TRUE	Negative	0.926034	383.311	1_0	4.86647	High-Expression
4a831893-f4ca-4357-a756-b5e954e35dd7	TCGA-E9-A2JS	72	dead	2.47502	FALSE	NA	0.926034	13.0989	0_0	5.05733	High-Expression
53ff5893-7d5e-4bcb-be9c-665fa34b7824	TCGA-EW-A1OY	63	alive	2.48597	TRUE	Positive	0.919648	78.553	1_0	4.68484	High-Expression
f3cb557d-23e4-4fd1-81ca-db1a3f56d56e	TCGA-E9-A3QA	33	alive	2.51335	TRUE	NA	0.919648	4.0524	1_0	4.41992	Low-Expresion
cdd8c046-fd97-482a-a11f-2217b321c4d1	TCGA-E2-A570	47	alive	2.54894	TRUE	Positive	0.919648	6.4205	0_0	4.59432	Low-Expresion
7032ec9c-e96b-4642-a7b6-d0aee7a3add2	TCGA-A2-A0EV	80	alive	2.65024	TRUE	Positive	0.919648	4.9123	1_1	4.27644	Low-Expresion
60df7543-6da5-4c75-943b-5800c1e08234	TCGA-E2-A14X	55	alive	2.66119	TRUE	Negative	0.919648	46.6829	1_0	4.07378	High-Expression
327a2395-85c8-42e1-9638-8e037a1723ed	TCGA-BH-A0BC	60	alive	2.66667	TRUE	Positive	0.919648	5.1329	0_1	4.41565	Low-Expresion
7241b3d4-31ee-4fd2-a4a5-35a9d5f37d6a	TCGA-E2-A1B5	46	alive	2.69405	TRUE	Positive	0.919648	5.5484	1_1	4.89793	Low-Expresion
048549cf-d0a5-4743-a0a1-2004f7cc2b08	TCGA-AC-A3BB	46	alive	2.70226	TRUE	Positive	0.919648	9.049	2_0	4.71642	High-Expression
045c13ef-3db7-4adf-b0a3-23338f0479f3	TCGA-B6-A0I6	49	dead	2.71321	FALSE	Negative	0.919648	8.2806	0_0	4.62992	High-Expression
189e1f27-7738-413a-a4d4-97d41d592a13	TCGA-A2-A3XV	46	alive	2.7269	TRUE	Positive	0.912886	3.4409	1_0	4.57961	Low-Expresion
42378dbc-a123-4cf9-8502-165e89fda271	TCGA-EW-A6SD	32	alive	2.76523	TRUE	Negative	0.912886	2.5139	1_0	4.24019	Low-Expresion
077506ea-8f11-405d-bb8e-3c9924fe54d0	TCGA-AR-A5QN	68	alive	2.77344	TRUE	Positive	0.912886	7.5735	1_0	4.29584	High-Expression
ac075bc0-1b59-4557-beea-541694faee03	TCGA-E9-A1N8	48	alive	2.84463	TRUE	Negative	0.912886	1.8788	1_0	3.38873	Low-Expresion
f04dca9e-409b-4300-b11d-12243e5d361d	TCGA-E2-A576	69	alive	2.85558	TRUE	Positive	0.912886	8.2493	1_0	5.1527	High-Expression
da286247-e8bb-4941-a2af-2453fe61cd02	TCGA-EW-A1PG	53	alive	2.87748	TRUE	Positive	0.912886	8.8398	1_1	4.33888	High-Expression
f83b866b-0b2e-4bba-9367-be6dccf56232	TCGA-E2-A2P6	77	alive	2.87748	TRUE	Positive	0.912886	3.8509	0_0	4.71254	Low-Expresion
084c6aec-94f7-4090-8f3f-59fa9e89721a	TCGA-A2-A0D1	76	alive	2.87748	TRUE	Negative	0.912886	2.3543	2_1	4.86935	Low-Expresion
9de678e5-67ed-4453-a98b-7ac351d5d0f1	TCGA-A7-A0CH	79	alive	2.95414	TRUE	NA	0.912886	11.7755	0_0	4.9178	High-Expression
deba32e4-0e68-4711-941b-3b63bd965afb	TCGA-A2-A3XY	49	dead	2.99247	FALSE	Negative	0.912886	59.2362	1_0	4.62173	High-Expression
49dc3e68-6206-4f16-969f-a758cc7be8ed	TCGA-BH-A0BA	51	alive	3.09925	TRUE	Positive	0.905641	8.2255	0_0	5.03527	High-Expression
e9f4f373-37a5-48ad-a1a0-b0d47820111a	TCGA-AO-A0J6	61	alive	3.12115	TRUE	Negative	0.905641	1.0213	0_1	4.4943	Low-Expresion
f801aeed-dc43-49d7-a319-84c8851979d9	TCGA-E2-A10B	67	alive	3.12389	TRUE	Positive	0.905641	527.738	0_0	4.72973	High-Expression
f6e1ec78-5ad9-4879-9b7e-262d17b166ad	TCGA-BH-A18R	50	dead	3.12663	FALSE	Indeterminate	0.905641	4.1605	1_0	4.13047	Low-Expresion
18eb4dfc-556f-4bf3-a411-4780209ed1e0	TCGA-BH-A0B3	53	alive	3.29363	TRUE	Negative	0.898217	5.7587	0_0	4.40822	Low-Expresion
06ef6e83-5583-45b9-a0bd-edea68943083	TCGA-E2-A572	72	alive	3.30732	TRUE	Positive	0.898217	7.4972	1_1	4.97441	High-Expression
f2e28af9-c40e-41c4-9e82-205cca38f26a	TCGA-EW-A1P1	68	alive	3.3128	TRUE	Negative	0.898217	14.1988	1_0	5.52424	High-Expression
8f912a40-3251-4e1f-ae65-1f93d71f9881	TCGA-EW-A1OZ	56	alive	3.36482	TRUE	Positive	0.898217	2.414	1_0	4.89758	Low-Expresion
161917b8-88ad-407b-ade6-d6b98478b359	TCGA-E9-A22H	42	alive	3.37303	TRUE	Positive	0.898217	1.0086	0_0	5.34312	Low-Expresion
56033839-35d5-4d72-8b8c-400cb345263d	TCGA-E9-A22G	47	alive	3.3922	TRUE	Negative	0.898217	0.6219	0_1	5.80702	Low-Expresion
cf0a3f38-5850-44e1-8574-808bd37d84a3	TCGA-E9-A22D	38	alive	3.41684	TRUE	Positive	0.898217	4.1248	1_0	4.89432	Low-Expresion
7875018b-91dc-4ab1-83b0-ee3883e2816e	TCGA-BH-A0C0	62	alive	3.47707	TRUE	Positive	0.898217	5.9388	1_0	4.50014	Low-Expresion
a1093598-d3a8-4ffe-83fc-bc7d1faff7e5	TCGA-BH-A1EU	83	dead	3.52088	FALSE	Positive	0.898217	11.149	0_0	4.99913	High-Expression
eadf8482-e60e-4307-adb7-d5c3b9fa6cae	TCGA-A2-A25B	39	alive	3.53457	TRUE	Positive	0.890269	32.3873	1_0	4.63591	High-Expression
887b9e5b-99db-44ac-9c30-c0dc6877b41c	TCGA-D8-A1XW	53	alive	3.58385	TRUE	Negative	0.890269	5.4172	1_0	3.75128	Low-Expresion
e6b79d7a-ed6b-459a-b040-d142616e7ab4	TCGA-BH-A0BF	56	dead	3.62491	FALSE	Positive	0.890269	13.4836	0_1	2.91255	High-Expression
dc696e3c-f448-468f-a576-f4429be0338a	TCGA-A2-A0SY	62	alive	3.68789	TRUE	Positive	0.882175	38.3275	0_0	4.70849	High-Expression
9f80649b-a249-4fb5-97ad-059a30e13fea	TCGA-BH-A0W7	49	alive	3.73169	TRUE	Positive	0.882175	20.9549	0_0	4.52786	High-Expression
408cb583-6dc3-4698-8bd2-e284042bd5ef	TCGA-E9-A1RH	63	alive	3.87953	TRUE	NA	0.882175	1.2687	1_0	5.51347	Low-Expresion
752ad011-79e0-494f-9868-98bf6feb28f8	TCGA-E2-A14N	37	alive	3.92608	TRUE	Negative	0.882175	1.3402	0_0	5.20858	Low-Expresion
c31900a4-5dcd-4022-97ac-638e86e889e4	TCGA-3C-AALK	52	alive	3.96441	TRUE	Positive	0.882175	12.4121	0_0	4.99271	High-Expression
7f97971b-2818-4e4b-9c9e-7c0246f9484c	TCGA-D8-A27K	47	alive	4	TRUE	Positive	0.882175	5.8613	0_1	3.98892	Low-Expresion
4b620966-b4c7-4615-bf58-ca9d3226b9bd	TCGA-A1-A0SF	54	alive	4.00548	TRUE	Positive	0.882175	10.7101	0_0	4.53713	High-Expression
427d0648-3f77-4ffc-b52c-89855426d647	TCGA-3C-AALJ	62	alive	4.03559	TRUE	Positive	0.882175	2.7199	0_0	5.81259	Low-Expresion
72cd1b17-d349-4551-83f7-3062ce9db865	TCGA-A2-A0YI	62	alive	4.12047	TRUE	Positive	0.882175	7.1556	1_0	4.57561	High-Expression
fe7f74b8-20f4-4471-91dc-4cca8c68e5c0	TCGA-A2-A3XZ	46	alive	4.19439	TRUE	Negative	0.882175	9.9931	0_0	4.89127	High-Expression
174850b4-5ec2-462b-a890-89bd1716b3c2	TCGA-A2-A3Y0	57	alive	4.23272	TRUE	Positive	0.882175	3.2835	1_0	4.27486	Low-Expresion
03565036-b6d3-432f-8d9a-7099818e0788	TCGA-AO-A0JC	64	alive	4.23546	TRUE	Positive	0.882175	8.3187	0_1	5.32403	High-Expression
599c3701-df7a-4a75-a347-fa9b510dd242	TCGA-AR-A24K	46	alive	4.23819	TRUE	Positive	0.882175	0.5879	0_1	4.61206	Low-Expresion
a9b7d7fe-be31-4f71-afee-c1bfdf511888	TCGA-AO-A0J4	41	alive	4.34497	TRUE	Negative	0.882175	6.628	2_0	4.42277	Low-Expresion
e7db08a7-b439-4230-8dc4-1b54af4736c4	TCGA-WT-AB41	55	alive	4.41068	TRUE	Positive	0.882175	182.177	0_0	4.93385	High-Expression
1ff85ada-3cdd-4afb-b311-2c7befb52702	TCGA-EW-A1P3	48	alive	4.41068	TRUE	Positive	0.882175	5.0167	0_0	5.38039	Low-Expresion
7f2a63e6-64d5-4be1-9814-e8416fc9e688	TCGA-D8-A1JG	62	alive	4.41342	TRUE	Negative	0.882175	28.9762	0_0	4.96807	High-Expression
a4903de8-6cf5-4541-8ec7-065beace8b44	TCGA-AO-A0J9	61	alive	4.41615	TRUE	Positive	0.882175	7.733	2_1	5.9182	High-Expression
996bd3f0-d767-4eff-9c82-99fcb5a3006a	TCGA-E2-A1B0	50	alive	4.46543	TRUE	Negative	0.882175	7.6123	0_0	4.5316	High-Expression
1b703058-e596-45bc-80fe-8b98d545c2e2	TCGA-AR-A2LK	62	dead	4.51472	FALSE	Positive	0.882175	80.1547	1_0	4.6602	High-Expression
c632675e-e8af-43cd-8744-5be3754c1c14	TCGA-A2-A0SU	66	alive	4.55031	TRUE	Positive	0.872373	4.3048	0_0	4.93074	Low-Expresion
af97e043-88cb-4f99-8f8b-9bcbcccdf842	TCGA-EW-A2FR	59	alive	4.58042	TRUE	Negative	0.872373	10.4979	1_0	4.9992	High-Expression
6a186809-3422-41d0-83d2-867145830936	TCGA-D8-A1XO	56	alive	4.60507	TRUE	Positive	0.872373	4.7397	1_0	4.66078	Low-Expresion
d5d8e76e-2f2a-49bc-ba0a-d51283611b16	TCGA-AO-A0JL	59	alive	4.6078	TRUE	Negative	0.872373	2.4453	0_0	4.12023	Low-Expresion
dd96a9c7-899c-47cd-a0f9-b149ed07a5d6	TCGA-D8-A1JB	54	alive	4.62149	TRUE	Positive	0.872373	22.4542	0_0	4.66493	High-Expression
ddcbdac6-9e43-4146-a611-d033125eba14	TCGA-BH-A208	48	dead	4.81588	FALSE	NA	0.872373	55.7795	1_1	4.6158	High-Expression
c8f39325-5382-447c-9291-a6915fc978b8	TCGA-OL-A5D7	70	alive	4.87337	TRUE	Negative	0.861988	0.4778	0_0	4.79277	Low-Expresion
790ff5db-b7f3-4946-aaed-305f66b1dd6a	TCGA-BH-A0AV	52	alive	4.98289	TRUE	Negative	0.861988	18.133	1_0	4.21552	High-Expression
360d1d6d-cf3e-4c78-b36f-ef5e3160aa6b	TCGA-BH-A0AU	45	alive	5.24025	TRUE	Positive	0.861988	4.5126	1_0	4.35401	Low-Expresion
d67cd793-2931-429a-9084-2f3c4c8be7ad	TCGA-A2-A0EY	62	alive	5.27036	TRUE	Positive	0.861988	16.8313	0_0	4.5305	High-Expression
c364e81c-eb1e-4870-ab37-9c661f5f2e3d	TCGA-AR-A0TX	64	alive	5.39904	TRUE	Positive	0.861988	8.7986	0_0	4.98063	High-Expression
3f834fa7-6d7b-4b85-98c0-5c55d55b6c95	TCGA-B6-A0IE	38	dead	5.45654	FALSE	Negative	0.861988	5.7201	0_0	4.47076	Low-Expresion
433427a1-bacf-4381-91ba-5fec8a0953f9	TCGA-BH-A18S	79	dead	5.50034	FALSE	Positive	0.850937	16.6561	0_0	4.68097	High-Expression
dd6b64a8-d546-4fd1-bbbd-ac9703791cae	TCGA-AO-A03T	42	alive	5.8152	TRUE	Positive	0.839886	9.2557	0_0	5.11609	High-Expression
d6f7afc0-1558-43ad-acb1-2b5311ed2264	TCGA-GM-A2DF	53	alive	5.90007	TRUE	Negative	0.839886	1.506	0_0	4.85142	Low-Expresion
44bec761-b603-49c0-8634-f6bfe0319bb1	TCGA-AO-A0JM	40	alive	5.97947	TRUE	Positive	0.839886	3.8126	2_0	4.61138	Low-Expresion
0a229f95-0ea1-4d63-953e-74f5ec2f3028	TCGA-AO-A0JD	59	alive	5.99589	TRUE	Positive	0.839886	287.837	1_1	4.92606	High-Expression
a2934508-3daf-49e2-b14f-ed9b7693f96f	TCGA-A2-A0ES	52	alive	5.99589	TRUE	Positive	0.839886	67.9855	1_1	4.70595	High-Expression
26573441-eedb-4364-966c-e7f803deef19	TCGA-BH-A0BO	54	alive	6.01506	TRUE	Positive	0.839886	6.4977	0_0	4.81061	Low-Expresion
1dafdd64-527d-4d46-bbdf-7a97774f881b	TCGA-B6-A1KI	63	alive	6.12183	TRUE	Positive	0.839886	10.5634	0_0	4.8322	High-Expression
b58ad350-5140-4fa8-bc2c-24bca8395f3a	TCGA-A2-A04T	62	alive	6.14921	TRUE	Negative	0.839886	151.265	0_0	4.14984	High-Expression
4a032bad-e726-48f2-8f39-e3acc109cc91	TCGA-BH-A0BZ	59	alive	6.17385	TRUE	Positive	0.839886	10.2649	1_0	4.18359	High-Expression
b3bb8fd6-ee54-4813-b042-2bbe70115382	TCGA-BH-A0BQ	39	alive	6.17385	TRUE	Positive	0.839886	11.6664	1_0	4.77939	High-Expression
6439621e-da61-4723-91cc-c5d87d0a4abc	TCGA-AR-A0TV	66	alive	6.2642	TRUE	Positive	0.839886	6.2991	1_0	4.35312	Low-Expresion
e0929c47-cff3-4518-a188-8764af01073a	TCGA-E2-A14T	52	alive	6.32717	TRUE	Positive	0.839886	5.1715	0_0	5.74976	Low-Expresion
89128dba-403f-4a96-bb3b-23ed0d5e2147	TCGA-E2-A1AZ	63	alive	6.37645	TRUE	Negative	0.839886	6.7517	2_0	3.91397	Low-Expresion
36fe6152-f61e-4948-9ccc-23ac01a9d77d	TCGA-AO-A0JE	53	alive	6.39288	TRUE	Negative	0.839886	12.5761	0_0	4.05755	High-Expression
5dd423e8-feaa-4568-a750-500948c41d6c	TCGA-B6-A0I1	73	dead	6.46407	FALSE	Negative	0.839886	0.3233	2_0	4.49495	Low-Expresion
a32cb96a-78bf-456e-a6ab-2d47b2c67ad4	TCGA-BH-A0BT	56	alive	6.47502	TRUE	Positive	0.826339	4.2182	1_1	4.99118	Low-Expresion
ba39bfbc-5cac-4f6c-b55c-4eee3466ee93	TCGA-BH-A0DL	64	alive	6.51882	TRUE	Positive	0.826339	0.9265	0_0	4.03873	Low-Expresion
23e7a78a-1d56-4ad1-9bb4-72ec0178aff2	TCGA-AR-A1AJ	83	alive	6.5243	TRUE	Positive	0.826339	9.6691	1_0	4.1183	High-Expression
6e6b7742-a562-490b-bb72-04a5653852e4	TCGA-GM-A2DB	62	alive	6.58727	TRUE	Negative	0.826339	2.9828	0_0	5.98181	Low-Expresion
1174f6e4-ffbe-4e59-a000-8d861c968369	TCGA-AO-A03L	34	alive	6.68583	TRUE	Positive	0.826339	5.9529	0_0	3.96531	Low-Expresion
bf88ddf5-a6d4-498c-bf7f-db9bfabff72d	TCGA-A2-A0EO	54	alive	6.68583	TRUE	Positive	0.826339	23.3142	0_1	4.7783	High-Expression
66af34ea-f471-4092-aff6-9ac9a5b75b11	TCGA-BH-A0B0	56	alive	6.78166	TRUE	Positive	0.826339	32.2181	2_0	4.72416	High-Expression
1111fb30-46ce-4722-98da-ec9ba2323d90	TCGA-AO-A03O	69	dead	6.79808	FALSE	Positive	0.826339	622.707	1_0	4.11055	High-Expression
b7f74ae1-6f58-447c-be50-a7666eb19d9a	TCGA-AO-A1KR	51	alive	6.88022	TRUE	Negative	0.811037	0	0_0	5.11438	Low-Expresion
2fe854b4-bac9-4801-9a1c-ee99388e8082	TCGA-AO-A12D	43	alive	6.88569	TRUE	Negative	0.811037	27.394	1_0	4.67258	High-Expression
87e09544-eddb-473b-8617-212407ce644e	TCGA-E2-A106	34	alive	6.95688	TRUE	Positive	0.811037	20.2825	1_0	4.85091	High-Expression
972447aa-4332-47e7-bddd-2eb699dbb664	TCGA-AR-A0TS	46	alive	7.00342	TRUE	Negative	0.811037	105.108	0_0	4.26286	High-Expression
214a4507-d974-4b3e-8525-7408fccc6a0f	TCGA-BH-A0B7	42	alive	7.00616	TRUE	Positive	0.811037	8.2202	0_0	3.85814	High-Expression
16a8d916-ad46-4690-b1a5-3b2b323f4336	TCGA-B6-A0IN	45	dead	7.04449	FALSE	Positive	0.811037	7.5445	0_0	4.35475	High-Expression
a12fd22a-7f84-4b6e-b6d8-012e38eb73d7	TCGA-AR-A1AW	65	alive	7.20602	TRUE	Positive	0.79414	269.012	0_0	4.6934	High-Expression
3a0775a0-61ae-43f2-b5f6-629a44355c2f	TCGA-GM-A2DK	58	alive	7.24162	TRUE	Positive	0.79414	6.6706	0_0	5.878	Low-Expresion
a0963e93-b63e-4de2-86c1-81302e271d3e	TCGA-AR-A250	58	alive	7.41136	TRUE	Positive	0.79414	32.2848	0_0	4.84479	High-Expression
7bcf6d42-eb8f-4aa2-825b-38671d4f9e3a	TCGA-BH-A0C3	47	alive	7.41684	TRUE	Positive	0.79414	9.3063	1_0	4.97562	High-Expression
4bf50455-9ab7-4521-a791-089f66d3b877	TCGA-B6-A0RT	39	alive	7.44969	TRUE	Negative	0.79414	11.7628	1_1	5.2164	High-Expression
e1119732-3e97-4259-bc69-dc4269d9496d	TCGA-BH-A0C7	48	alive	7.57563	TRUE	Positive	0.79414	2.8655	1_1	4.91927	Low-Expresion
c72cb184-462d-4009-9cdb-848782ff8a76	TCGA-A2-A3XT	45	alive	7.58385	TRUE	Negative	0.79414	1.7895	1_0	4.75443	Low-Expresion
4d0fec97-e024-4608-a0cc-426a3decc7b1	TCGA-AR-A252	50	alive	7.77002	TRUE	Positive	0.79414	10.0741	0_0	4.05989	High-Expression
9495f029-9882-4c9b-a557-b3aec9e91698	TCGA-AR-A1AP	80	alive	7.8193	TRUE	Positive	0.79414	7.1975	0_0	4.62977	High-Expression
de646f6a-6d50-4be2-b3cd-f17554b234df	TCGA-AR-A24L	26	dead	7.84668	FALSE	Positive	0.79414	5.2233	0_0	4.07447	Low-Expresion
3aaabc62-f5a4-4025-9b29-5adf82c86c84	TCGA-AO-A1KP	77	alive	8.08487	TRUE	Positive	0.773242	1.6579	0_0	4.50951	Low-Expresion
074e8b06-3929-4896-9263-3b80ad6a355b	TCGA-AR-A24S	61	alive	8.14784	TRUE	Positive	0.773242	140.697	0_1	4.70936	High-Expression
ebd1512a-4865-4193-97b3-f599d555759a	TCGA-AR-A1AM	52	alive	8.18891	TRUE	Positive	0.773242	16.2578	0_0	4.34675	High-Expression
8da3d6cf-381b-4d1b-93fa-41fd9d2b2e66	TCGA-AR-A0TW	50	alive	8.23819	TRUE	Positive	0.773242	2.299	1_0	4.06321	Low-Expresion
30047d32-0833-4aca-98d1-3b9ab7122863	TCGA-AR-A24N	54	alive	8.30938	TRUE	Positive	0.773242	1.7559	0_1	4.59595	Low-Expresion
9416ff9b-6f29-4554-b04d-b537a3ae3969	TCGA-B6-A0RS	38	dead	8.38604	FALSE	Negative	0.773242	9.154	0_1	5.50525	High-Expression
f30eb65f-fb44-4062-ac39-a38d072f655f	TCGA-B6-A1KF	68	alive	8.45448	TRUE	Negative	0.749078	0	1_0	4.56147	Low-Expresion
2fdfd287-d13c-4910-9788-73987d45908a	TCGA-A2-A0EM	73	alive	8.47091	TRUE	Positive	0.749078	4.2614	1_1	6.01052	Low-Expresion
00807dae-9f4a-4fd1-aac2-82eb11bf2afb	TCGA-A2-A04W	50	alive	8.49281	TRUE	Negative	0.749078	2.1613	1_0	4.53654	Low-Expresion
241fffc8-4250-4cfa-b2e7-e68c33ae07dc	TCGA-AR-A24U	47	alive	8.564	TRUE	Negative	0.749078	5.6274	0_1	5.69899	Low-Expresion
28e9048a-e540-42de-a1f4-4ef894fccc4c	TCGA-AR-A24Q	49	alive	8.68446	TRUE	Positive	0.749078	567.977	1_1	4.84206	High-Expression
9e3de467-fb0d-4021-89f8-b34968a7c7bc	TCGA-AR-A24T	46	alive	8.7666	TRUE	Positive	0.749078	14.1718	1_0	4.17035	High-Expression
3cb06c7a-f2a8-448b-91a8-dd201bbf2ddd	TCGA-AR-A24V	52	alive	8.76934	TRUE	Positive	0.749078	102.634	1_1	4.31101	High-Expression
ba89cb4f-cd63-47b1-9550-76fdaff89f2e	TCGA-A2-A25E	34	alive	8.77207	TRUE	Positive	0.749078	6.6038	0_0	5.34457	Low-Expresion
753d5d49-3b40-4737-9d4c-b1ec29cc2692	TCGA-GM-A2DM	57	alive	8.83231	TRUE	Positive	0.749078	1.1613	0_0	5.39582	Low-Expresion
d8ecba6a-9fff-4993-a799-9a8d2aea524e	TCGA-E2-A1LH	59	alive	8.8898	TRUE	Negative	0.749078	1.5435	1_0	5.67652	Low-Expresion
71f97b63-c970-44ee-98c2-e02e663d5a40	TCGA-AR-A0U4	54	alive	8.92813	TRUE	Negative	0.749078	1.3741	0_0	3.82826	Low-Expresion
aaea5f9c-b35b-47f8-93cb-bdc7b81844ff	TCGA-A2-A25A	44	alive	8.9692	TRUE	Positive	0.749078	13.587	0_0	4.68047	High-Expression
13ca97a1-75bb-4a49-b8c3-181e5b2c9e86	TCGA-AR-A0TT	53	alive	9.07871	TRUE	Positive	0.749078	17.9445	1_0	3.86311	High-Expression
6ddaee34-46eb-490c-bd13-f0ab963c4322	TCGA-GM-A3NW	63	alive	9.20192	TRUE	Negative	0.749078	6.6519	0_1	4.21986	Low-Expresion
2dc1cec9-925a-417f-9e21-3c2143e711b4	TCGA-BH-A42U	80	alive	9.21013	TRUE	Negative	0.749078	43.245	0_0	5.01351	High-Expression
db62d9c7-8343-4771-84fc-146d2e307bb8	TCGA-AR-A24R	45	alive	9.39083	TRUE	Positive	0.749078	2.187	1_0	4.78303	Low-Expresion
f475d460-75cd-4fe9-aa54-c90be12b4ef8	TCGA-B6-A0WY	40	dead	9.4757	FALSE	Positive	0.749078	19.2061	0_0	4.35231	High-Expression
aa30ac3d-4216-45dd-a314-1ae192fafcb2	TCGA-AR-A24M	38	alive	10.0205	TRUE	Positive	0.699139	15.9821	0_0	4.10483	High-Expression
f3a058b9-fb7f-4098-8f0e-83c2acfa1ed5	TCGA-A2-A04R	36	alive	10.1547	TRUE	Positive	0.699139	60.853	2_0	5.10642	High-Expression
1e68e760-a4cf-4100-bf9c-e50fa8d126f6	TCGA-B6-A0X0	54	dead	10.8008	FALSE	Positive	0.699139	1.8116	0_0	5.01211	Low-Expresion
c5f00132-1c6b-4337-af6f-596c652665cc	TCGA-AR-A0U3	59	alive	11.1704	TRUE	Positive	0.640878	6.275	2_0	4.29754	Low-Expresion
ab89bb2e-da84-4116-a8cd-49aad7bbfd4d	TCGA-AR-A0TP	43	alive	11.7043	TRUE	Positive	0.640878	190.804	0_0	4.30852	High-Expression
01eef340-598c-4205-a990-cec190ac2ca5	TCGA-B6-A0IQ	40	alive	11.7317	TRUE	Negative	0.640878	2.6995	1_0	5.42449	Low-Expresion
34ab0cb8-bf19-4cbb-b4eb-3c45ee5aa60b	TCGA-B6-A0IG	50	dead	12.1999	FALSE	Positive	0.640878	1.2293	1_0	4.59998	Low-Expresion
6f89509c-f802-482e-b4da-94553aa76fe9	TCGA-AR-A24H	65	alive	13.399	TRUE	Positive	0.549324	3.9664	0_1	4.59001	Low-Expresion
04af44fc-c487-4005-b3cb-cb64815824a2	TCGA-B6-A0IO	66	alive	13.8042	TRUE	Positive	0.549324	160.54	1_0	5.14666	High-Expression
cd3faa15-743c-476f-ab0d-f205b14126b6	TCGA-B6-A0RV	42	alive	14.1164	TRUE	Positive	0.549324	9.2742	0_0	4.19615	High-Expression
d7195183-9fe4-4b17-bcfd-9367d2e539ce	TCGA-B6-A0WT	61	alive	15.7125	TRUE	Positive	0.549324	8.0796	0_0	4.92391	High-Expression
c3148e68-1739-4334-abda-1dcbc2166846	TCGA-B6-A0RH	51	dead	17.6756	FALSE	Positive	0.549324	115.199	1_0	3.99027	High-Expression
178b2c48-c07d-422e-ae17-8bcfd996ad51	TCGA-B6-A0X1	48	dead	20.4107	FALSE	Negative	0.274662	0.5436	0_0	4.55702	Low-Expresion
